# Supplementary material for: Functional interrogation of Plasmodium genus metabolism identifies species- and stage-specific differences in nutrient essentiality and drug targeting
Source: PLoS Comput Biol. 2018 Jan 4;14(1):e1005895. doi: 10.1371/journal.pcbi.1005895 (PMC5771636; doi:10.1371/journal.pcbi.1005895)
Supplement: S1 Tables — Table_SA iAM-Pf480 content description Table_SB Single gene deletion list and performance evaluation of iAM-Pf480 and iTH366 Tables_SC Druggable targets compiled list and performance evaluation of iAM-Pf480 and iTH366 Tables_SD Validation of iAM-Pf480 predicted flux rates: uptake rates used to constrain and validate model predictions as published in PMID:24163372 Tables_SE Validation of iAM-Pf480 predicted flux rates: correlation between predicted and experimentally measured flux rates for wild-type and pyruvate dehydrogenase (PDH) deficient P. falciparum parasites Table_SF Doubling time (h) times and glucose uptake rates of P. falciparum stage-specific models Table_SG Correlated reaction sets (CoSets) across the life cycle stage-specific models of P. falciparum Table_SH Gene essentiality predictions across the 5 plasmodium species studied in this work. Representative genes belonging to the same OG group are shown in the table. Pfal: P. falciparum, Pber: P. berghei, Pkno: P. knowlesi, Pcyn: P. cynomolgi, Pviv: P. vivax, grRed: growth reduction Table_SI Variation in metabolic reactions between 5 plasmodium species: 14 enzymatic and transport reactions coded for by 9 genes that differe between species-models Table_SJ Performance evaluation of iAM-Pb448 Table_SK Pantothenate CoSet and differential essentiality across P. falciparum and P.berghei stage specific models. (XLSX) [file pcbi.1005895.s002.xlsx]

## Sheet: README
Table_SA	iAM-Pf480 content description
Table_SB	Single gene deletion list and performance evaluation of iAM-Pf480 and iTH366
Tables_SC	Druggable targets compiled list and performance evaluation of iAM-Pf480 and iTH366
Tables_SD	Validation of iAM-Pf480 predicted flux rates: uptake rates used to constrain and validate model predictions as published in PMID:24163372
Tables_SE	Validation of iAM-Pf480 predicted flux rates: correlation between predicted and experimentally measured flux rates for wild-type and pyruvate dehydrogenase (PDH) deficient P. falciparum parasites
Table_SF	Doubling time (h) times and glucose uptake rates of P. falciparum stage-specific models
Table_SG	Correlated reaction sets (CoSets) across the life cycle stage-specific models of P. falciparum
Table_SH	Gene essentiality predictions across the 5 plasmodium species studied in this work. Representative genes belonging to the same OG group are shown in the table. Pfal: P. falciparum, Pber: P. berghei, Pkno: P. knowlesi, Pcyn: P. cynomolgi, Pviv: P. vivax, grRed: growth reduction
Table_SI	Variation in metabolic reactions between 5 plasmodium species: 14 enzymatic and transport reactions coded for by 9 genes that differe between species-models
Table_SJ	Performance evaluation of iAM-Pb448
Table_SK	Pantothenate CoSet and differential essentiality across P. falciparum and P.berghei stage specific models

## Sheet: Table_A
Table A. Detailed content description of iAM-Pf480
REACTION NAME	REACTION DESCRIPTION	FORMULA	GPR (Gene-protein-reaction association)	REVERSIBLE	LB (Lower bound)	UB (Upper bound)	REFERENCE	MPMP	NOTES	ANNOTATOR	EC.NUMBER	ADDED_DURING_REFINEMENTS
Gene-assocaited reactions (metabolic/transport)
THZPSN	thiazole phosphate synthesis lumped logic undetermined annotation to be checked	dxyl5p[c] + atp[c] + cys-L[c] + tyr-L[c] -> 4hba[c] + 4mpetz[c] + ala-L[c] + amp[c] + co2[c] + h[c] + h2o[c] + ppi[c]	((PF3D7_0716600 or PF3D7_0727200) and (PF3D7_1365400 or PF3D7_1333200))	0	0	1000000	PMID:24086138	TRUE	lumped logic, should be in the apicoplastcoplast (SufS and its partner SufE were found exclusively the apicoplastcoplast), CS of 4 as SufS was shown to have cysteine desulfurase activity in a complementation assay)	HH/AM	EC-2.8.1.7
AKGDm	2-oxoglutarate dehydrogenase	akg[m] + coa[m] + nad[m] -> co2[m] + nadh[m] + succoa[m]	((PF3D7_0820700) or (PF3D7_1312600)) and (PF3D7_1320800) and ((PF3D7_0815900) or (PF3D7_1232200))	0	0	1000000	PMID:16774588, PMID:15612914		a-keto- glutarate dehydrogenase complex: multi-enzyme com plex belongs to the keto-acid dehydrogenase family, which also comprises the pyruvate and branch-chain amino acid dehydrogenases. It consists of E1 (PF08_0045), E2 (PF13_0121) and E3 (PFL1550w) subunits. The E2 subunit contains a lipoate cofactor, which is probably inserted by the mitochondrial LplA protein (PF13_0083). E1a (PF13_0070), E1…	HH	EC-1.2.4.2	GPR modified
SUCOAS1m	succinate-CoA ligase (GDP-forming)	coa[m] + gtp[m] + succ[m] <=> gdp[m] + pi[m] + succoa[m]	((PF3D7_1437700 or PF3D7_1431600) and PF3D7_1108500)	1	-1000000	1000000		TRUE		HH/AM	EC-6.2.1.4
SUCOASm	succinate-CoA ligase (ADP-forming)	atp[m] + coa[m] + succ[m] <=> adp[m] + pi[m] + succoa[m]	((PF3D7_1437700 or PF3D7_1431600) and PF3D7_1108500)	1	-1000000	1000000		TRUE		HH/AM	EC-6.2.1.5
ACCOAC	acetyl-CoA carboxylase	accoa[c] + atp[c] + hco3[c] -> adp[c] + h[c] + malcoa[c] + pi[c]	((PF3D7_1460000 or PF3D7_1469600) and PF3D7_1026900)	0	0	1000000	PMID: 12499205	TRUE	localization should be in the apicoplastcoplast as its coupled to ACCOACc, MPMP and GeneDB for cytoplasmic and apicoplast localization	HH/AM
ACCOACc	acetyl-CoA carboxylase, apicoplast	accoa[h] + atp[h] + hco3[h] -> adp[h] + h[h] + malcoa[h] + pi[h]	((PF3D7_1460000 or PF3D7_1469600) and PF3D7_1026900)	0	0	1000000	PMID: 12499205	TRUE	localization should be in the apicoplastcoplast as its coupled to ACCOACc, MPMP and GeneDB for cytoplasmic and apicoplast localization	HH/AM
LPASE_16_0	lysophospholipase (lysophosphatidylcholine, C16:0)	h2o[c] + lpchol_pf_16_0[c] -> g3pc[c] + h[c] + hdca[c]	(PF3D7_0102400 or PF3D7_0702200 or PF3D7_1001400 or PF3D7_1476700 or PF3D7_1476800 or PF3D7_0731800 or PF3D7_1038900 or PF3D7_0937200 or PF3D7_0936700 or PF3D7_1252600 or PF3D7_1401500 or PF3D7_0709700)	0	0	1000000	PMID:2001227 for dominant PC species	TRUE	MPMP for GPR	HH/AM
LPASE_18_1	lysophospholipase (C18:1)	h2o[c] + lpchol_pf_18_1[c] -> g3pc[c] + h[c] + ocdcea[c]	(PF3D7_0102400 or PF3D7_0702200 or PF3D7_1001400 or PF3D7_1476700 or PF3D7_1476800 or PF3D7_0731800 or PF3D7_1038900 or PF3D7_0937200 or PF3D7_0936700 or PF3D7_1252600 or PF3D7_1401500 or PF3D7_0709700)	0	0	1000000	PMID:2001227 for dominant PC species	TRUE	MPMP for GPR	HH/AM
LPASE_18_2	lysophospholipase (C18:w)	h2o[c] + lpchol_pf_18_2[c] -> g3pc[c] + h[c] + lnlc[c]	(PF3D7_0102400 or PF3D7_0702200 or PF3D7_1001400 or PF3D7_1476700 or PF3D7_1476800 or PF3D7_0731800 or PF3D7_1038900 or PF3D7_0937200 or PF3D7_0936700 or PF3D7_1252600 or PF3D7_1401500 or PF3D7_0709700)	0	0	1000000	PMID:2001227 for dominant PC species	TRUE	MPMP for GPR	HH/AM
LPASE_20_4	lysophospholipase (C20:4)	h2o[c] + lpchol_pf_20_4[c] -> arachd[c] + g3pc[c] + h[c]	(PF3D7_0102400 or PF3D7_0702200 or PF3D7_1001400 or PF3D7_1476700 or PF3D7_1476800 or PF3D7_0731800 or PF3D7_1038900 or PF3D7_0937200 or PF3D7_0936700 or PF3D7_1252600 or PF3D7_1401500 or PF3D7_0709700)	0	0	1000000	PMID:2001227 for dominant PE species	TRUE	MPMP for GPR	HH/AM
LPASE_2_16_0	lysophospholipase (lysophosphatidylethanolamine, C16:0)	h2o[c] + lpe_pf_16_0[c] -> g3pe[c] + h[c] + hdca[c]	(PF3D7_0102400 or PF3D7_0702200 or PF3D7_1001400 or PF3D7_1476700 or PF3D7_1476800 or PF3D7_0731800 or PF3D7_1038900 or PF3D7_0937200 or PF3D7_0936700 or PF3D7_1252600 or PF3D7_1401500 or PF3D7_0709700)	0	0	1000000	PMID:2001227 for dominant PE species	TRUE	MPMP for GPR	HH/AM
LPASE_2_18_1	lysophospholipase (lysophosphatidylethanolamine, C18:1)	h2o[c] + lpe_pf_18_1[c] -> g3pe[c] + h[c] + ocdcea[c]	(PF3D7_0102400 or PF3D7_0702200 or PF3D7_1001400 or PF3D7_1476700 or PF3D7_1476800 or PF3D7_0731800 or PF3D7_1038900 or PF3D7_0937200 or PF3D7_0936700 or PF3D7_1252600 or PF3D7_1401500 or PF3D7_0709700)	0	0	1000000	PMID:2001227 for dominant PE species	TRUE	MPMP for GPR	HH/AM
LPASE_2_18_2	lysophospholipase (lysophosphatidylethanolamine, C18:2)	h2o[c] + lpe_pf_18_2[c] -> g3pe[c] + h[c] + lnlc[c]	(PF3D7_0102400 or PF3D7_0702200 or PF3D7_1001400 or PF3D7_1476700 or PF3D7_1476800 or PF3D7_0731800 or PF3D7_1038900 or PF3D7_0937200 or PF3D7_0936700 or PF3D7_1252600 or PF3D7_1401500 or PF3D7_0709700)	0	0	1000000	PMID:2001227 for dominant PE species	TRUE	MPMP for GPR	HH/AM
LPASE_2_20_4	lysophospholipase (lysophosphatidylethanolamine, C20:4)	h2o[c] + lpe_pf_20_4[c] -> arachd[c] + g3pe[c] + h[c]	(PF3D7_0102400 or PF3D7_0702200 or PF3D7_1001400 or PF3D7_1476700 or PF3D7_1476800 or PF3D7_0731800 or PF3D7_1038900 or PF3D7_0937200 or PF3D7_0936700 or PF3D7_1252600 or PF3D7_1401500 or PF3D7_0709700)	0	0	1000000	PMID:2001227 for dominant PC species	TRUE	MPMP for GPR	HH/AM
CAMPt	CAMPt	atp[c] + camp[c] + h2o[c] -> camp[e] + adp[c] + h[c] + pi[c]	(PF3D7_0103200 or PF3D7_0824400 or PF3D7_1347200 or PF3D7_1469400)	0	0	1000000	PMID:20439460 for PF3D7_0824400, PMID:22670848 for PF3D7_0103200 & PF3D7_1469400 activity, PMID:15774027, PMID:11682491 for PF3D7_1347200 activity	TRUE	GPR adopted from iTH366 model	AM
CGMPt	CGMPt	35cgmp[c] + atp[c] + h2o[c] -> 35cgmp[e] + adp[c] + h[c] + pi[c]	(PF3D7_0103200 or PF3D7_0824400 or PF3D7_1347200 or PF3D7_1469400)	0	0	1000000	PMID:20439460 for PF3D7_0824400, PMID:22670848 for PF3D7_0103200 & PF3D7_1469400 activity, PMID:15774027, PMID:11682491 for PF3D7_1347200 activity	TRUE	GPR adopted from iTH366 model	AM
DADNt4	DADNt4	dad-2[e] <=> dad-2[c]	(PF3D7_0103200 or PF3D7_0824400 or PF3D7_1347200 or PF3D7_1469400)	1	-1000000	1000000	PMID:20439460 for PF3D7_0824400, PMID:22670848 for PF3D7_0103200 & PF3D7_1469400 activity, PMID:15774027, PMID:11682491 for PF3D7_1347200 activity	TRUE	GPR adopted from iTH366 model	AM
DGSNt	DGSNt	dgsn[e] <=> dgsn[c]	(PF3D7_0103200 or PF3D7_0824400 or PF3D7_1347200 or PF3D7_1469400)	1	-1000000	1000000	PMID:20439460 for PF3D7_0824400, PMID:22670848 for PF3D7_0103200 & PF3D7_1469400 activity, PMID:15774027, PMID:11682491 for PF3D7_1347200 activity	TRUE	GPR adopted from iTH366 model	AM
DINt	DINt	din[e] <=> din[c]	(PF3D7_0103200 or PF3D7_0824400 or PF3D7_1347200 or PF3D7_1469400)	1	-1000000	1000000	PMID:22670848 for PF3D7_0103200 & PF3D7_1469400 activity, PMID:20439460 for PF3D7_0824400 localization in ER, PMID:1074476 for PF3D7_1347200 activity and plasma membrane localization	TRUE	GPR adopted from iTH366 model	AM
DTTPt	DTTPt	dttp[e] <=> dttp[c]	(PF3D7_0103200 or PF3D7_0824400 or PF3D7_1347200 or PF3D7_1469400)	1	-1000000	1000000	PMID:20439460 for PF3D7_0824400 ER localization & activity, PMID:22670848 for PF3D7_0103200 activity & Oocytes expressing PfENT4 and PvENT4 displayed uptake of thymidine, PMID:15774027 lack of substrate specificty for PF3D7_1469400	TRUE	GPR adopted from iTH366 model	AM
THYMDt1	THYMDt1	gly[c] + thr-L[e] -> thr-L[c] + gly[e]	(PF3D7_0103200 or PF3D7_0824400 or PF3D7_1347200 or PF3D7_1469400)	0	0	1000000	PMID:22670848 for PF3D7_0103200 activity and no capacity to transport hypoxanthine or AMP, check GPR for 'HYXNt', PMID:20439460 for ER localization of PF3D7_0824400, PMID:10744765 for PF3D7_1347200 activity and plasma membrane localization, PF3D7_1469400 inferred by sequence similarity	TRUE	iTH366	AM
XANt	XANt	xan[e] <=> xan[c]	(PF3D7_0103200 or PF3D7_0824400 or PF3D7_1347200 or PF3D7_1469400)	1	-1000000	1000000	PMID:22670848 for PF3D7_0103200 activity and no capacity to transport hypoxanthine or AMP, check GPR for 'HYXNt', PMID:20439460 for ER localization of PF3D7_0824400, PMID:10744765 for PF3D7_1347200 activity and plasma membrane localization, PF3D7_1469400 inferred by sequence similarity	TRUE	iTH366	AM
GTPtmr	GTP/GDP translocase, mitochondrial	gdp[c] + gtp[m] <=> gtp[c] + gdp[m]	(PF3D7_0108400 or PF3D7_1368700)	1	-1000000	1000000			GPR unknown, 2 putative hits from blastp of a yeast gtp/gdp mitochondriachondrial transporter, assuming both are capable of transport.	HH
PI4P5K_16_0_18_1	phosphatidylinositol 4-phosphate 5-kinase (C16:0,C18:1)	atp[c] + pail4p_pf_16_0_18_1[c] -> adp[c] + h[c] + pail45p_pf_16_0_18_1[c]	(PF3D7_0110600) or (PF3D7_1129600) or (PF3D7_1031200)	0	0	1000000	PMID: 20109251 for GPR, PMID:2001227 for dominant PI species	TRUE		HH/AM	EC-2.7.1.68
PI4P5K_18_0_18_1	phosphatidylinositol 4-phosphate 5-kinase (C18:0,C18:1)	atp[c] + pail4p_pf_18_0_18_1[c] -> adp[c] + h[c] + pail45p_pf_18_0_18_1[c]	(PF3D7_0110600) or (PF3D7_1129600) or (PF3D7_1031200)	0	0	1000000	PMID: 20109251 for GPR, PMID:2001227 for dominant PI species	TRUE		HH/AM	EC-2.7.1.68
PI3P4K_16_0_18_1_EC_2_7_1_68	phosphatidylinositol 3-phosphate 5-kinase (C16:0,C18:1) EC.2.7.1.68	pail3p_pf_16_0_18_1[c] + atp[c] -> pail34p_pf_16_0_18_1[c] + adp[c] + h[c]	(PF3D7_0110600) or (PF3D7_1129600) or (PF3D7_1031200)	0	0	1000000	PMID: 20109251 for GPR, PMID:2001227 for dominant PI species	TRUE		AM	EC-2.7.1.68
PI3P4K_18_0_18_1_EC_2_7_1_68	phosphatidylinositol 3-phosphate 5-kinase (C18:0,C18:1)	pail3p_pf_18_0_18_1[c] + atp[c] -> pail34p_pf_18_0_18_1[c] + adp[c] + h[c]	(PF3D7_0110600) or (PF3D7_1129600) or (PF3D7_1031200)	0	0	1000000	PMID: 20109251 for GPR, PMID:2001227 for dominant PI species	TRUE		AM	EC-2.7.1.68
OMBZLMm	2-Octaprenyl-6-methoxy-benzoquinol methylase, mitochondrial	2ombzl[m] + amet[m] -> 2ommbl[m] + ahcys[m] + h[m]	(PF3D7_0204900 or PF3D7_0407100 or PF3D7_1455200)	0	0	1000000	PMID:16774588 for overview of Q synthesis for PF3D7_0204900, MPMP for PF3D7_0407100 & PF3D7_1455200	TRUE		HH
PLA2_1_16_0_16_0	phospholipase A2 (C16:0,C16:0)	h2o[c] + pe_pf_16_0_16_0[c] -> h[c] + hdca[c] + lpe_pf_16_0[c]	(PF3D7_0209100 or PF3D7_1358000 or PF3D7_0218600)	0	0	1000000	PMID:2001227 for dominant PC and PE species	TRUE	MPMP for GPR	HH/AM
PLA2_1_16_0_18_1	phospholipase A2 (C16:0,C18:1)	h2o[c] + pe_pf_16_0_18_1[c] -> h[c] + lpe_pf_16_0[c] + ocdcea[c]	(PF3D7_0209100 or PF3D7_1358000 or PF3D7_0218600)	0	0	1000000	PMID:2001227 for dominant PC and PE species	TRUE	MPMP for GPR	HH/AM
PLA2_1_16_0_18_2	phospholipase A2 (C16:0,C18:2)	h2o[c] + pe_pf_16_0_18_2[c] -> h[c] + lnlc[c] + lpe_pf_16_0[c]	(PF3D7_0209100 or PF3D7_1358000 or PF3D7_0218600)	0	0	1000000	PMID:2001227 for dominant PC and PE species	TRUE	MPMP for GPR	HH/AM
PLA2_1_18_1_18_1	phospholipase A2 (C18:1,C18:1)	h2o[c] + pe_pf_18_1_18_1[c] -> h[c] + lpe_pf_18_1[c] + ocdcea[c]	(PF3D7_0209100 or PF3D7_1358000 or PF3D7_0218600)	0	0	1000000	PMID:2001227 for dominant PC and PE species	TRUE	MPMP for GPR	HH/AM
PLA2_1_18_1_18_2	phospholipase A2 (C18:1,C18:2)	h2o[c] + pe_pf_18_1_18_2[c] -> h[c] + lnlc[c] + lpe_pf_18_1[c]	(PF3D7_0209100 or PF3D7_1358000 or PF3D7_0218600)	0	0	1000000	PMID:2001227 for dominant PC and PE species	TRUE	MPMP for GPR	HH/AM
PLA2_1_18_2_18_2	phospholipase A2 (C18:2,C18:2)	h2o[c] + pe_pf_18_2_18_2[c] -> h[c] + lnlc[c] + lpe_pf_18_2[c]	(PF3D7_0209100 or PF3D7_1358000 or PF3D7_0218600)	0	0	1000000	PMID:2001227 for dominant PC and PE species	TRUE	MPMP for GPR	HH/AM
PLA2_2_16_0_16_0	phospholipase A2 (C16:0,C16:0)	h2o[c] + pchol_pf_16_0_16_0[c] -> h[c] + hdca[c] + lpchol_pf_16_0[c]	(PF3D7_0209100 or PF3D7_1358000 or PF3D7_0218600)	0	0	1000000	PMID:2001227 for dominant PC and PE species	TRUE	MPMP for GPR	HH/AM
PLA2_2_16_0_18_1	phospholipase A2 (C16:0,C18:1)	h2o[c] + pchol_pf_16_0_18_1[c] -> h[c] + lpchol_pf_16_0[c] + ocdcea[c]	(PF3D7_0209100 or PF3D7_1358000 or PF3D7_0218600)	0	0	1000000	PMID:2001227 for dominant PC and PE species	TRUE	MPMP for GPR	HH/AM	EC-3.1.1.4
PLA2_2_16_0_18_2	phospholipase A2 (C16:0,C18:2)	h2o[c] + pchol_pf_16_0_18_2[c] -> h[c] + lnlc[c] + lpchol_pf_16_0[c]	(PF3D7_0209100 or PF3D7_1358000 or PF3D7_0218600)	0	0	1000000	PMID:2001227 for dominant PC and PE species	TRUE	MPMP for GPR	HH/AM	EC-3.1.1.4
PLA2_2_18_1_18_1	phospholipase A2 (C18:1,C18:1)	h2o[c] + pchol_pf_18_1_18_1[c] -> h[c] + lpchol_pf_18_1[c] + ocdcea[c]	(PF3D7_0209100 or PF3D7_1358000 or PF3D7_0218600)	0	0	1000000	PMID:2001227 for dominant PC and PE species	TRUE	MPMP for GPR	HH/AM	EC-3.1.1.4
PLA2_2_18_1_18_2	phospholipase A2 (C18:1,C18:2)	h2o[c] + pchol_pf_18_1_18_2[c] -> h[c] + lnlc[c] + lpchol_pf_18_1[c]	(PF3D7_0209100 or PF3D7_1358000 or PF3D7_0218600)	0	0	1000000	PMID:2001227 for dominant PC and PE species	TRUE	MPMP for GPR	HH/AM	EC-3.1.1.4
PLA2_2_18_2_18_2	phospholipase A2 (C18:2,C18:2)	h2o[c] + pchol_pf_18_2_18_2[c] -> h[c] + lnlc[c] + lpchol_pf_18_2[c]	(PF3D7_0209100 or PF3D7_1358000 or PF3D7_0218600)	0	0	1000000	PMID:2001227 for dominant PC and PE species	TRUE	MPMP for GPR	HH/AM	EC-3.1.1.4
PLA2_2_16_0_20_4	phospholipase A2 (C16:0,C20:4)	pchol_pf_16_0_20_4[c] + h2o[c] -> arachd[c] + h[c] + lpchol_pf_16_0[c]	(PF3D7_0209100 or PF3D7_1358000 or PF3D7_0218600)	0	0	1000000	PMID:2001227 for dominant PC and PE species	TRUE	MPMP for GPR	HH/AM	EC-3.1.1.4
PLA2_2_16_0_20_4_artficial	phospholipase A2 (C16:0,C20:4)	pchol_pf_16_0_20_4[c] + h2o[c] -> h[c] + hdca[c] + lpchol_pf_20_4[c]	(PF3D7_0209100 or PF3D7_1358000 or PF3D7_0218600)	0	0	1000000	PMID:2001227 for dominant PC and PE species	TRUE	MPMP for GPR	HH/AM	EC-3.1.1.4
PLA2_1_20_4_20_4	phospholipase A2 (C20:4,C20:4)	pe_pf_20_4_20_4[c] + h2o[c] -> arachd[c] + h[c] + lpe_pf_20_4[c]	(PF3D7_0209100 or PF3D7_1358000 or PF3D7_0218600)	0	0	1000000	PMID:2001227 for dominant PC and PE species	TRUE	MPMP for GPR	HH/AM	EC-3.1.1.4
D-LACt2	D-lactate transport via proton symport	h[e] + lac-D[e] <=> h[c] + lac-D[c]	(PF3D7_0210300 or PF3D7_0926400)	1	-1000000	1000000	PMID:7797486 uptake as well as efflux, D-lactate as well			HH
ATPS4m	ATP synthase (four protons for one ATP)	4 h[c] + adp[m] + pi[m] -> atp[m] + 3 h[m] + h2o[m]	(PF3D7_0217100 and PF3D7_0703600 and PF3D7_0705900 and PF3D7_1147700 and PF3D7_1005800 and PF3D7_1235700 and PF3D7_1310000 and PF3D7_1311300 and PF3D7_0715500)	0	0	1000000	PMID: 19682605, PMID: 21984828, Unknown # of H+/ATP generated.			HH	EC-3.6.3.14
GRXR2	glutaredoxin reductase (plasmoredoxin)	grxox[c] + plrxrd[c] -> grxrd[c] + plrxox[c]	(PF3D7_0303600 and PF3D7_0306300)	0	0	1000000	PMID: 12631266			HH	EC-1.8.4.2
PPA2	inorganic diphosphatase	h2o[c] + ppi[c] -> h[c] + 2 pi[c]	(PF3D7_0316300 or PF3D7_1235200 or PF3D7_1456800)	0	0	1000000		TRUE	Exopolyphosphatase	HH	EC-3.6.1.1
PPAc	inorganic diphosphatase	h2o[h] + ppi[h] -> h[h] + 2 pi[h]	(PF3D7_0316300 or PF3D7_1235200 or PF3D7_1456800)	0	0	1000000					EC-3.6.1.1
PPAm	inorganic diphosphatase	h2o[m] + ppi[m] -> h[m] + 2 pi[m]	(PF3D7_0316300 or PF3D7_1235200 or PF3D7_1456800)	0	0	1000000			Reasoning: Alternative splicing present in P. falciparum. This, along with the fact that MPMP shows no PPi transport out of mitochondriachondria, as well as the fact that yeast has mitochondriachondrial PPA activity.	HH	EC-3.6.1.1
GLCNACPT_dolp11	UDP-N-acetylglucosamine-dolichyl-phosphate N-acetylglucosaminephosphotransferase	dolp11[c] + uacgam[c] -> naglc2p-L_dolp11[c] + ump[c]	(PF3D7_0321200 or PF3D7_0806400)	0	0	1000000		TRUE	MPMP for GPR	AM	EC-2.4.1.141
GLCNACPT_dolp12	UDP-N-acetylglucosamine-dolichyl-phosphate N-acetylglucosaminephosphotransferase	dolp12[c] + uacgam[c] -> naglc2p-L_dolp12[c] + ump[c]	(PF3D7_0321200 or PF3D7_0806400)	0	0	1000000		TRUE	MPMP for GPR	AM	EC-2.4.1.141
PGM	phosphoglycerate mutase	2pg[c] <=> 3pg[c]	(PF3D7_0413500 or PF3D7_1120100)	1	-1000000	1000000	PMID:21689687 & PMID:23567550 for PfPGM1 and PfPGM2, PMID:20169188 for PF3D7_0310300	TRUE		HH/AM	EC-5.4.2.1
PIK4_18_0_18_1	phosphatidylinositol 4-kinase (C18:0,C18:1)	atp[c] + pail_pf_18_0_18_1[c] -> adp[c] + h[c] + pail4p_pf_18_0_18_1[c]	(PF3D7_0419900) or (PF3D7_0509800) or (PF3D7_0311300)	0	0	1000000	PMID:20109251 and PlasmoDB for GPR	TRUE		HH/AM	EC-2.7.1.67
OIVD1mr	2-oxoisovalerate dehydrogenase (acylating; 4-methyl-2-oxopentaoate), mitochondrial	4mop[m] + coa[m] + nad[m] <=> co2[m] + ivcoa[m] + nadh[m]	(PF3D7_0504600 and PF3D7_1232200 and PF3D7_0303700 and PF3D7_1312600)	1	-1000000	1000000	PMID:15612914	TRUE	blocked reactions reasoning: PMID: 24163372	HH	EC-1.2.1.25
OIVD2mr	2-oxoisovalerate dehydrogenase (acylating; 3-methyl-2-oxobutanoate), mitochondrial	3mob[m] + coa[m] + nad[m] <=> co2[m] + ibcoa[m] + nadh[m]	(PF3D7_0504600 and PF3D7_1232200 and PF3D7_0303700 and PF3D7_1312600)	1	-1000000	1000000	PMID:15612914		blocked reactions reasoning:PMID: 24163372	HH	EC-1.2.1.25
OIVD3mr	2-oxoisovalerate dehydrogenase (acylating; 3-methyl-2-oxopentanoate), mitochondrial	3mop[m] + coa[m] + nad[m] <=> 2mbcoa[m] + co2[m] + nadh[m]	(PF3D7_0504600 and PF3D7_1232200 and PF3D7_0303700 and PF3D7_1312600)	1	-1000000	1000000	PMID:15612914		blocked reactions reasoning:PMID: 24163372	HH	EC-1.2.1.25
PDH_like_mediated_by_BCKDH	Pyruvate-dehydrogenase like reaction	coa[m] + nad[m] + pyr[m] -> accoa[m] + co2[m] + nadh[m]	(PF3D7_0504600 and PF3D7_1232200 and PF3D7_0303700 and PF3D7_1312600)	0	0	1000000	PMID:24163372, PMID:25032958 (Pber)			AM
DSAT_pmtcoa	sphingosine N-acyltransferase	pmtcoa[c] + sphgn[c] -> dhcrm_pf_18_0_16_0[c] + coa[c] + h[c]	(PF3D7_0508200) or (PF3D7_1403700)	0	0	1000000	PMID:11166384, PMID:2001227 for dominant sphmyln species	TRUE		AM	EC-2.3.1.24
DSAT_stcoa	sphingosine N-acyltransferase	sphgn[c] + stcoa[c] -> dhcrm_pf_18_0_18_0[c] + coa[c] + h[c]	(PF3D7_0508200) or (PF3D7_1403700)	0	0	1000000	PMID:11166384, PMID:2001227 for dominant sphmyln species	TRUE	bioinformatically characterized, similar to PF3D7_0508200 assocaited rxns	AM/HH	EC-2.3.1.24
DSAT_lignocoa	sphingosine N-acyltransferase	lgnccoa[c] + sphgn[c] -> dhcrm_pf_18_0_24_0[c] + coa[c] + h[c]	(PF3D7_0508200) or (PF3D7_1403700)	0	0	1000000	PMID:11166384, PMID:2001227 for dominant sphmyln species	TRUE		AM	EC-2.3.1.24
PIK4_16_0_18_1	phosphatidylinositol 4-kinase (C16:0,C18:1)	atp[c] + pail_pf_16_0_18_1[c] -> adp[c] + h[c] + pail4p_pf_16_0_18_1[c]	(PF3D7_0509800) or (PF3D7_0419900) or (PF3D7_0311300)	0	0	1000000	PMID:20109251 and PlasmoDB for GPR	TRUE		HH/AM	EC-2.7.1.67
DESAT18	stearoyl-CoA desaturase (n-C18:0CoA -> n-C18:1CoA)	h[c] + nadph[c] + o2[c] + stcoa[c] -> 2 h2o[c] + nadp[c] + odecoa[c]	(PF3D7_0511200 and PF3D7_1367500 and PF3D7_1232300)	0	0	1000000	PMID: 19707292 (Plasmodial-desaturase has a strong affinity for stearic acid with no observable activity on palmitic acid)	TRUE	localization should be in the ER, appended PF3D7_1367500 and PF3D7_1232300 to GPR,' reasoning: desaturase activity requires two co-acting enzymes, the cytosolchrome b5 and NADPH cytosolchrome b5-reductase that were also found to be present in the P. falciparum genome (accession numbers Q8I599 and Q8ID33, respectively)' PMID: 19707292	AM/HH
PIK3_16_0_18_1	phosphatidylinositol 3-kinase (C16:0,C18:1)	atp[c] + pail_pf_16_0_18_1[c] -> pail3p_pf_16_0_18_1[c] + adp[c] + h[c]	(PF3D7_0515300) or (PF3D7_0311300)	0	0	1000000	PMID:2010925	TRUE		AM	EC-2.7.1.137
PIK3_18_0_18_1	phosphatidylinositol 3-kinase (C18:0,C18:1)	atp[c] + pail_pf_18_0_18_1[c] -> pail3p_pf_18_0_18_1[c] + adp[c] + h[c]	(PF3D7_0515300) or (PF3D7_0311300)	0	0	1000000	PMID:2010925	TRUE		AM	EC-2.7.1.137
PI3P4K_16_0_18_1_EC_2_7_1_137	phosphatidylinositol 3-phosphate 4-kinase (C16:0,C18:1)	atp[c] + pail4p_pf_16_0_18_1[c] -> pail34p_pf_16_0_18_1[c] + adp[c] + h[c]	(PF3D7_0515300) or (PF3D7_0311300)	0	0	1000000	PMID:2010925	TRUE		AM	EC-2.7.1.137
PI3P4K_18_0_18_1_EC_2_7_1_137	phosphatidylinositol 3-phosphate 4-kinase (C18:0,C18:1)	atp[c] + pail4p_pf_18_0_18_1[c] -> pail34p_pf_18_0_18_1[c] + adp[c] + h[c]	(PF3D7_0515300) or (PF3D7_0311300)	0	0	1000000	PMID:2010925	TRUE		AM	EC-2.7.1.137
PI34P5K_16_0_18_1	phosphatidylinositol 3,4,5 triphosphate (C16:0,C18:1)	pail34p_pf_16_0_18_1[c] + atp[c] -> pail345p_pf_16_0_18_1[c] + adp[c] + h[c]	(PF3D7_0515300) or (PF3D7_0311300)	0	0	1000000	PMID:2010925	TRUE		AM	EC-2.7.1.137
PI34P5K_18_0_18_1	phosphatidylinositol 3,4,5 triphosphate (C18:0,C18:1)	pail34p_pf_18_0_18_1[c] + atp[c] -> pail345p_pf_18_0_18_1[c] + adp[c] + h[c]	(PF3D7_0515300) or (PF3D7_0311300)	0	0	1000000	PMID:2010925	TRUE		AM	EC-2.7.1.137
CYOR-mqn4m	ubiquinol-8 cytochrome c reductase, Complex III	2 ficytC[m] + 2 h[m] + mql4[m] -> 4 h[c] + 2 focytC[m] + mqn4[m]	(PF3D7_0523100 and PF3D7_1426900 and PF3D7_0933600 and PF3D7_1012300 and PF3D7_1462700 and PF3D7_1439400)	0	0	1000000	PMID:16774588, PMID:16265893 for structure		Possibly different stoichiometry for H+ transported out, different GPR from MPMP	HH	EC-1.10.2.2
CYOR-u8m	ubiquinol-8 cytochrome c reductase, Complex III	2 ficytC[m] + 2 h[m] + q8h2[m] -> 4 h[c] + 2 focytC[m] + q8[m]	(PF3D7_0523100 and PF3D7_1426900 and PF3D7_0933600 and PF3D7_1012300 and PF3D7_1462700 and PF3D7_1439400)	0	0	1000000	PMID:16774588, PMID:16265893 for structure		Possibly different stoichiometry for H+ transported out, different GPR from MPMP	HH	EC-1.10.2.2
G3Pthr	Glyceraldehyde 3-phosphate transport via triose-phosphate translocator (from apicoplast)	g3p[c] + pi[h] <=> pi[c] + g3p[h]	(PF3D7_0530200 and PF3D7_0508300)	1	-1000000	1000000	PMID: 16760253			HH
PEPthr	phosphoenolpyruvate transport, apicoplast	pep[c] + pi[h] <=> pi[c] + pep[h]	(PF3D7_0530200 and PF3D7_0508300)	1	-1000000	1000000	PMID: 16760253			HH
NDPK1	nucleoside-diphosphate kinase (ATP:GDP)	atp[c] + gdp[c] <=> adp[c] + gtp[c]	(PF3D7_0605600 or PF3D7_1366500)	1	-1000000	1000000	PMID:20711856, PMID:11768307 for reversibility		Many nucleoside diphosphates (eight described) can act as acceptors. While many ribo- and deoxyribonucleoside triphosphates can act as donors, only ATP is chosen as a donor to minimize the number of total reactions.	HH	EC-2.7.4.6
NDPK6	nucleoside-diphosphate kinase	atp[c] + dudp[c] <=> adp[c] + dutp[c]	(PF3D7_0605600 or PF3D7_1366500)	1	-1000000	1000000	PMID:19652368	TRUE	extra reaction in iTH366 involving different substrate (dudp) but same activity	AM
PIACGT_18_0_18_1	phosphatidylinositol N-acetylglucosaminyltransferase (plasmodium, C18:0, C18:1)	pail_pf_18_0_18_1[c] + uacgam[c] -> acgpail_pf_18_0_18_1[c] + h[c] + udp[c]	(PF3D7_0618900 or PF3D7_1032400 or PF3D7_0935300 or PF3D7_1141400)	0	0	1000000	PMID:11849707	TRUE		HH/AM	EC-2.4.1.198
KAS14c	beta-ketoacyl-ACP synthase, apicoplast	acACP[h] + h[h] + malACP[h] -> ACP[h] + actACP[h] + co2[h]	(PF3D7_0626300 or PF3D7_0211400)	0	0	1000000	PMID:18843361 for localization; PMID:12270624			HH	EC-2.3.1.41
ALAt5r	L-alanine transport via diffusion	ala-L[e] <=> ala-L[c]	(PF3D7_0629500) or (PF3D7_1208400) or (PF3D7_1231400) or (PF3D7_0209600) or (PF3D7_0515500) or (PF3D7_1132500)	1	-1000000	1000000	PMID:20851123	TRUE	GPR adopted from iTH366 model	HH/AM
ARGt5r	L-arginine transport via diffusion	arg-L[e] <=> arg-L[c]	(PF3D7_0629500) or (PF3D7_1208400) or (PF3D7_1231400) or (PF3D7_0209600) or (PF3D7_0515500) or (PF3D7_1132500)	1	-1000000	1000000	PMID:20851123	TRUE	GPR adopted from iTH366 model	HH/AM
ASNt5r	L-asparagine transport via diffusion	asn-L[e] <=> asn-L[c]	(PF3D7_0629500) or (PF3D7_1208400) or (PF3D7_1231400) or (PF3D7_0209600) or (PF3D7_0515500) or (PF3D7_1132500)	1	-1000000	1000000	PMID:20851123	TRUE	GPR adopted from iTH366 model	HH/AM
CYStec	L-cysteine transport via diffusion (extracellular to cytosol)	cys-L[e] <=> cys-L[c]	(PF3D7_0629500) or (PF3D7_1208400) or (PF3D7_1231400) or (PF3D7_0209600) or (PF3D7_0515500) or (PF3D7_1132500)	1	-1000000	1000000	PMID:20851123	TRUE	GPR adopted from iTH366 model	HH/AM
GLNt5r	L-glutamine transport via diffusion	gln-L[e] <=> gln-L[c]	(PF3D7_0629500) or (PF3D7_1208400) or (PF3D7_1231400) or (PF3D7_0209600) or (PF3D7_0515500) or (PF3D7_1132500)	1	-1000000	1000000	PMID:20851123	TRUE	GPR adopted from iTH366 model	HH/AM
GLUt5r	L-glutamate transport via diffusion	glu-L[e] <=> glu-L[c]	(PF3D7_0629500) or (PF3D7_1208400) or (PF3D7_1231400) or (PF3D7_0209600) or (PF3D7_0515500) or (PF3D7_1132500)	1	-1000000	1000000	PMID:20851123		GPR adopted from iTH366 model	HH/AM
GLYt	Glycine transport via facilitate diffusion	gly[e] <=> gly[c]	(PF3D7_0629500) or (PF3D7_1208400) or (PF3D7_1231400) or (PF3D7_0209600) or (PF3D7_0515500) or (PF3D7_1132500)	1	-1000000	1000000	PMID:20851123		GPR adopted from iTH366 model	HH/AM
HISt5r	L-histidine transport via diffusion	his-L[e] <=> his-L[c]	(PF3D7_0629500) or (PF3D7_1208400) or (PF3D7_1231400) or (PF3D7_0209600) or (PF3D7_0515500) or (PF3D7_1132500)	1	-1000000	1000000	PMID:20851123		GPR adopted from iTH366 model	HH/AM
ILEtec	L-isoleucine transport via diffusion (extracellular to cytosol)	ile-L[e] <=> ile-L[c]	(PF3D7_0629500) or (PF3D7_1208400) or (PF3D7_1231400) or (PF3D7_0209600) or (PF3D7_0515500) or (PF3D7_1132500)	1	-1000000	1000000	PMID:20851123		GPR adopted from iTH366 model	HH/AM
LEUtec	L-leucine transport via diffusion (extracellular to cytosol)	leu-L[e] <=> leu-L[c]	(PF3D7_0629500) or (PF3D7_1208400) or (PF3D7_1231400) or (PF3D7_0209600) or (PF3D7_0515500) or (PF3D7_1132500)	1	-1000000	1000000	PMID:20851123		GPR adopted from iTH366 model	HH/AM
LYSt5r	L-lysine transport via diffusion	lys-L[e] <=> lys-L[c]	(PF3D7_0629500) or (PF3D7_1208400) or (PF3D7_1231400) or (PF3D7_0209600) or (PF3D7_0515500) or (PF3D7_1132500)	1	-1000000	1000000	PMID:20851123		GPR adopted from iTH366 model	HH/AM
METtec	L-methionine transport via diffusion (extracellular to cytosol)	met-L[e] <=> met-L[c]	(PF3D7_0629500) or (PF3D7_1208400) or (PF3D7_1231400) or (PF3D7_0209600) or (PF3D7_0515500) or (PF3D7_1132500)	1	-1000000	1000000	PMID:20851123		GPR adopted from iTH366 model	HH/AM
PHEtec	L-phenylalanine transport via diffusion (extracellular to cytosol)	phe-L[e] <=> phe-L[c]	(PF3D7_0629500) or (PF3D7_1208400) or (PF3D7_1231400) or (PF3D7_0209600) or (PF3D7_0515500) or (PF3D7_1132500)	1	-1000000	1000000	PMID:20851123		GPR adopted from iTH366 model	HH/AM
PROt5r	L-proline transport via diffusion	pro-L[e] <=> pro-L[c]	(PF3D7_0629500) or (PF3D7_1208400) or (PF3D7_1231400) or (PF3D7_0209600) or (PF3D7_0515500) or (PF3D7_1132500)	1	-1000000	1000000	PMID:20851123		GPR adopted from iTH366 model	HH/AM
SERt5r	L-serine transport via diffusion	ser-L[e] <=> ser-L[c]	(PF3D7_0629500) or (PF3D7_1208400) or (PF3D7_1231400) or (PF3D7_0209600) or (PF3D7_0515500) or (PF3D7_1132500)	1	-1000000	1000000	PMID:20851123		GPR adopted from iTH366 model	HH/AM
THRt5r	L-threonine transport via diffusion	thr-L[e] <=> thr-L[c]	(PF3D7_0629500) or (PF3D7_1208400) or (PF3D7_1231400) or (PF3D7_0209600) or (PF3D7_0515500) or (PF3D7_1132500)	1	-1000000	1000000	PMID:20851123		GPR adopted from iTH366 model	HH/AM
TRPt	L-tryptophan transport	trp-L[e] <=> trp-L[c]	(PF3D7_0629500) or (PF3D7_1208400) or (PF3D7_1231400) or (PF3D7_0209600) or (PF3D7_0515500) or (PF3D7_1132500)	1	-1000000	1000000	PMID:20851123		GPR adopted from iTH366 model	HH/AM
TYRt	L-tyrosine transport	tyr-L[e] <=> tyr-L[c]	(PF3D7_0629500) or (PF3D7_1208400) or (PF3D7_1231400) or (PF3D7_0209600) or (PF3D7_0515500) or (PF3D7_1132500)	1	-1000000	1000000	PMID:20851123		GPR adopted from iTH366 model	HH/AM
VALtec	L-valine transport via diffusion (extracellular to cytosol)	val-L[e] <=> val-L[c]	(PF3D7_0629500) or (PF3D7_1208400) or (PF3D7_1231400) or (PF3D7_0209600) or (PF3D7_0515500) or (PF3D7_1132500)	1	-1000000	1000000	PMID:20851123		GPR adopted from iTH366 model	HH/AM
CYSTGLUex	CYSTGLUex	Lcyst[e] + glu-L[c] -> Lcyst[c] + glu-L[e]	(PF3D7_0629500) or (PF3D7_1208400) or (PF3D7_1231400) or (PF3D7_0209600) or (PF3D7_0515500) or (PF3D7_1132500)	0	0	1000000	PMID:20851123		GPR adopted from iTH366 model	HH/AM
CYSTSERex	CYSTSERex	Lcyst[e] + ser-L[c] -> Lcyst[c] + ser-L[e]	(PF3D7_0629500) or (PF3D7_1208400) or (PF3D7_1231400) or (PF3D7_0209600) or (PF3D7_0515500) or (PF3D7_1132500)	0	0	1000000	PMID:20851123		GPR adopted from iTH366 model	HH/AM
SERGLYexR	SERGLYexR	gly[c] + ser-L[e] <=> ser-L[c] + gly[e]	(PF3D7_0629500) or (PF3D7_1208400) or (PF3D7_1231400) or (PF3D7_0209600) or (PF3D7_0515500) or (PF3D7_1132500)	1	-1000000	1000000	PMID:20851123		GPR adopted from iTH366 model	HH/AM
THRGLNexR	THRGLNexR	gln-L[c] + thr-L[e] <=> thr-L[c] + gln-L[e]	(PF3D7_0629500) or (PF3D7_1208400) or (PF3D7_1231400) or (PF3D7_0209600) or (PF3D7_0515500) or (PF3D7_1132500)	1	-1000000	1000000	PMID:20851123		GPR adopted from iTH366 model	HH/AM
THRGLYexR	THRGLYexR	gly[c] + thr-L[e] <=> thr-L[c] + gly[e]	(PF3D7_0629500) or (PF3D7_1208400) or (PF3D7_1231400) or (PF3D7_0209600) or (PF3D7_0515500) or (PF3D7_1132500)	1	-1000000	1000000	PMID:20851123		GPR adopted from iTH366 model	HH/AM
F6PP	D-fructose 6-phosphate phosphatase	f6p[c] + h2o[c] -> fru[c] + pi[c]	(PF3D7_0715000 or PF3D7_0413500)	0	0	1000000	PMID:18067979 for localization and activity, PMID: 21689687 for activity.	TRUE		HH
PYDXPP	Pyridoxal 5-phosphate phosphatase	h2o[c] + pydx5p[c] -> pi[c] + pydx[c]	(PF3D7_0715000 or PF3D7_0413500)	0	0	1000000	PMID:18067979 for localization and activity, PMID: 21689687 for activity.	TRUE		HH
NTRIR2xm	nitrite Reductase (NADH), mitochondrial	5 h[m] + 3 nadh[m] + no2[m] -> 2 h2o[m] + 3 nad[m] + nh4[m]	(PF3D7_0720400 or PF3D7_1139700)	0	0	1000000		TRUE		HH/AM
GRX	Hydrogen peroxide reductase (glutaredoxin)	grxrd[c] + h2o2[c] -> grxox[c] + 2 h2o[c]	(PF3D7_0802200 and PF3D7_0306300)	0	0	1000000	PMID: 16910770, Substrate specificity unclear			HH
MI3PP	myo-inositol 3-phosphatase	h2o[c] + mi3p-D[c] -> inost[c] + pi[c]	(PF3D7_0802500 or PF3D7_0705500)	0	0	1000000		TRUE		HH	EC-3.1.3.25
GLCNACT_dolp11	UDP-GlcNAc:N-acetyl-D-glucosaminyl diphosphodolichol N-acetyl-D-glucosaminyltransferase	naglc2p-L_dolp11[c] + uacgam[c] -> chito2pdol-L_dolp11[c] + h[c] + udp[c]	(PF3D7_0806400 or PF3D7_0211600)	0	0	1000000
GLCNACT_dolp12	UDP-GlcNAc:N-acetyl-D-glucosaminyl diphosphodolichol N-acetyl-D-glucosaminyltransferase	naglc2p-L_dolp12[c] + uacgam[c] -> chito2pdol-L_dolp12[c] + h[c] + udp[c]	(PF3D7_0806400 or PF3D7_0211600)	0	0	1000000
ATPSl	ATPase, lysosomal	atp[c] + h2o[c] -> adp[c] + pi[c] + h[l]	(PF3D7_0806800 and PF3D7_0406100 and PF3D7_1464700 and PF3D7_0934500 and PF3D7_1140100 and PF3D7_1323200 and PF3D7_1306600 and PF3D7_0519200 and PF3D7_1354400 and PF3D7_1341900 and PF3D7_0106100 and PF3D7_1311900)	0	0	1000000	PMID:10915784, PMID:16135514	TRUE		HH/AM	EC-3.6.3.6
AKGCITtm	alpha-ketoglutarate/citrate transporter	cit[c] + akg[m] <=> akg[c] + cit[m]	(PF3D7_0823900 or PF3D7_1223800)	1	-1000000	1000000	PMID:21986531 for characterization, see ref. 30 for characterization of homologousto PVX_123820 transporter in yeast, PMID: 16774588 for localizationof PVX_089165			HH	EC-2.4.1.119
DSBCGT	Protein disulfide-isomerase	2 gthrd[r] + dsbcox[r] -> gthox[r] + dsbcrd[r]	(PF3D7_0827900 or PF3D7_1134100 or PF3D7_1352500 or PF3D7_1472600 or PF3D7_0919400 or PF3D7_1127500 or PF3D7_1124000)	0	0	1000000	PMID:17166645 for PF3D7_0827900, PMID: 16806221 for PF3D7_0827900, PF3D7_0919400, PF3D7_1134100 and PF3D7_1472600;	TRUE	adopted from iTH366 model, localization should be in the ER	AM	EC-5.3.4.1
DSBGGT	Protein disulfide-isomerase	dsbgox[r] + 2 gthrd[r] -> dsbgrd[r] + gthox[r]	(PF3D7_0827900 or PF3D7_1134100 or PF3D7_1352500 or PF3D7_1472600 or PF3D7_0919400 or PF3D7_1127500 or PF3D7_1124000)	0	0	1000000	PMID:17166645 for PF3D7_0827900, PMID: 16806221 for PF3D7_0827900, PF3D7_0919400, PF3D7_1134100 and PF3D7_1472600;	TRUE	adopted from iTH366 model, localization should be in the ER	AM	EC-5.3.4.1
ACGPID_18_0_18_1	N-acetylglucosaminylphosphatidylinositol deacetylase (homo sapien, C18:0, C18:1)	acgpail_pf_18_0_18_1[c] + h2o[c] -> ac[c] + gpail_pf_18_0_18_1[c]	(PF3D7_0911000 or PF3D7_0624700)	0	0	1000000	PMID:2001227 for dominant PI species	TRUE		HH/AM	EC-3.5.1.89
DOLASNT11	Dolichyl-diphosphooligosaccharide:protein-L-asparagine oligopolysaccharidotransferase	chito2pdol-L_dolp11[c] + Asn-X-Ser-FSLASH-Thr[c] -> g3m8masn[c] + doldp11[c] + h[c]	(PF3D7_0919600 or PF3D7_1116600)	0	0	1000000	PMID: 21225189 'The only two enzymes predicted to be present in P. falciparum were Alg7 and Alg14, which are responsible for the synthesis of Dol-PP-GlcNAc and Dol-PP-GlcNAc2, respectively, and STT3, which is responsible for the transfer of the Dol-PP-oligosaccharide to the Asn residue in the N-X-T/S sequon. Further biochemical studies confirmed that P. falciparum synthesises N-glycans that are s…	TRUE	localization should be in ER, adopted from iTH366 model	AM	EC-2.4.1.119
DOLASNT12	Dolichyl-diphosphooligosaccharide:protein-L-asparagine oligopolysaccharidotransferase	chito2pdol-L_dolp12[c] + Asn-X-Ser-FSLASH-Thr[c] -> g3m8masn[c] + doldp12[c] + h[c]	(PF3D7_0919600 or PF3D7_1116600)	0	0	1000000	PMID: 21225189 'The only two enzymes predicted to be present in P. falciparum were Alg7 and Alg14, which are responsible for the synthesis of Dol-PP-GlcNAc and Dol-PP-GlcNAc2, respectively, and STT3, which is responsible for the transfer of the Dol-PP-oligosaccharide to the Asn residue in the N-X-T/S sequon. Further biochemical studies confirmed that P. falciparum synthesises N-glycans that are s…	TRUE	localization should be in ER, adopted form iTH366 model	AM	EC-2.4.1.119
FAS160COA	fatty-acyl-CoA synthase (n-C16:0CoA)	3 h[c] + malcoa[c] + 2 nadph[c] + tdcoa[c] -> co2[c] + coa[c] + h2o[c] + 2 nadp[c] + pmtcoa[c]	(PF3D7_0920000 or PF3D7_0605900 or PF3D7_0109300)	0	0	1000000	(PMID: 19064257 shows incorporation of acetate into C16 and C18 when FabI activity is inhibited, going from C14-->C16 is consistent with PMID: 16780611;;PMID: 17363967, 16923389 detail the specific mode of action.	TRUE	MPMP for GPR	HH/AM	EC-2.3.1.86
FAS180COA	fatty-acyl-CoA synthase (n-C18:0CoA)	3 h[c] + malcoa[c] + 2 nadph[c] + pmtcoa[c] -> co2[c] + coa[c] + h2o[c] + 2 nadp[c] + stcoa[c]	(PF3D7_0920000 or PF3D7_0605900 or PF3D7_0109300)	0	0	1000000	(PMID: 19064257 shows incorporation of acetate into C16 and C18 when FabI activity is inhibited, going from C16-->C18 is consistent with PMID: 16780611;PMID: 17363967, PMID: 16923389 detail the specific mode of action.	TRUE	MPMP for GPR	HH/AM	EC-2.3.1.86
TRDR	thioredoxin reductase (NADPH)	h[c] + nadph[c] + trdox[c] -> nadp[c] + trdrd[c]	(PF3D7_0923800 and PF3D7_1457200)	0	0	1000000	PMID: 21203490	TRUE		HH	EC-1.8.1.9
TAGAH_pf_16_0_18_0_18_0	triacylglycerol acylhydrolase (16:0/18:0/18:0)	tag_pf_16_0_18_0_18_0[c] + h2o[c] -> dag_pf_16_0_18_0[c] + h[c] + ocdca[c]	(PF3D7_0924000 or PF3D7_1427100 or PF3D7_1126600)	0	0	1000000	PMID:2001227 for dominant PLs species	TRUE		AM/HH
TAGAH_pf_18_0_18_1_16_0	triacylglycerol acylhydrolase (18:0/18:1(9Z)/16:0)	tag_pf_18_0_18_1_16_0[c] + h2o[c] -> dag_pf_18_0_18_1[c] + h[c] + hdca[c]	(PF3D7_0924000 or PF3D7_1427100 or PF3D7_1126600)	0	0	1000000	PMID:2001227 for dominant PLs species	TRUE		AM/HH
TAGAH_pf_18_1_18_2_18_2	triacylglycerol acylhydrolase (18:1/18:2/18:2)	tag_pf_18_1_18_2_18_2[c] + h2o[c] -> dag_pf_18_1_18_2[c] + h[c] + lnlc[c]	(PF3D7_0924000 or PF3D7_1427100 or PF3D7_1126600)	0	0	1000000	PMID:2001227 for dominant PLs species	TRUE		AM/HH
TAGAH_pf_18_0_18_0_18_1	triacylglycerol acylhydrolase (18:1/18:2/18:2)	tag_pf_18_0_18_0_18_1[c] + h2o[c] -> dag_pf_18_0_18_0[c] + h[c] + ocdcea[c]	(PF3D7_0924000 or PF3D7_1427100 or PF3D7_1126600)	0	0	1000000	PMID:2001227 for dominant PLs species	TRUE		AM/HH
DAGAH160181	1,2-diacyl-sn-glycerol acylhydrolase (C16:0, C18:1)	dag_pf_16_0_18_1[c] + h2o[c] -> mag160[c] + h[c] + ocdcea[c]	(PF3D7_0924000 or PF3D7_1427100 or PF3D7_1126600)	0	0	1000000
DAGAH180181	1,2-diacyl-sn-glycerol acylhydrolase (C18:0, C18:1)	dag_pf_18_0_18_1[c] + h2o[c] -> mag180[c] + h[c] + ocdcea[c]	(PF3D7_0924000 or PF3D7_1427100 or PF3D7_1126600)	0	0	1000000
DAGAH181181	1,2-diacyl-sn-glycerol acylhydrolase (18:1,18:1)	dag_pf_18_0_18_2[c] + h2o[c] -> mag181[c] + h[c] + ocdcea[c]	(PF3D7_0924000 or PF3D7_1427100 or PF3D7_1126600)	0	0	1000000
L-LACt2r	L-lactate reversible transport via proton symport	h[e] + lac-L[e] <=> h[c] + lac-L[c]	(PF3D7_0926400 or PF3D7_0210300)	1	-1000000	1000000	PMID:11311136, PMID:19796339, PMID: 7797486 uptake as well as efflux	TRUE		HH
PYRt2r	pyruvate reversible transport via proton symport	h[e] + pyr[e] <=> h[c] + pyr[c]	(PF3D7_0926400 or PF3D7_0210300)	1	-1000000	1000000	PMID:11311136, PMID:19796339, PMID: 7797486 uptake as well as efflux	TRUE		HH
DGK1	deoxyguanylate kinase (dGMP:ATP)	atp[c] + dgmp[c] <=> adp[c] + dgdp[c]	(PF3D7_0928900 or PF3D7_1251300)	1	-1000000	1000000	PMID:19126267			HH	EC-2.7.4.8
GK1	guanylate kinase (GMP:ATP)	atp[c] + gmp[c] <=> adp[c] + gdp[c]	(PF3D7_0928900 or PF3D7_1251300)	1	-1000000	1000000	PMID:19126267			HH	EC-2.7.4.8
ATPt	ADP/ATP transporter	atp[c] + adp[e] <=> adp[c] + atp[e]	(PF3D7_1004800 or PF3D7_1037300)	1	-1000000	1000000	PMID:2226706, PMID:10645541 discussion for directionality, PMID: 19796339, PMID: 17920591 for geneadenylate translocase + p.falc protein list			HH
ECOAH12	3-hydroxyacyl-CoA dehydratase (3-hydroxyisobutyryl-CoA) (mitochondria)	2mp2coa[c] + h2o[c] -> 3hibutcoa[c]	(PF3D7_1017200 or PF3D7_1425200)	0	0	1000000		TRUE		HH	EC-4.2.1.17
PDHapi	pyruvate dehydrogenase (apicoplast)	coa[h] + nad[h] + pyr[h] -> accoa[h] + co2[h] + nadh[h]	(PF3D7_1020800 and PF3D7_0815900 and PF3D7_1124500 and PF3D7_1446400)	0	0	1000000	PMID:15612914	TRUE		HH
CSmr	citrate synthase, reversible	accoa[m] + h2o[m] + oaa[m] <=> cit[m] + coa[m] + h[m]	(PF3D7_1022500 or PF3D7_0609200)	1	-1000000	1000000	PMID:15279947 for localization			HH
SUCD2-u8m	succinate dehydrogenase (ubiquinone-8), mitochondrial	q8[m] + succ[m] <=> fum[m] + q8h2[m]	(PF3D7_1034400 and PF3D7_1212800 and PF3D7_0611100)	1	-1000000	1000000	PMID:16774588 for n=8			HH	EC-1.3.5.1
SUCD3-u8m	succinate dehydrogenase (ubiquinone-8), mitochondrial	fadh2[m] + q8[m] <=> fad[m] + q8h2[m]	(PF3D7_1034400 and PF3D7_1212800 and PF3D7_0611100)	1	-1000000	1000000	PMID:16774588 for n=8			HH	EC-1.3.5.1
FRD_mt	succinate dehydrogenase	fadh2[m] + fum[m] -> fad[m] + succ[m]	(PF3D7_1034400 and PF3D7_1212800 and PF3D7_0611100)	0	0	1000000	PMID:10779596 for activity, logic was OR in iTH366, added with logic 'and' similar to SUCD2_u8m & SUCD2_u8m with similar GPR			AM
ATPtm2	ADP/ATP transporter, mitochondrial	adp[c] + atp[m] <=> atp[c] + adp[m]	(PF3D7_1037300 or PF3D7_0108400 or PF3D7_1368700)	1	-1000000	1000000	PMID: 2226706, PMID: 1734900, PMID: 10645541 discussion for directionality, PMID: 19796339, PMID: 17920591 for geneadenylate translocase + p.falc protein list.;;115395 and 081360 have blastp hits to ntp/ndp transporters.			HH
HBD1	Hemoglobin Degradation	Hb[l] -> 4 hemeBo[l] + polypep[l]	(PF3D7_1115300 or PF3D7_1115400 or PF3D7_1115700 or PF3D7_0311700 or PF3D7_1407800 or PF3D7_1407900 or PF3D7_1408000)	0	0	1000000	PMID:16595182, PMID:11716777	TRUE	Charge imbalanced, probably due to imbalance of superoxide anion; mechanism is not fully elucidated	HH/AM
PLPS1	Pyridoxal-5-phosphate synthase (ribulose)	g3p[c] + gln-L[c] + ru5p-D[c] <=> glu-L[c] + h[c] + 3 h2o[c] + pi[c] + pydx5p[c]	(PF3D7_1116200 and PF3D7_0621200)	1	-1000000	1000000	PMID: 21767669	TRUE		HH
4ABZt2r	4-Aminobenzoate transport via symport	4abz[e] + h[e] <=> 4abz[c] + h[c]	(PF3D7_1116500 or PF3D7_0828600)	1	-1000000	1000000	PMID:21998306 substrate specificity, PMID:17509698 proton symport evidence			HH
DHPTt	Dihydropteroate transport via proton symport	dhpt[e] + h[e] <=> dhpt[c] + h[c]	(PF3D7_1116500 or PF3D7_0828600)	1	-1000000	1000000	PMID:21998306 substrate specificity, PMID:17509698 proton symport evidence			HH
FOLt	folate transport via proton simport	fol[e] + h[e] <=> fol[c] + h[c]	(PF3D7_1116500 or PF3D7_0828600)	1	-1000000	1000000	PMID:21998306 substrate specificity, PMID:17509698 proton symport evidence			HH
PFK	phosphofructokinase	atp[c] + f6p[c] -> adp[c] + fdp[c] + h[c]	(PF3D7_1128300 or PF3D7_0915400)	0	0	1000000	PMID:19505469, PF3D7_1128300 has marginal activity	TRUE		HH	EC-2.7.1.11
GLYCLm	glycine cleavage system, mitochondrial	gly[m] + nad[m] + thf[m] -> co2[m] + mlthf[m] + nadh[m] + nh4[m]	(PF3D7_1132900 and PF3D7_1232200 and (PF3D7_1365500 or PF3D7_1452200))	0	0	1000000	PMID:160391603/4 for GPR, PMID: 23454873, PMID: 23454873, MPMP for localization of PF3D7_1344000 in cytosolsol only			HH	EC-2.1.2.10
THIORDX	hydrogen peroxide reductase (thioredoxin)	h2o2[c] + trdrd[c] <=> 2 h2o[c] + trdox[c]	(PF3D7_1212000 and ((PF3D7_0802200 and PF3D7_1457200) or (PF3D7_1457200) or (PF3D7_1438900)))	1	-1000000	1000000	PMID: 11087748;Low activity of pvx084630 with H2O2.;PMID: 12946843;pvx118545 has higher activity.;PMID: 16910770;pvx093630, Substrate specificity unclear.;PMID: 19666612;Import of host peroxiredoxin 2 accounts for ~50% of this activity.			HH
GTHP	glutathione peroxidase	2 gthrd[c] + h2o2[c] <=> gthox[c] + 2 h2o[c]	(PF3D7_1212000 or PF3D7_1438900 or PF3D7_0304500)	1	-1000000	1000000	PMID:21203490 for compartmentalization for PF3D7_1212000, PF3D7_1438900, PF3D7_0304500	TRUE	PF3D7_1027300 localized to nuclues, MPMP for GPR	AM
AKP1	alkaline phosphatase (Dihydroneopterin)	ahdt[c] + 3 h2o[c] -> dhnpt[c] + 2 h[c] + 3 pi[c]	(PF3D7_1226100)	0	0	1000000		TRUE	PF3D7_0912400 was asssociated to this rxn in HH version, annotated as conserved with unknown function	HH/AM	EC-3.1.3.1
ALAGLNexR	ALAGLNexR	gln-L[c] + ala-L[e] <=> ala-L[c] + gln-L[e]	(PF3D7_1231400) or (PF3D7_1208400) or (PF3D7_0629500) or (PF3D7_0515500) or (PF3D7_0209600) or (PF3D7_1132500)	1	-1000000	1000000	PMID:15774027, PMID:11738814, MPMP for PF3D7_1231400, PMID:22615315, PMID:15774027 for PF3D7_0515500 activity	TRUE	adopted from iTH366 model	AM
SERGLNexR	SERGLNexR	gln-L[c] + ser-L[e] <=> ser-L[c] + gln-L[e]	(PF3D7_1231400) or (PF3D7_1208400) or (PF3D7_0629500) or (PF3D7_0515500) or (PF3D7_0209600) or (PF3D7_1132500)	1	-1000000	1000000	PMID:15774027, PMID:11738814, MPMP for PF3D7_1231400, PMID:22615315, PMID:15774027 for PF3D7_0515500 activity	TRUE	adopted from iTH366 model	AM
ALAGLYexR	ALAGLYexR	gly[c] + ala-L[e] <=> ala-L[c] + gly[e]	(PF3D7_1231400) or (PF3D7_1208400) or (PF3D7_0629500) or (PF3D7_0515500) or (PF3D7_0209600) or (PF3D7_1132500)	1	-1000000	1000000	PMID:15774027, PMID:11738814, MPMP for PF3D7_1231400, PMID:22615315, PMID:15774027 for PF3D7_0515500 activity	TRUE	adopted from iTH366 model	AM
AMETt2	AMETt2	amet[e] + h[e] -> amet[c] + h[c]	(PF3D7_1231400) or (PF3D7_1208400) or (PF3D7_0629500) or (PF3D7_0515500) or (PF3D7_0209600) or (PF3D7_1132500)	0	0	1000000	PMID:15774027, PMID:11738814, MPMP for PF3D7_1231400, PMID:22615315, PMID:15774027 for PF3D7_0515500 activity	TRUE	adopted from iTH366 model	AM
ARGLYSex	ARGLYSex	arg-L[c] + lys-L[e] -> lys-L[c] + arg-L[e]	(PF3D7_1231400) or (PF3D7_1208400) or (PF3D7_0629500) or (PF3D7_0515500) or (PF3D7_0209600) or (PF3D7_1132500)	0	0	1000000	PMID:15774027, PMID:11738814, MPMP for PF3D7_1231400, PMID:22615315, PMID:15774027 for PF3D7_0515500 activity	TRUE	adopted from iTH366 model	AM
CYSGLUexR	CYSGLUexR	gln-L[c] + cys-L[e] <=> cys-L[c] + gln-L[e]	(PF3D7_1231400) or (PF3D7_1208400) or (PF3D7_0629500) or (PF3D7_0515500) or (PF3D7_0209600) or (PF3D7_1132500)	1	-1000000	1000000	PMID:15774027, PMID:11738814, MPMP for PF3D7_1231400, PMID:22615315, PMID:15774027 for PF3D7_0515500 activity	TRUE	adopted from iTH366 model	AM
CYSGLYexR	CYSGLYexR	cys-L[c] + gly[e] <=> gly[c] + cys-L[e]	(PF3D7_1231400) or (PF3D7_1208400) or (PF3D7_0629500) or (PF3D7_0515500) or (PF3D7_0209600) or (PF3D7_1132500)	1	-1000000	1000000	PMID:15774027, PMID:11738814, MPMP for PF3D7_1231400, PMID:22615315, PMID:15774027 for PF3D7_0515500 activity	TRUE	adopted from iTH366 model	AM
GHMT2r	glycine hydroxymethyltransferase, reversible	ser-L[c] + thf[c] <=> gly[c] + h2o[c] + mlthf[c]	(PF3D7_1235600 or PF3D7_1456100)	1	-1000000	1000000	PMID: 17266529, PMID: 21129192 for localization and GPR, PMID: 23454873	TRUE		HH	EC-2.1.2.1
GHMT2rm	glycine hydroxymethyltransferase, reversible, mitochondrial	ser-L[m] + thf[m] <=> gly[m] + h2o[m] + mlthf[m]	(PF3D7_1235600 or PF3D7_1456100)	1	-1000000	1000000	PMID: 17266529, PMID: 21129192 for localization and GPR, PMID: 23454873	TRUE		HH	EC-2.1.2.1
HETZK	hydroxyethylthiazole kinase	4mhetz[c] + atp[c] -> 4mpetz[c] + adp[c] + h[c]	(PF3D7_1239600) or (PF3D7_0627500) or (PF3D7_1143900)	0	0	1000000	PMID: 15774020, PMID: 16497163, absent in rodent malaria (PMID: 22215999)	TRUE	PF3D7_0627500 (PMID:25091419) adopted from iTH366 model	HH/AM	EC-2.7.1.50
CHTNASE	chitinase	chtn[c] + 2 h2o[c] -> 3 acgam[c]	(PF3D7_1252200)	0	0	1000000	PMID:8483942, PMID:16088838, PMID:10570198 for evidence of activity and localization, PMID: 11349074		adopted from iTH366 model with GPR modification	AM
MI145P6K	inositol-polyphosphate multikinase	atp[c] + mi145p[c] -> mi1456p[c] + adp[c] + h[c]	(PF3D7_1316100) or (PF3D7_1008000) or (PF3D7_0514800)	0	0	1000000	PMID:23123170	TRUE	adopted from iTH366 model with GPR modification	AM/HH	EC-2.7.1.151
MI1456PK	inositol-polyphosphate multikinase	mi1456p[c] + atp[c] -> mi13456p[c] + adp[c] + h[c]	(PF3D7_1316100) or (PF3D7_1008000) or (PF3D7_0514800)	0	0	1000000	PMID:23123170	TRUE	adopted from iTH366 model with GPR modification	AM/HH	EC-2.7.1.151
PDE4	3',5'-cyclic-nucleotide phosphodiesterase	35cgmp[c] + h2o[c] -> gmp[c] + h[c]	(PF3D7_1321600 or PF3D7_1470500 or PF3D7_1321500 or PF3D7_1239000 or PF3D7_1209500)	0	0	1000000	PMID:18452584, PVX_116945 activity from KO, PMID:18590734 PVX_084505 activity, PMID: 16038615 and PMID:19779564 for cGMP specific activity of PF3D7_1209500			HH	EC-3.1.4.17
PDE1	3',5'-cyclic-nucleotide phosphodiesterase	camp[c] + h2o[c] -> amp[c] + h[c]	(PF3D7_1321600 or PF3D7_1470500 or PF3D7_1321500 or PF3D7_1239000)	0	0	1000000	PMID:18452584, PMID:18590734 lack of PVX_084505 activity			HH	EC-3.1.4.17
PDE2	3',5'-cyclic-nucleotide phosphodiesterase	35cdamp[c] + h2o[c] -> damp[c] + h[c]	(PF3D7_1321600 or PF3D7_1470500 or PF3D7_1321500 or PF3D7_1239000)	0	0	1000000	PMID:18452584			HH	EC-3.1.4.17
PDE3	3',5'-cyclic-nucleotide phosphodiesterase	35cimp[c] + h2o[c] -> h[c] + imp[c]	(PF3D7_1321600 or PF3D7_1470500 or PF3D7_1321500 or PF3D7_1239000)	0	0	1000000	PMID:18452584			HH	EC-3.1.4.17
PDE5	3',5'-cyclic-nucleotide phosphodiesterase	35ccmp[c] + h2o[c] -> cmp[c] + h[c]	(PF3D7_1321600 or PF3D7_1470500 or PF3D7_1321500 or PF3D7_1239000)	0	0	1000000	PMID:18452584			HH	EC-3.1.4.17
NDP3	nucleoside-diphosphatase (GDP)	gdp[c] + h2o[c] -> gmp[c] + h[c] + pi[c]	(PF3D7_1322000 or PF3D7_1349100)	0	0	1000000	PMID:19294420 for PF3D7_1322000	TRUE		HH/AM	EC-3.6.1.6
NDP4	nucleoside-diphosphatase (dGDP)	dgdp[c] + h2o[c] -> dgmp[c] + h[c] + pi[c]	(PF3D7_1322000 or PF3D7_1349100)	0	0	1000000	PMID:19294420 for PF3D7_1322000	TRUE		HH/AM	EC-3.6.1.6
LDH_L	L-lactate dehydrogenase	lac-L[c] + nad[c] <=> h[c] + nadh[c] + pyr[c]	(PF3D7_1325200 or PF3D7_1324900)	1	-1000000	1000000	PMID:8515777	TRUE		HH/AM	EC-1.1.1.27
PRPPS	phosphoribosylpyrophosphate synthetase	atp[c] + r5p[c] <=> amp[c] + h[c] + prpp[c]	(PF3D7_1327800 or PF3D7_1325100)	1	-1000000	1000000	PMID:15774020, PMID: 4330734 for reversibility in S. typhimurium	TRUE		HH	EC-2.7.6.1
GALUi	UTP-glucose-1-phosphate uridylyltransferase (irreversible)	g1p[c] + h[c] + utp[c] -> ppi[c] + udpg[c]	(PF3D7_1343600 or PF3D7_0517500)	0	0	1000000	PMID:23615908	TRUE		HH	EC-2.7.7.9
UAGDP	UDP-N-acetylglucosamine diphosphorylase	acgam1p[c] + h[c] + utp[c] -> ppi[c] + uacgam[c]	(PF3D7_1343600 or PF3D7_0517500)	0	0	1000000	PMID:23615908	TRUE		HH	EC-2.7.7.23
TRDRm	thioredoxin reductase (NADPH)	h[m] + nadph[m] + trdox[m] -> nadp[m] + trdrd[m]	(PF3D7_1345100 and PF3D7_0923800)	0	0	1000000	PMID:21203490, PF3D7_1419800 cytosolsol and apicoplastcoplast (MPMP) not in the mitochondriachondrion	TRUE		HH	EC-1.8.1.9
THIORDXm	hydrogen peroxide reductase (thioredoxin), mitochondrial	h2o2[m] + trdrd[m] <=> 2 h2o[m] + trdox[m]	(PF3D7_1345100 and PF3D7_1215000)	1	-1000000	1000000	PMID:16879648			HH
MI145PP	inositol-polyphosphate 5-phosphatase	h2o[c] + mi145p[c] -> mi14p[c] + pi[c]	(PF3D7_1354200 or PF3D7_0802500)	0	0	1000000		TRUE	adopted from iTH366 model with GPR modification	AM/HH	EC-3.1.3.25
GUACYC	guanylate cyclase	gtp[c] -> 35cgmp[c] + ppi[c]	(PF3D7_1360500 or PF3D7_1138400)	0	0	1000000	PMID:10747978			HH	EC-4.6.1.2
LALDO2x	aldehyde reductase	h[c] + mthgxl[c] + nadh[c] <=> lald-D[c] + nad[c]	(PF3D7_1364600 or PF3D7_1409100)	1	-1000000	1000000	PMID:11738814, MPMP for activity and for apicoplastcoplast localization not cytosolsol, 'should be reversible acc to MPMP, its was irrev in iTH366	TRUE	localization should be in the apicoplastcoplast, adopted from iTH366 with modification of directionality according to MPMP 'should be reversible acc to MPMP, its was irrev in iTH366 '	AM	EC-1.1.1.21
PYDXDH	pyridoxal dehydrogenase	h2o[c] + o2[c] + pydx[c] <=> 4pyrdx[c] + h2o2[c]	(PF3D7_1364600 or PF3D7_1409100)	1	-1000000	1000000		TRUE		AM
NDPK2	nucleoside-diphosphate kinase (ATP:UDP)	atp[c] + udp[c] <=> adp[c] + utp[c]	(PF3D7_1366500 or PF3D7_0605600)	1	-1000000	1000000	PMID:20711856, PMID: 11768307 for reversibility.			HH	EC-2.7.4.6
NDPK3	nucleoside-diphosphate kinase (ATP:CDP)	atp[c] + cdp[c] <=> adp[c] + ctp[c]	(PF3D7_1366500 or PF3D7_0605600)	1	-1000000	1000000	PMID:20711856, PMID: 11768307 for reversibility.			HH	EC-2.7.4.6
NDPK4	nucleoside-diphosphate kinase (ATP:dTDP)	atp[c] + dtdp[c] <=> adp[c] + dttp[c]	(PF3D7_1366500 or PF3D7_0605600)	1	-1000000	1000000	PMID:20711856, PMID: 11768307 for reversibility.			HH	EC-2.7.4.6
NDPK5	nucleoside-diphosphate kinase (ATP:dGDP)	atp[c] + dgdp[c] <=> adp[c] + dgtp[c]	(PF3D7_1366500 or PF3D7_0605600)	1	-1000000	1000000	PMID:20711856, PMID: 11768307 for reversibility.			HH	EC-2.7.4.6
NDPK7	nucleoside-diphosphate kinase (ATP:dCDP)	atp[c] + dcdp[c] <=> adp[c] + dctp[c]	(PF3D7_1366500 or PF3D7_0605600)	1	-1000000	1000000	PMID:20711856, PMID: 11768307 for reversibility.			HH	EC-2.7.4.6
NDPK8	nucleoside-diphosphate kinase (ATP:dADP)	atp[c] + dadp[c] <=> adp[c] + datp[c]	(PF3D7_1366500 or PF3D7_0605600)	1	-1000000	1000000	PMID:20711856, PMID: 11768307 for reversibility.			HH	EC-2.7.4.6
FACOAL140i	fatty-acid--CoA ligase (tetradecanoate)	atp[c] + coa[c] + ttdca[c] -> amp[c] + ppi[c] + tdcoa[c]	(PF3D7_1372400) or (PF3D7_0731600) or (PF3D7_1477900) or (PF3D7_1479000) or (PF3D7_0215000) or (PF3D7_0215300) or (PF3D7_0301000) or (PF3D7_0401900) or (PF3D7_0525100) or (PF3D7_0619500) or (PF3D7_1238800) or (PF3D7_1253400) or (PF3D7_1200700) or (PF3D7_0605900)	0	0	1000000	PMID:12554091, activation is necessary PMID:19064257 shows incorporation of acetate into C16 and C18 when FabI activity is inhibited, going from C14-->C16 is consistent with PMID:16780611, PMID:16860410 evidence for transcription of ten ACS paralogs in erythrocytic stages	TRUE	MPMP for GPR	HH/AM	EC-6.2.1.3
FACOAL160i	C160 fatty acid activation	atp[c] + coa[c] + hdca[c] -> amp[c] + pmtcoa[c] + ppi[c]	(PF3D7_1372400) or (PF3D7_0731600) or (PF3D7_1477900) or (PF3D7_1479000) or (PF3D7_0215000) or (PF3D7_0215300) or (PF3D7_0301000) or (PF3D7_0401900) or (PF3D7_0525100) or (PF3D7_0619500) or (PF3D7_1238800) or (PF3D7_1253400) or (PF3D7_1200700) or (PF3D7_0605900)	0	0	1000000	PMID:12554091, activation is necessary PMID:19064257 shows incorporation of acetate into C16 and C18 when FabI activity is inhibited, going from C14-->C16 is consistent with PMID:16780611, PMID:16860410 evidence for transcription of ten ACS paralogs in erythrocytic stages	TRUE	MPMP for GPR	HH/AM	EC-6.2.1.3
FACOAL180i	C180 fatty acid activation	atp[c] + coa[c] + ocdca[c] -> amp[c] + ppi[c] + stcoa[c]	(PF3D7_1372400) or (PF3D7_0731600) or (PF3D7_1477900) or (PF3D7_1479000) or (PF3D7_0215000) or (PF3D7_0215300) or (PF3D7_0301000) or (PF3D7_0401900) or (PF3D7_0525100) or (PF3D7_0619500) or (PF3D7_1238800) or (PF3D7_1253400) or (PF3D7_1200700) or (PF3D7_0605900)	0	0	1000000	PMID:12554091, activation is necessary PMID:19064257 shows incorporation of acetate into C16 and C18 when FabI activity is inhibited, going from C14-->C16 is consistent with PMID:16780611, PMID:16860410 evidence for transcription of ten ACS paralogs in erythrocytic stages	TRUE	MPMP for GPR	HH/AM	EC-6.2.1.3
FACOAL181i	C181 fatty acid activation	atp[c] + coa[c] + ocdcea[c] -> amp[c] + odecoa[c] + ppi[c]	(PF3D7_1372400) or (PF3D7_0731600) or (PF3D7_1477900) or (PF3D7_1479000) or (PF3D7_0215000) or (PF3D7_0215300) or (PF3D7_0301000) or (PF3D7_0401900) or (PF3D7_0525100) or (PF3D7_0619500) or (PF3D7_1238800) or (PF3D7_1253400) or (PF3D7_1200700) or (PF3D7_0605900)	0	0	1000000	PMID:12554091, activation is necessary PMID:19064257 shows incorporation of acetate into C16 and C18 when FabI activity is inhibited, going from C14-->C16 is consistent with PMID:16780611, PMID:16860410 evidence for transcription of ten ACS paralogs in erythrocytic stages	TRUE	MPMP for GPR	HH/AM	EC-6.2.1.3
FACOAL1821i	fatty-acid--CoA ligase	atp[c] + coa[c] + lnlc[c] -> amp[c] + lnlccoa[c] + ppi[c]	(PF3D7_1372400) or (PF3D7_0731600) or (PF3D7_1477900) or (PF3D7_1479000) or (PF3D7_0215000) or (PF3D7_0215300) or (PF3D7_0301000) or (PF3D7_0401900) or (PF3D7_0525100) or (PF3D7_0619500) or (PF3D7_1238800) or (PF3D7_1253400) or (PF3D7_1200700) or (PF3D7_0605900)	0	0	1000000	PMID:12554091, activation is necessary PMID:19064257 shows incorporation of acetate into C16 and C18 when FabI activity is inhibited, going from C14-->C16 is consistent with PMID:16780611, PMID:16860410 evidence for transcription of ten ACS paralogs in erythrocytic stages	TRUE	MPMP for GPR	HH/AM	EC-6.2.1.3
FACOAL204i	arachidonic acid activation	arachd[c] + atp[c] + coa[c] -> amp[c] + arachdcoa[c] + ppi[c]	(PF3D7_1372400) or (PF3D7_0731600) or (PF3D7_1477900) or (PF3D7_1479000) or (PF3D7_0215000) or (PF3D7_0215300) or (PF3D7_0301000) or (PF3D7_0401900) or (PF3D7_0525100) or (PF3D7_0619500) or (PF3D7_1238800) or (PF3D7_1253400) or (PF3D7_1200700) or (PF3D7_0605900)	0	0	1000000	PMID:12554091, activation is necessary PMID:19064257 shows incorporation of acetate into C16 and C18 when FabI activity is inhibited, going from C14-->C16 is consistent with PMID:16780611, PMID:16860410 evidence for transcription of ten ACS paralogs in erythrocytic stages	TRUE	MPMP for GPR	HH/AM	EC-6.2.1.3
FACOAL80i	Long-chain-fatty-acid-CoA ligase	octa[c] + atp[c] + coa[c] -> occoa[c] + amp[c] + ppi[c]	(PF3D7_1372400) or (PF3D7_0731600) or (PF3D7_1477900) or (PF3D7_1479000) or (PF3D7_0215000) or (PF3D7_0215300) or (PF3D7_0301000) or (PF3D7_0401900) or (PF3D7_0525100) or (PF3D7_0619500) or (PF3D7_1238800) or (PF3D7_1253400) or (PF3D7_1200700) or (PF3D7_0605900)	0	0	1000000	PMID:16860410 evidence for transcription of ten ACS paralogs in erythrocytic stages	TRUE	MPMP for GPR	AM	EC-6.2.1.3
FACOAL100i	Long-chain-fatty-acid-CoA ligase	dca[c] + atp[c] + coa[c] -> dcacoa[c] + amp[c] + ppi[c]	(PF3D7_1372400) or (PF3D7_0731600) or (PF3D7_1477900) or (PF3D7_1479000) or (PF3D7_0215000) or (PF3D7_0215300) or (PF3D7_0301000) or (PF3D7_0401900) or (PF3D7_0525100) or (PF3D7_0619500) or (PF3D7_1238800) or (PF3D7_1253400) or (PF3D7_1200700) or (PF3D7_0605900)	0	0	1000000	PMID:16860410 evidence for transcription of ten ACS paralogs in erythrocytic stages	TRUE	MPMP for GPR	AM	EC-6.2.1.3
FACOAL120i	Long-chain-fatty-acid-CoA ligase	ddca[c] + atp[c] + coa[c] -> ddcacoa[c] + amp[c] + ppi[c]	(PF3D7_1372400) or (PF3D7_0731600) or (PF3D7_1477900) or (PF3D7_1479000) or (PF3D7_0215000) or (PF3D7_0215300) or (PF3D7_0301000) or (PF3D7_0401900) or (PF3D7_0525100) or (PF3D7_0619500) or (PF3D7_1238800) or (PF3D7_1253400) or (PF3D7_1200700) or (PF3D7_0605900)	0	0	1000000	PMID:16860410 evidence for transcription of ten ACS paralogs in erythrocytic stages	TRUE	MPMP for GPR	AM	EC-6.2.1.3
FACOAL141i	Long-chain-fatty-acid-CoA ligase	ttdcea[c] + atp[c] + coa[c] -> tdecoa[c] + amp[c] + ppi[c]	(PF3D7_1372400) or (PF3D7_0731600) or (PF3D7_1477900) or (PF3D7_1479000) or (PF3D7_0215000) or (PF3D7_0215300) or (PF3D7_0301000) or (PF3D7_0401900) or (PF3D7_0525100) or (PF3D7_0619500) or (PF3D7_1238800) or (PF3D7_1253400) or (PF3D7_1200700) or (PF3D7_0605900)	0	0	1000000	PMID:16860410 evidence for transcription of ten ACS paralogs in erythrocytic stages	TRUE	MPMP for GPR	AM	EC-6.2.1.3
FACOAL161i	Long-chain-fatty-acid-CoA ligase	hdcea[c] + atp[c] + coa[c] -> hdcoa[c] + amp[c] + ppi[c]	(PF3D7_1372400) or (PF3D7_0731600) or (PF3D7_1477900) or (PF3D7_1479000) or (PF3D7_0215000) or (PF3D7_0215300) or (PF3D7_0301000) or (PF3D7_0401900) or (PF3D7_0525100) or (PF3D7_0619500) or (PF3D7_1238800) or (PF3D7_1253400) or (PF3D7_1200700) or (PF3D7_0605900)	0	0	1000000	PMID:16860410 evidence for transcription of ten ACS paralogs in erythrocytic stages	TRUE	MPMP for GPR	AM	EC-6.2.1.3
FACOAL240i	lignoceric acid activation	lgn[c] + atp[c] + coa[c] -> lgnccoa[c] + amp[c] + ppi[c]	(PF3D7_1372400) or (PF3D7_0731600) or (PF3D7_1477900) or (PF3D7_1479000) or (PF3D7_0215000) or (PF3D7_0215300) or (PF3D7_0301000) or (PF3D7_0401900) or (PF3D7_0525100) or (PF3D7_0619500) or (PF3D7_1238800) or (PF3D7_1253400) or (PF3D7_1200700) or (PF3D7_0605900)	0	0	1000000	PMID:16860410 evidence for transcription of ten ACS paralogs in erythrocytic stages	TRUE	MPMP for GPR	AM	EC-6.2.1.3
P4AH	Adenosine tetraphosphate hydrolase	h2o[c] + p4a[c] -> atp[c] + h[c] + pi[c]	(PF3D7_1402000 or PF3D7_1436900)	0	0	1000000		TRUE		HH/AM	EC-3.6.1.29
ACP1(FMN)	acid phosphatase (FMN)	fmn[c] + h2o[c] -> pi[c] + ribflv[c]	(PF3D7_1403900 or PF3D7_1430300)	0	0	1000000	PMID:18793411, PMID:25425018 for PF3D7_1403900 activity	TRUE		HH/AM	EC-3.1.3.2
ADNCYC	adenylate cyclase	atp[c] -> camp[c] + ppi[c]	(PF3D7_1404600 or PF3D7_0802600)	0	0	1000000	PMID:15590559			HH	EC-4.6.1.1
HBD2	Hemoglobin Degradation	568.000000 h2o[l] + polypep[l] -> 72.000000 ala-L[c] + 12.000000 arg-L[c] + 20.000000 asn-L[c] + 30.000000 asp-L[c] + 6.000000 cys-L[c] + 8.000000 gln-L[c] + 24.000000 glu-L[c] + 40.000000 gly[c] + 38.000000 his-L[c] + 72.000000 leu-L[c] + 44.000000 lys-L[c] + 6.000000 met-L[c] + 30.000000 phe-L[c] + 28.000000 pro-L[c] + 32.000000 ser-L[c] + 32.000000 thr-L[c] + 6.000000 trp-L[c] + 12.000000 tyr-…	(PF3D7_1407900 or PF3D7_1408000 or PF3D7_1407800) and (PF3D7_1360800 or PF3D7_1115400 or PF3D7_1115700 or PF3D7_1115300) and (PF3D7_1116700 or PF3D7_1247800) and (PF3D7_1311800 or PF3D7_1454400) and (PF3D7_1446200 or PF3D7_0932300 or PF3D7_0527300 or PF3D7_0804400 or PF3D7_1015300 or PF3D7_1434600 or PF3D7_1454400 or PF3D7_0507200 or PF3D7_0507500 or PF3D7_1136900 or PF3D7_1401300)	0	0	1000000			lumped reaction after initial cleavage of Hb protein. GPR logic unknown, associated proteins participate in digestion. Transport across food vacuole membrane also necessary whether as peptide or dipeptide.	HH
GLUDy	glutamate dehydrogenase (NADP)	glu-L[c] + h2o[c] + nadp[c] <=> akg[c] + h[c] + nadph[c] + nh4[c]	(PF3D7_1416500 or PF3D7_1430700)	1	-1000000	1000000	PMID:21756354 for specificity, PMID: 22342964			HH	EC-1.4.1.4
GLUDyc	glutamate dehydrogenase (NADP), apicoplast	glu-L[h] + h2o[h] + nadp[h] <=> akg[h] + h[h] + nadph[h] + nh4[h]	(PF3D7_1416500 or PF3D7_1430700)	1	-1000000	1000000	PMID:16839657, PMID:21756354 for localization and specificity, PMID: 22342964			HH	EC-1.4.1.4
GTHOrc	glutathione oxidoreductase	gthox[c] + h[c] + nadph[c] <=> 2 gthrd[c] + nadp[c]	(PF3D7_1419800 or PF3D7_0923800)	1	-1000000	1000000	PMID:21203490			HH	EC-1.8.1.7
PNTK	pantothenate kinase	atp[c] + pnto-R[c] -> 4ppan[c] + adp[c] + h[c]	(PF3D7_1420600 or PF3D7_1437400)	0	0	1000000		TRUE		HH	EC-2.7.1.33
ECOAH40	3-hydroxyacyl-CoA dehydratase	3mb2coa[c] + h2o[c] -> hivcoa[c]	(PF3D7_1425200 or PF3D7_1017200)	0	0	1000000		TRUE		HH	EC-4.2.1.17
ECOAH9ir	2-Methylprop-2-enoyl-CoA (2-Methylbut-2-enoyl-CoA)	2mb2coa[c] + h2o[c] -> 3hmbcoa[c]	(PF3D7_1425200 or PF3D7_1017200)	0	0	1000000		TRUE		HH	EC-4.2.1.17
MGt5	magnesium transport in/out via permease (no H+)	mg2[c] <=> mg2[e]	(PF3D7_1427600 or PF3D7_1120300 or PF3D7_1304200)	1	-1000000	1000000		TRUE		HH	TC-1.A.35
CYOOm2	cytochrome c oxidase, mitochondrial Complex IV	4 focytC[m] + 8 h[m] + o2[m] -> 4 h[c] + 4 ficytC[m] + 2 h2o[m]	(PF3D7_1430900 and PF3D7_0927800 and PF3D7_0928000 and PF3D7_1361700 and mal_mito_2 and mal_mito_1 and PF3D7_1475300 and PF3D7_1010300)	0	0	1000000	PMID:16774588, 16265893 for structure	TRUE	added PF3D7_1475300 'cox11' as it is associated with EC number 1.9.3.1 according to Plasmodb.org. All subunits participating in the enzymatic reaction are added but not the ones for the complex assembly. PF3D7_1010300 although associted to 1.9.3.1 in MPMP is not added as the paper citing its subcellular localisation doesn't contain any info about this particular genes, and gene DB annotates this …	HH/AM	EC-1.9.3.1
RNDR1c	ribonucleoside-diphosphate reductase (ADP) (plasmoredoxin)	adp[c] + plrxrd[c] -> dadp[c] + h2o[c] + plrxox[c]	(PF3D7_1437200 and PF3D7_1405600 and PF3D7_1015800 and PF3D7_0303600)	0	0	1000000	PMID:17266529 for function, PMID:15769467 for structure, PMID: 12631266 for Plrx.			HH	EC-1.17.4.1
RNDR2c	ribonucleoside-diphosphate reductase (GDP) (plasmoredoxin)	gdp[c] + plrxrd[c] -> dgdp[c] + h2o[c] + plrxox[c]	(PF3D7_1437200 and PF3D7_1405600 and PF3D7_1015800 and PF3D7_0303600)	0	0	1000000	PMID:17266529 for function, PMID:15769467 for structure, PMID: 12631266 for Plrx.			HH	EC-1.17.4.2
RNDR3c	ribonucleoside-diphosphate reductase (CDP) (plasmoredoxin)	cdp[c] + plrxrd[c] -> dcdp[c] + h2o[c] + plrxox[c]	(PF3D7_1437200 and PF3D7_1405600 and PF3D7_1015800 and PF3D7_0303600)	0	0	1000000	PMID:17266529 for function, PMID:15769467 for structure, PMID: 12631266 for Plrx.			HH	EC-1.17.4.3
RNDR4c	ribonucleoside-diphosphate reductase (UDP) (plasmoredoxin)	plrxrd[c] + udp[c] -> dudp[c] + h2o[c] + plrxox[c]	(PF3D7_1437200 and PF3D7_1405600 and PF3D7_1015800 and PF3D7_0303600)	0	0	1000000	PMID:17266529 for function, PMID:15769467 for structure, PMID: 12631266 for Plrx.			HH	EC-1.17.4.4
RNDR1b	ribonucleoside-diphosphate reductase (ADP) (glutaredoxin)	adp[c] + grxrd[c] -> dadp[c] + grxox[c] + h2o[c]	(PF3D7_1437200 and PF3D7_1405600 and PF3D7_1015800 and PF3D7_0306300)	0	0	1000000	PMID:17266529 for function, PMID:15769467 for structure, PMID: 12631266 for Plrx.			HH	EC-1.17.4.5
RNDR2b	ribonucleoside-diphosphate reductase (GDP) (glutaredoxin)	gdp[c] + grxrd[c] -> dgdp[c] + grxox[c] + h2o[c]	(PF3D7_1437200 and PF3D7_1405600 and PF3D7_1015800 and PF3D7_0306300)	0	0	1000000	PMID:17266529 for function, PMID:15769467 for structure, PMID: 12631266 for Plrx.			HH	EC-1.17.4.6
RNDR3b	ribonucleoside-diphosphate reductase (CDP) (glutaredoxin)	cdp[c] + grxrd[c] -> dcdp[c] + grxox[c] + h2o[c]	(PF3D7_1437200 and PF3D7_1405600 and PF3D7_1015800 and PF3D7_0306300)	0	0	1000000	PMID:17266529 for function, PMID:15769467 for structure, PMID: 12631266 for Plrx.			HH	EC-1.17.4.7
RNDR4b	ribonucleoside-diphosphate reductase (UDP) (glutaredoxin)	grxrd[c] + udp[c] -> dudp[c] + grxox[c] + h2o[c]	(PF3D7_1437200 and PF3D7_1405600 and PF3D7_1015800 and PF3D7_0306300)	0	0	1000000	PMID:17266529 for function, PMID:15769467 for structure, PMID: 12631266 for Plrx.			HH	EC-1.17.4.8
RNDR1	ribonucleoside-diphosphate reductase (ADP)	adp[c] + trdrd[c] -> dadp[c] + h2o[c] + trdox[c]	(PF3D7_1437200 and PF3D7_1405600 and PF3D7_1015800 and PF3D7_1457200)	0	0	1000000	PMID:17266529 for function, PMID:15769467 for structure, PMID: 12631266 for Plrx.			HH	EC-1.17.4.9
RNDR2	ribonucleoside-diphosphate reductase (GDP)	gdp[c] + trdrd[c] -> dgdp[c] + h2o[c] + trdox[c]	(PF3D7_1437200 and PF3D7_1405600 and PF3D7_1015800 and PF3D7_1457200)	0	0	1000000	PMID:17266529 for function, PMID:15769467 for structure, PMID: 12631266 for Plrx.			HH	EC-1.17.4.10
RNDR3	ribonucleoside-diphosphate reductase (CDP)	cdp[c] + trdrd[c] -> dcdp[c] + h2o[c] + trdox[c]	(PF3D7_1437200 and PF3D7_1405600 and PF3D7_1015800 and PF3D7_1457200)	0	0	1000000	PMID:17266529 for function, PMID:15769467 for structure, PMID: 12631266 for Plrx.			HH	EC-1.17.4.11
RNDR4	ribonucleoside-diphosphate reductase (UDP)	trdrd[c] + udp[c] -> dudp[c] + h2o[c] + trdox[c]	(PF3D7_1437200 and PF3D7_1405600 and PF3D7_1015800 and PF3D7_1457200)	0	0	1000000	PMID:17266529 for function, PMID:15769467 for structure, PMID: 12631266 for Plrx.			HH	EC-1.17.4.12
PLRX	Hydrogen peroxide reductase (plasmoredoxin)	h2o2[c] + plrxrd[c] -> 2 h2o[c] + plrxox[c]	(PF3D7_1438900 and PF3D7_0303600)	0	0	1000000	PMID:16307478, Plrx regenerates TrxPx1 after it catalyzes reaction, PMID: 12631266 shows Plrx does not catalyze reaction by itself			HH
CU2t2ex	copper (Cu+2) transport via diffusion (extracelular to cytosol)	cu2[e] <=> cu2[c]	(PF3D7_1439000 or PF3D7_1421900)	1	-1000000	1000000	PMID:23190769, PMID:25447123	TRUE		HH
GHMT2rc	glycine hydroxymethyltransferase, reversible, apicoplast	ser-L[h] + thf[h] <=> gly[h] + h2o[h] + mlthf[h]	(PF3D7_1456100 or PF3D7_1235600)	1	-1000000	1000000	PMID:21129192 for localization and GPR, PMID:23454873			HH	EC-2.1.2.1
PPA_1	inorganic diphosphatase (one proton translocation)	h2o[c] + ppi[c] -> 2 pi[c] + h[e]	(PF3D7_1456800 or PF3D7_1235200)	0	0	1000000	PMID:11378198, http://www.annualreviews.org/doi/pdf/10.1146/annurev.pp.44.060193.001105, Vacuolar H+ -Translocating Pyrophosphatase, # of H+ translocated unknown, PMID: 19796339, PVX_100710 is localized to parasite membrane and something intracellular so possible dual localization, PMID: 10544238, PVX_117625 is localized to parasite membrane, PMID: 11378198			HH	EC-3.6.1.1, TC-3.A.10
PLRXR2	Plasmoredoxin reductase (Glutathione)	plrxox[c] + trdrd[c] -> plrxrd[c] + trdox[c]	(PF3D7_1457200 and PF3D7_0303600)	0	0	1000000	Nonenzymatic, Trx specificity unknown, PMID: 12631266			HH
BACCL	biotin-[acetyl-CoA-carboxylase] ligase	btn[c] + atp[c] + h[c] -> btamp[c] + ppi[c]	(PF3D7_1460000 or PF3D7_1469600)	0	0	1000000	PMID:20937134	TRUE	localization should be in the apicoplastcoplast as its coupled to ACCOACc	AM
PYRt2m	pyruvate mitochondrial transport via proton symport	h[c] + pyr[c] <=> h[m] + pyr[m]	(PF3D7_1470400 or PF3D7_1340800)	1	-1000000	1000000		TRUE		HH
DAGK_16_0_16_0	Diacylglycerol Kinase (C16:0, C16:0)	atp[c] + dag_pf_16_0_16_0[c] -> adp[c] + h[c] + pa_pf_16_0_16_0[c]	(PF3D7_1471400 or PF3D7_0930500)	0	0	1000000	PMID:2001227 for dominant PLs species, http://etd.fcla.edu/CF/CFE0001879/Curtis_David_F_200712_MAST.pdf	TRUE	adopted from iTH366 model	AM
DAGK_16_0_18_0	Diacylglycerol Kinase (C16:0, C18:0)	atp[c] + dag_pf_16_0_18_0[c] -> adp[c] + h[c] + pa_pf_16_0_18_0[c]	(PF3D7_1471400 or PF3D7_0930500)	0	0	1000000	PMID:2001227 for dominant PLs species, http://etd.fcla.edu/CF/CFE0001879/Curtis_David_F_200712_MAST.pdf	TRUE	adopted from iTH366 model	AM
DAGK_16_0_18_1	Diacylglycerol Kinase (C16:0, C18:1)	atp[c] + dag_pf_16_0_18_1[c] -> adp[c] + h[c] + pa_pf_16_0_18_1[c]	(PF3D7_1471400 or PF3D7_0930500)	0	0	1000000	PMID:2001227 for dominant PLs species, http://etd.fcla.edu/CF/CFE0001879/Curtis_David_F_200712_MAST.pdf	TRUE	adopted from ith366 model	AM
DAGK_16_0_18_2	Diacylglycerol Kinase (C16:0, C18:2)	atp[c] + dag_pf_16_0_18_2[c] -> pa_pf_16_0_18_2[c] + adp[c] + h[c]	(PF3D7_1471400 or PF3D7_0930500)	0	0	1000000	PMID:2001227 for dominant PLs species, http://etd.fcla.edu/CF/CFE0001879/Curtis_David_F_200712_MAST.pdf	TRUE	adopted from iTH366 model	AM
DAGK_18_0_18_0	Diacylglycerol Kinase (C18:0, C18:0)	atp[c] + dag_pf_18_0_18_0[c] -> adp[c] + h[c] + pa_pf_18_0_18_0[c]	(PF3D7_1471400 or PF3D7_0930500)	0	0	1000000	PMID:2001227 for dominant PLs species, http://etd.fcla.edu/CF/CFE0001879/Curtis_David_F_200712_MAST.pdf	TRUE	adopted from iTH366 model	AM
DAGK_18_0_18_1	Diacylglycerol Kinase (C18:0, C18:1)	atp[c] + dag_pf_18_0_18_1[c] -> adp[c] + h[c] + pa_pf_18_0_18_1[c]	(PF3D7_1471400 or PF3D7_0930500)	0	0	1000000	PMID:2001227 for dominant PLs species, http://etd.fcla.edu/CF/CFE0001879/Curtis_David_F_200712_MAST.pdf	TRUE	adopted from iTH366 model	AM
DAGK_18_1_18_1	Diacylglycerol Kinase (C18:1,C18:1)	atp[c] + dag_pf_18_1_18_1[c] -> adp[c] + h[c] + pa_pf_18_1_18_1[c]	(PF3D7_1471400 or PF3D7_0930500)	0	0	1000000	PMID:2001227 for dominant PLs species, http://etd.fcla.edu/CF/CFE0001879/Curtis_David_F_200712_MAST.pdf	TRUE	adopted from iTH366 model	AM
DAGK_18_1_18_2	Diacylglycerol Kinase (C18:1,C18:2)	atp[c] + dag_pf_18_1_18_2[c] -> pa_pf_18_1_18_2[c] + adp[c] + h[c]	(PF3D7_1471400 or PF3D7_0930500)	0	0	1000000	PMID:2001227 for dominant PLs species, http://etd.fcla.edu/CF/CFE0001879/Curtis_David_F_200712_MAST.pdf	TRUE	adopted from iTH366 model	AM
DAGK_18_2_18_2	Diacylglycerol Kinase (C18:2,C18:2)	atp[c] + dag_pf_18_2_18_2[c] -> pa_pf_18_2_18_2[c] + adp[c] + h[c]	(PF3D7_1471400 or PF3D7_0930500)	0	0	1000000	PMID:2001227 for dominant PLs species, http://etd.fcla.edu/CF/CFE0001879/Curtis_David_F_200712_MAST.pdf	TRUE	adopted from iTH366 model	AM
DAGK_16_0_20_4	Diacylglycerol Kinase (C16:0, C20:4)	atp[c] + dag_pf_16_0_20_4[c] -> pa_pf_16_0_20_4[c] + adp[c] + h[c]	(PF3D7_1471400 or PF3D7_0930500)	0	0	1000000	PMID:2001227 for dominant PLs species, http://etd.fcla.edu/CF/CFE0001879/Curtis_David_F_200712_MAST.pdf	TRUE	adopted from iTH366 model	AM
DAGK_20_4_20_4	Diacylglycerol Kinase (C20:4, C20:4)	atp[c] + dag_pf_20_4_20_4[c] -> pa_pf_20_4_20_4[c] + adp[c] + h[c]	(PF3D7_1471400 or PF3D7_0930500)	0	0	1000000	PMID:2001227 for dominant PLs species, http://etd.fcla.edu/CF/CFE0001879/Curtis_David_F_200712_MAST.pdf	TRUE	adopted from iTH366 model	AM
DMPPSyc	1-hydroxy-2-methyl-2-(E)-butenyl 4-diphosphate reductase (dmpp) (NADP), apicoplast	h[h] + h2mb4p[h] + nadph[h] -> dmpp[h] + h2o[h] + nadp[h]	PF3D7_0104400	0	0	1000000	PMID:18843361 for localization, PMID:15083156			HH
IPDPSyc	1-hydroxy-2-methyl-2-(E)-butenyl 4-diphosphate reductase (ipdp) (NADP), apicoplast	h[h] + h2mb4p[h] + nadph[h] -> h2o[h] + ipdp[h] + nadp[h]	PF3D7_0104400	0	0	1000000	PMID:18843361 for localization, PMID:15083156			HH
MEPCTc	2-C-methyl-D-erythritol 4-phosphate cytidylyltransferase (apicoplast)	2me4p[h] + ctp[h] + h[h] -> 4c2me[h] + ppi[h]	PF3D7_0106900	0	0	1000000	PMID:15083156	TRUE		HH
ACGS	amino-acid N-acetyltransferase	accoa[c] + glu-L[c] -> acglu[c] + coa[c] + h[c]	PF3D7_0109500	0	0	1000000		TRUE	adopted from iTH366 model	HH/AM
DOLK11	Dolichol kinase (11 subunits)	ctp[c] + dolichol11[c] -> cdp[c] + dolp11[c] + h[c]	PF3D7_0109900	0	0	1000000	PMID:18843361 for localization, PMID:9878760 indicates that active site is on cytosolplasmic side, PMID: 10417326 for subunit count	TRUE		HH	EC-2.7.1.108
DOLK12	Dolichol kinase (12 subunits)	ctp[c] + dolichol12[c] -> cdp[c] + dolp12[c] + h[c]	PF3D7_0109900	0	0	1000000	PMID:18843361 for localization, PMID:9878760 indicates that active site is on cytosolplasmic side, PMID: 10417326 for subunit count	TRUE		HH	EC-2.7.1.108
CYTK1	cytidylate kinase (CMP)	atp[c] + cmp[c] <=> adp[c] + cdp[c]	PF3D7_0111500	1	-1000000	1000000		TRUE		HH/AM	EC-2.7.4.14
CYTK2	cytidylate kinase (dCMP)	atp[c] + dcmp[c] <=> adp[c] + dcdp[c]	PF3D7_0111500	1	-1000000	1000000		TRUE		HH/AM	EC-2.7.4.14
UMPK	UMP kinase	atp[c] + ump[c] <=> adp[c] + udp[c]	PF3D7_0111500	1	-1000000	1000000		TRUE		HH/AM	EC-2.7.4.14
GTHOXti2	oxidized glutathione irreversible active transport (rbc)	atp[c] + gthox[c] + h2o[c] -> adp[c] + h[c] + pi[c] + gthox[e]	PF3D7_0112200 or PF3D7_1229100	0	0	1000000	PMID:19117944, PMID:19796339, PMID:15358235 for plasma membrane localization and activity			HH
GTHRDti2	Glutathione transport out of cell	atp[c] + gthrd[c] + h2o[c] -> adp[c] + h[c] + pi[c] + gthrd[e]	PF3D7_0112200 or PF3D7_1229100	0	0	1000000	PMID:15358235, PMID:19117944, PMID:19796339			HH
GTHOXti	GTHOXti	gthox[e] <=> gthox[c]	PF3D7_0112200 or PF3D7_1229100	1	-1000000	1000000	PMID:15358235 for GSSG (oxidized)
GTHRDti	GTHRDti	gthrd[e] <=> gthrd[c]	PF3D7_0112200 or PF3D7_1229100	1	-1000000	1000000	PMID:15358235 for evidence for GSSG efflux and ATP binding activity		GPR adopted from iTH366 model	AM/HH
GGTT	geranylgeranyltranstransferase	ggdp[c] + ipdp[c] -> pendp[c] + ppi[c]	PF3D7_0202700	0	0	1000000	PMID:15984931, PMID:19203994	TRUE		HH/AM
HEPTT	trans-heptaprenyltranstransferase	hepdp[c] + ipdp[c] -> octdp[c] + ppi[c]	PF3D7_0202700	0	0	1000000	PMID:15984931, PMID:19203994	TRUE		HH/AM
HEXTT	trans-hexaprenyltranstransferase	hexdp[c] + ipdp[c] -> hepdp[c] + ppi[c]	PF3D7_0202700	0	0	1000000	PMID:15984931, PMID:19203994	TRUE		HH/AM	EC-2.5.1.30
PPTT	trans-pentaprenyltranstransferase	ipdp[c] + pendp[c] -> hexdp[c] + ppi[c]	PF3D7_0202700	0	0	1000000	PMID:15984931, PMID:19203994	TRUE		HH/AM	EC-2.5.1.33
3SALATA	3-sulfino-alanine transaminase	3sala[c] + akg[c] + h[c] <=> 3snpyr[c] + glu-L[c]	PF3D7_0204500	1	-1000000	1000000				HH
ASNTA	Asparagine transaminase	akg[c] + asn-L[c] <=> aksuc[c] + glu-L[c]	PF3D7_0204500	1	-1000000	1000000	PMID:21087616			HH	EC-2.6.1.14
ASPTA	aspartate transaminase	akg[c] + asp-L[c] <=> glu-L[c] + oaa[c]	PF3D7_0204500	1	-1000000	1000000	PMID:22428963, PMID:11443076			HH	EC-2.6.1.1
EHGLAT	L-erythro-4-Hydroxyglutamate:2-oxoglutarate aminotransferase	akg[c] + e4hglu[c] -> 4h2oglt[c] + glu-L[c]	PF3D7_0204500	0	0	1000000				HH	EC-2.6.1.1
LCYSTAT	L-Cysteate:2-oxoglutarate aminotransferase	Lcyst[c] + akg[c] <=> 3spyr[c] + glu-L[c]	PF3D7_0204500	1	-1000000	1000000				HH	EC-2.6.1.1
PHETA1	phenylalanine transaminase	akg[c] + phe-L[c] <=> glu-L[c] + phpyr[c]	PF3D7_0204500	1	-1000000	1000000	PMID:21087616			HH	EC-2.6.1.58
TRPTA	tryptophan transaminase	akg[c] + trp-L[c] <=> glu-L[c] + indpyr[c]	PF3D7_0204500	1	-1000000	1000000	PMID:21087616			HH
TYRTA	tyrosine transaminase	akg[c] + tyr-L[c] <=> 34hpp[c] + glu-L[c]	PF3D7_0204500	1	-1000000	1000000	PMID:11443076, PMID:21087616			HH	EC-2.6.1.5
UNK3	2-keto-4-methylthiobutyrate transamination	2kmb[c] + glu-L[c] -> akg[c] + met-L[c]	PF3D7_0204500	0	0	1000000	PMID:11443076			HH
UNK4	2-keto-4-methylthiobutyrate transamination	2kmb[c] + tyr-L[c] -> 34hpp[c] + met-L[c]	PF3D7_0204500	0	0	1000000	PMID:11443076			HH
UNK5	2-keto-4-methylthiobutyrate transamination	2kmb[c] + phe-L[c] -> met-L[c] + phpyr[c]	PF3D7_0204500	0	0	1000000	PMID:11443076			HH
UNK6	2-keto-4-methylthiobutyrate transamination	2kmb[c] + trp-L[c] -> indpyr[c] + met-L[c]	PF3D7_0204500	0	0	1000000	PMID:11443076			HH
UNK7	2-keto-4-methylthiobutyrate transamination	2kmb[c] + his-L[c] -> impyr[c] + met-L[c]	PF3D7_0204500	0	0	1000000	PMID:11443076			HH
FRUt1	D-fructose transport in via uniport	fru[e] -> fru[c]	PF3D7_0204700	0	0	1000000	PMID:15107012, PMID:19796339			HH
GLCt1	glucose transport (uniport)	glc-D[e] -> glc-D[c]	PF3D7_0204700	0	0	1000000	PMID:15107012 vivax, PMID:10066789 falciparum, PMID:19796339			HH
MANt1	mannose transport (uniport)	man[e] -> man[c]	PF3D7_0204700	0	0	1000000	PMID:15107012 inhibits glc uptake when man is present, also PMID:21169382 for P.berghi homologs specificity			HH
PSCVT	3-phosphoshikimate 1-carboxyvinyltransferase	pep[c] + skm5p[c] <=> 3psme[c] + pi[c]	PF3D7_0206300	1	-1000000	1000000	PMID:14747018, PMID:23454873			HH	EC-2.5.1.19
SHKK	shikimate kinase	atp[c] + skm[c] -> adp[c] + h[c] + skm5p[c]	PF3D7_0206300	0	0	1000000	PMID:14747018, PMID:23454873			HH	EC-2.7.1.71
ADSL1r	adenylsuccinate lyase	dcamp[c] <=> amp[c] + fum[c]	PF3D7_0206700	1	-1000000	1000000	PMID:18567789, PMID:19111634			HH	EC-4.3.2.2
ADSL2r	adenylosuccinate lyase	25aics[c] <=> aicar[c] + fum[c]	PF3D7_0206700	1	-1000000	1000000	PMID:19111634			HH	EC-4.3.2.2
MECDPSc	2-C-methyl-D-erythritol 2,4-cyclodiphosphate synthase, apicoplast	2p4c2me[h] -> 2mecdp[h] + cmp[h]	PF3D7_0209300	0	0	1000000	PMID:18843361 for localization, PMID:15083156, PMID:11389720			HH/AM
ACOATAc	Acetyl-CoA ACP transacylase (apicoplast)	ACP[h] + accoa[h] <=> acACP[h] + coa[h]	PF3D7_0211400	1	-1000000	1000000	PMID:18843361 for localization, PMID:12270624 for activity	TRUE		HH/AM	EC-2.3.1.38
SACCD3m	saccharopine dehydrogenase (NADP, L-lysine forming), mitochondrial 1.5.1.8	akg[c] + h[c] + lys-L[c] + nadph[c] -> h2o[c] + nadp[c] + saccrp-L[c]	PF3D7_0219100	0	0	1000000			PF3D7_0219100 annotated as Saccharopine dehydrogenase in MPMP	HH/AM
PPAP_16_0_16_0	phosphatidic acid phosphatase (C16:0, C16:0)	h2o[c] + pa_pf_16_0_16_0[c] -> dag_pf_16_0_16_0[c] + pi[c]	PF3D7_0303200 or PF3D7_0805600	0	0	1000000	PMID:20109251 for GPR, PMID:23589867	TRUE		HH/AM	EC-3.1.3.4
PPAP_16_0_18_0	phosphatidic acid phosphatase (C16:0, C18:0)	h2o[c] + pa_pf_16_0_18_0[c] -> dag_pf_16_0_18_0[c] + pi[c]	PF3D7_0303200 or PF3D7_0805600	0	0	1000000	PMID:20109251 for GPR, PMID:23589867	TRUE		HH/AM	EC-3.1.3.4
PPAP_16_0_18_1	phosphatidic acid phosphatase (C16:0, C18:1)	h2o[c] + pa_pf_16_0_18_1[c] -> dag_pf_16_0_18_1[c] + pi[c]	PF3D7_0303200 or PF3D7_0805600	0	0	1000000	PMID:20109251 for GPR, PMID:23589867	TRUE		HH/AM	EC-3.1.3.4
PPAP_16_0_18_2	phosphatidic acid phosphatase (C16:0, C18:2)	pa_pf_16_0_18_2[c] + h2o[c] -> dag_pf_16_0_18_2[c] + pi[c]	PF3D7_0303200 or PF3D7_0805600	0	0	1000000	PMID:20109251 for GPR, PMID:23589867	TRUE		HH/AM	EC-3.1.3.4
PPAP_18_0_18_0	phosphatidic acid phosphatase (C18:0, C18:0)	h2o[c] + pa_pf_18_0_18_0[c] -> dag_pf_18_0_18_0[c] + pi[c]	PF3D7_0303200 or PF3D7_0805600	0	0	1000000	PMID:20109251 for GPR, PMID:23589867	TRUE		HH/AM	EC-3.1.3.4
PPAP_18_0_18_1	phosphatidic acid phosphatase (C18:0, C18:1)	h2o[c] + pa_pf_18_0_18_1[c] -> dag_pf_18_0_18_1[c] + pi[c]	PF3D7_0303200 or PF3D7_0805600	0	0	1000000	PMID:20109251 for GPR, PMID:23589867	TRUE		HH/AM	EC-3.1.3.4
PPAP_18_1_18_1	phosphatidic acid phosphatase (C18:1,C18:1)	h2o[c] + pa_pf_18_1_18_1[c] -> dag_pf_18_1_18_1[c] + pi[c]	PF3D7_0303200 or PF3D7_0805600	0	0	1000000	PMID:20109251 for GPR, PMID:23589867	TRUE		HH/AM	EC-3.1.3.4
PPAP_18_1_18_2	phosphatidic acid phosphatase (C18:1,C18:2)	pa_pf_18_1_18_2[c] + h2o[c] -> dag_pf_18_1_18_2[c] + pi[c]	PF3D7_0303200 or PF3D7_0805600	0	0	1000000	PMID:20109251 for GPR, PMID:23589867	TRUE		HH/AM	EC-3.1.3.4
PPAP_18_2_18_2	phosphatidic acid phosphatase (C18:2, C18:2)	pa_pf_18_2_18_2[c] + h2o[c] -> dag_pf_18_2_18_2[c] + pi[c]	PF3D7_0303200 or PF3D7_0805600	0	0	1000000	PMID:20109251 for GPR, PMID:23589867	TRUE		HH/AM	EC-3.1.3.4
PPAP_16_0_20_4	phosphatidic acid phosphatase (C16:0, C20:4)	pa_pf_16_0_20_4[c] + h2o[c] -> dag_pf_16_0_20_4[c] + pi[c]	PF3D7_0303200 or PF3D7_0805600	0	0	1000000	PMID:20109251 for GPR, PMID:23589867	TRUE		HH/AM	EC-3.1.3.4
PPAP_20_4_20_4	phosphatidic acid phosphatase (C20:4, C20:4)	pa_pf_20_4_20_4[c] + h2o[c] -> dag_pf_20_4_20_4[c] + pi[c]	PF3D7_0303200 or PF3D7_0805600	0	0	1000000	PMID:20109251 for GPR, PMID:23589867	TRUE		HH/AM	EC-3.1.3.4
PLRXR	Plasmoredoxin reductase (Glutathione)	gthox[c] + plrxrd[c] -> 2 gthrd[c] + plrxox[c]	PF3D7_0303600	0	0	1000000	PMID:12631266 (PfPlrx was found to reduce GSSG in a nonenzymatic reaction)			HH
GRXR	glutaredoxin reductase	grxox[c] + 2 gthrd[c] -> grxrd[c] + gthox[c]	PF3D7_0306300	0	0	1000000	Non-enzymatic, Assumed to be present for regenerating Plrx in apicoplastcoplast, PF3D7_0303600 localized in cytosolsol only			HH
G3PD2m	glycerol-3-phosphate dehydrogenase (FAD), mitochondrial	glyc3p[c] + fad[m] -> dhap[c] + fadh2[m]	PF3D7_0306400	1	-1000000	1000000		TRUE	Assuming cytosolsolic facing membrane bound protein, made reversible according to BiGG	HH/AM	EC-1.1.5.3
ASNS1	asparagine synthase (glutamine-hydrolysing)	asp-L[c] + atp[c] + gln-L[c] + h2o[c] -> amp[c] + asn-L[c] + glu-L[c] + h[c] + ppi[c]	PF3D7_0309500	0	0	1000000		TRUE		HH	EC-6.3.5.4
FORt2r	formate transport in via proton symport	for[e] + h[e] <=> for[c] + h[c]	PF3D7_0316600	1	-1000000	1000000		TRUE		HH
NO2t2rpp	NO2t2rpp	no2[e] + h[e] <=> no2[c] + h[c]	PF3D7_0316600	1	-1000000	1000000		TRUE	adopted from iTH366 model	AM
NO3t2rpp	NO3t2rpp	no3[e] + h[e] <=> no3[c] + h[c]	PF3D7_0316600	1	-1000000	1000000		TRUE	adopted from iTH366 model	AM
NNAMr	nicotinamidase, reversible	h2o[c] + ncam[c] <=> nac[c] + nh4[c]	PF3D7_0320500	1	-1000000	1000000	PMID:15774020, PMID:24747974	TRUE		HH/AM	EC-3.5.1.19
DGATpf_16_0_18_0_stcoa	diacylglycerol acyltransferase	dag_pf_16_0_18_0[c] + stcoa[c] -> tag_pf_16_0_18_0_18_0[c] + coa[c]	PF3D7_0322300	0	0	1000000	PMID:2001227 for dominant TAG species, PMID:15110461	TRUE	localization should be in the ER	AM
DGATpf_18_1_18_2_lnlccoa	diacylglycerol acyltransferase	dag_pf_18_1_18_2[c] + lnlccoa[c] -> tag_pf_18_1_18_2_18_2[c] + coa[c]	PF3D7_0322300	0	0	1000000	PMID:2001227 for dominant TAG species, PMID:15110461	TRUE	localization should be in the ER	AM
DGATpf_18_0_18_1_pmtcoa	diacylglycerol acyltransferase	dag_pf_18_0_18_1[c] + pmtcoa[c] -> tag_pf_18_0_18_1_16_0[c] + coa[c]	PF3D7_0322300	0	0	1000000	PMID:2001227 for dominant TAG species, PMID:15110461	TRUE	localization should be in the ER	AM
DGATpf_18_0_18_0_ocdcea	diacylglycerol acyltransferase	dag_pf_18_0_18_0[c] + odecoa[c] -> tag_pf_18_0_18_0_18_1[c] + coa[c]	PF3D7_0322300	0	0	1000000	PMID:2001227 for dominant TAG species, PMID:15110461	TRUE	localization should be in the ER	AM
LYSDC	lysine decarboxylase	h[c] + lys-L[c] -> 15dap[c] + co2[c]	PF3D7_0405700 or PF3D7_0413700	0	0	1000000	PMID:19073607	TRUE		HH/AM	EC-4.1.1.18
GLYOX	hydroxyacylglutathione hydrolase	h2o[c] + lgt-S[c] -> gthrd[c] + h[c] + lac-D[c]	PF3D7_0406400 or PF3D7_1205700	0	0	1000000	PMID:15843146	TRUE		HH/AM	EC-3.1.2.6
3DSPHR	3-Dehydrosphinganine reductase	3dsphgn[c] + h[c] + nadph[c] -> nadp[c] + sphgn[c]	PF3D7_0409500	0	0	1000000	PMID:1317856	TRUE		HH	EC-1.1.1.102
PPNCL2	phosphopantothenate-cysteine ligase	4ppan[c] + ctp[c] + cys-L[c] -> 4ppcys[c] + cmp[c] + h[c] + ppi[c]	PF3D7_0412300 or PF3D7_1102400	0	0	1000000		TRUE		HH	EC-6.3.2.5
3PGP	3-phosphoglycerate phosphatase	3pg[c] + h2o[c] -> glyc-R[c] + pi[c]	PF3D7_0413500	0	0	1000000	PMID:21689687 for activity			HH	EC-3.1.3.38
DPGase	Diphosphoglycerate phosphatase	23dpg[c] + h2o[c] -> 3pg[c] + pi[c]	PF3D7_0413500	0	0	1000000	PMID:21689687 for activity			HH	EC-3.1.3.13
FBP	fructose-bisphosphatase	fdp[c] + h2o[c] -> f6p[c] + pi[c]	PF3D7_0413500	0	0	1000000	PMID:21689687 for activity, PMC3004993 states no FBP homologous in Pf genome !!!!			HH	EC-3.1.3.11
PEPP	Phosphoenolpyruvate phosphatase	h2o[c] + pep[c] -> pi[c] + pyr[c]	PF3D7_0413500	0	0	1000000	PMID:21689687 for activity			HH
ADK3m	adentylate kinase (GTP)	amp[m] + gtp[m] <=> adp[m] + gdp[m]	PF3D7_0415600	1	-1000000	1000000	PMID:15478799 limited activity with other NTPs, not ATP though, PMID:22819813 for localization, PMID:22684067 for substrate specificity			HH/AM
DHFR	dihydrofolate reductase	dhf[c] + h[c] + nadph[c] <=> nadp[c] + thf[c]	PF3D7_0417200	1	-1000000	1000000	PMID:17266529, PMID:1592225, PMID:23454873	TRUE		HH	EC-1.5.1.3
TMDS	thymidylate synthase	dump[c] + mlthf[c] -> dhf[c] + dtmp[c]	PF3D7_0417200	0	0	1000000	PMID:17266529, PMID:15922251, PMID:23454873, PMID:21619511	TRUE		HH	EC-2.1.1.45
ACPS1c	acyl-carrier protein synthase (apicoplast)	apoACP[h] + coa[h] -> ACP[h] + h[h] + pap[h]	PF3D7_0420200	0	0	1000000	PMID:18843361 for localization	TRUE		HH	EC-2.7.8.7
CDPMEKc	4-(cytidine 5'-diphospho)-2-C-methyl-D-erythritol kinase, apicoplast	4c2me[h] + atp[h] -> 2p4c2me[h] + adp[h] + h[h]	PF3D7_0503100	0	0	1000000	PMID:18843361/15279947 for localization, PMID:15083156			HH
MI3PS	1D-myo-inositol-3-phosphate lyase (isomerizing)	g6p[c] <=> mi3p-D[c]	PF3D7_0511800	1	-1000000	1000000	PMID:24350823	TRUE		HH/AM	EC-5.5.1.4
GTHS	glutathione synthetase	atp[c] + glucys[c] + gly[c] -> adp[c] + gthrd[c] + h[c] + pi[c]	PF3D7_0512200	0	0	1000000	PlasMit, PMID:11964186	TRUE		HH/AM	EC-6.3.2.3
ORPT	orotate phosphoribosyltransferase	orot5p[c] + ppi[c] <=> orot[c] + prpp[c]	PF3D7_0512700 or PF3D7_1023200	1	-1000000	1000000	PMID:17266529, Complexes with OMPDC, PMID:15683248, PMID:21619511			HH	EC-2.4.2.10
PUNP3	purine-nucleoside phosphorylase (Guanosine)	gsn[c] + pi[c] <=> gua[c] + r1p[c]	PF3D7_0513300	1	-1000000	1000000	PMID:18567789 for specificity			HH	EC-2.4.2.1
PUNP4	purine-nucleoside phosphorylase (Deoxyguanosine)	dgsn[c] + pi[c] <=> 2dr1p[c] + gua[c]	PF3D7_0513300	1	-1000000	1000000	PMID:18567789 for specificity			HH	EC-2.4.2.1
PUNP5	purine-nucleoside phosphorylase (Inosine)	ins[c] + pi[c] <=> hxan[c] + r1p[c]	PF3D7_0513300	1	-1000000	1000000	PMID:18567789 for specificity			HH	EC-2.4.2.1
PUNP8	purine-nucleoside phosphorylase (5MTI)	5mti[c] + pi[c] <=> 5mdr1p[c] + hxan[c]	PF3D7_0513300	1	-1000000	1000000				HH	EC-2.4.2.1
PYNP2r	pyrimidine-nucleoside phosphorylase (uracil)	pi[c] + uri[c] <=> r1p[c] + ura[c]	PF3D7_0513300	1	-1000000	1000000	PMID:16131758, activity of Inosine though			HH	EC-2.4.2.2
PUNP2	purine-nucleoside phosphorylase	dad-2[c] + pi[c] <=> 2dr1p[c] + ade[c]	PF3D7_0513300	1	-1000000	1000000	PMID:11707439 for PNP using adenosine & inosines as substrates		adopted from iTH366 model	AM
PUNP6	purine-nucleoside phosphorylase	din[c] + pi[c] <=> 2dr1p[c] + hxan[c]	PF3D7_0513300	1	-1000000	1000000	PMID:11707439 for PNP using adenosine & inosines as substrates		adopted from iTH366 model	AM
PUNP7	purine-nucleoside phosphorylase	xtsn[c] + pi[c] <=> xan[c] + r1p[c]	PF3D7_0513300	1	-1000000	1000000	PMID:11707439 for PNP using adenosine and inosines		no evidence for xanthosine, adopted form iTH366 model	AM
RPI	ribose-5-phosphate isomerase	r5p[c] <=> ru5p-D[c]	PF3D7_0514600	1	-1000000	1000000	PMID:15774020	TRUE		HH	EC-5.3.1.6
HEMEOSm	Heme O synthase, mitochondrial	frdp[m] + h2o[m] + pheme[m] -> hemeO[m] + ppi[m]	PF3D7_0519300	0	0	1000000	http://www.malariajournal.com/content/pdf/1475-2875-13-S1-P82.pdf for activity and localization 'Poster from the Malaria Journal'	TRUE		HH/AM
HMPK1	hydroxymethylpyrimidine kinase (ATP)	4ahmmp[c] + atp[c] -> 4ampm[c] + adp[c] + h[c]	PF3D7_0520500	0	0	1000000	PMID:15774020, PMID:16497163, absent in rodent malaria, PMID: 22215999	TRUE		HH	EC-2.7.1.49
PMPK	phosphomethylpyrimidine kinase	4ampm[c] + atp[c] -> 2mahmp[c] + adp[c]	PF3D7_0520500	0	0	1000000	PMID: 15774020, absent in rodent malaria, PMID: 22215999	TRUE		HH	EC-2.7.4.7
AP4AH1	Ap4A hydrolase, asymmetrically	ap4a[c] + h2o[c] -> amp[c] + atp[c] + 2 h[c]	PF3D7_0520600	0	0	1000000	PMID:22791172	TRUE		HH/AM	EC-3.6.1.17
GP4GH1	Gp4G hydrolase, assymetrically	gp4g[c] + h2o[c] -> gmp[c] + gtp[c] + 2 h[c]	PF3D7_0520600	0	0	1000000	PMID:22791172	TRUE		HH/AM
UP4UH1	Up4U hydrolase, asymmetrically	h2o[c] + up4u[c] -> 2 h[c] + ump[c] + utp[c]	PF3D7_0520600	0	0	1000000	PMID:22791172	TRUE		HH/AM	EC-3.6.1.17
XP4XH1	Xp4X hydrolase, asymmetrically	h2o[c] + xp4x[c] -> 2 h[c] + xmp[c] + xtp[c]	PF3D7_0520600	0	0	1000000	PMID:22791172	TRUE		HH/AM	EC-3.6.1.17
AHCi	adenosylhomocysteinase	ahcys[c] + h2o[c] -> adn[c] + hcys-L[c]	PF3D7_0520900	0	0	1000000	PMID:8206944	TRUE		HH/AM	EC-3.3.1.1
DHORD10m	dihydoorotic acid dehydrogenase (menaquinone4)	dhor-S[m] + mqn4[m] -> mql4[m] + orot[m]	PF3D7_0603300	0	0	1000000	PMID:7727509, PMID:21619511	TRUE	Mqn4 acts like Q8.	HH/AM	EC-1.3.3.1
DHORD9m	dihydoorotic acid dehydrogenase (quinone8)	dhor-S[m] + q8[m] -> orot[m] + q8h2[m]	PF3D7_0603300	0	0	1000000	PMID:17330044, PMID:7727509, localization, PMID:21619511			HH	EC-1.3.3.1
CAt4	calcium transport in/out via proton antiporter	ca2[c] + h[e] <=> h[c] + ca2[e]	PF3D7_0603500	1	-1000000	1000000		TRUE	stoichiometry unknown, MPMP	HH	TC-2.A.19
CAt8	calcium transport in/out via proton antiporter (mitochondrial)	h[c] + ca2[m] <=> ca2[c] + h[m]	PF3D7_0603500	1	-1000000	1000000		TRUE	stoichiometry unknown, MPMP	HH	TC-2.A.19
LGTHLc	lactoylglutathione lyase (apicoplast)	gthrd[h] + mthgxl[h] -> lgt-S[h]	PF3D7_0604700	0	0	1000000	PMID:15843146 assumed to be similar to GloI in cytosolsol			HH	EC-4.4.1.5
UPPDC1c	uroporphyrinogen decarboxylase (uroporphyrinogen III), apicoplast	4 h[h] + uppg3[h] -> 4 co2[h] + cpppg3[h]	PF3D7_0607300	0	0	1000000	PMID:18843361, 19041871 for localization, PMID:15083156			HH	EC-4.1.1.37
UPPDC2c	uroporphyrinogen decarboxylase (uroporphyrinogen I), apicoplast	4 h[h] + uppg1[h] -> 4 co2[h] + cpppg1[h]	PF3D7_0607300	0	0	1000000	PMID:18843361, PMID:19041871 for localization, PMID:15083156			HH	EC-4.1.1.37
HBZOPTm	Hydroxybenzoate octaprenyltransferase, mitochondrial	4hbz[m] + octdp[m] -> 3ophb[m] + ppi[m]	PF3D7_0607500	0	0	1000000	PMID:16774588 for overview of Q synthesis	TRUE		HH
ORNTAr	ornithine transaminase reversible	akg[c] + orn[c] <=> glu-L[c] + glu5sa[c]	PF3D7_0608800	1	-1000000	1000000	PMID:20673832, PMID:11704268	TRUE		HH	EC-2.6.1.13
FE2t1	iron (II) transport	fe2[e] <=> fe2[c]	PF3D7_0609100	1	-1000000	1000000		TRUE	Reasoning: Fe2 needed for porphyrin synthesis, GPR adopted from iTH366 model	HH
CLPNSm_pf	Cardiolipin Synthase, mitochondria	2 pglyc_pf_16_0_18_1[m] -> clpn_pf_16_0_18_1_16_0_18_1[m] + glyc[m]	PF3D7_0609400	0	0	1000000	PMID:22451910, PlasMit has 91% mitochondria, CL is present in mitochondria membrane.			HH
TKT1	transketolase	r5p[c] + xu5p-D[c] <=> g3p[c] + s7p[c]	PF3D7_0610800	1	-1000000	1000000	PMID:15774020, PMID:18456347	TRUE		HH	EC-2.2.1.1
TKT2	transketolase	e4p[c] + xu5p-D[c] <=> f6p[c] + g3p[c]	PF3D7_0610800	1	-1000000	1000000	PMID:18456347	TRUE		HH	EC-2.2.1.1
TMPPP	thiamine phosphate diphosphorylase	2mahmp[c] + 4mpetz[c] + h[c] -> ppi[c] + thmmp[c]	PF3D7_0614000	0	0	1000000	PMID:15774020, absent in rodent malaria	TRUE		HH	EC-2.5.1.3
EAR100xc	enoyl-[acyl-carrier-protein] reductase (NADH) (n-C10:0), apicoplast	h[h] + nadh[h] + tdec2eACP[h] -> dcaACP[h] + nad[h]	PF3D7_0615100	0	0	1000000	PMID:18843361 for localization, PMID:11735121 for NADH specificity			HH	EC-1.3.1.9
EAR120xc	enoyl-[acyl-carrier-protein] reductase (NADH) (n-C12:0), apicoplast	h[h] + nadh[h] + tddec2eACP[h] -> ddcaACP[h] + nad[h]	PF3D7_0615100	0	0	1000000	PMID:18843361 for localization, PMID:11735121 for NADH specificity			HH	EC-1.3.1.9
EAR140xc	enoyl-[acyl-carrier-protein] reductase (NADH) (n-C14:0), apicoplast	h[h] + nadh[h] + tmrs2eACP[h] -> myrsACP[h] + nad[h]	PF3D7_0615100	0	0	1000000	PMID:18843361 for localization, PMID:11735121 for NADH specificity			HH	EC-1.3.1.9
EAR160xc	enoyl-[acyl-carrier-protein] reductase (NADH) (n-C16:0), apicoplast	h[h] + nadh[h] + tpalm2eACP[h] -> nad[h] + palmACP[h]	PF3D7_0615100	0	0	1000000	PMID:18843361 for localization, PMID:11735121 for NADH specificity, PMID:16467310			HH	EC-1.3.1.9
EAR40xc	enoyl-[acyl-carrier-protein] reductase (NADH) (n-C4:0), apicoplast	but2eACP[h] + h[h] + nadh[h] -> butACP[h] + nad[h]	PF3D7_0615100	0	0	1000000	PMID:18843361 for localization, PMID:11735121 for NADH specificity			HH	EC-1.3.1.9
EAR60xc	enoyl-[acyl-carrier-protein] reductase (NADH) (n-C6:0), apicoplast	h[h] + nadh[h] + thex2eACP[h] -> hexACP[h] + nad[h]	PF3D7_0615100	0	0	1000000	PMID:18843361 for localization, PMID:11735121 for NADH specificity			HH	EC-1.3.1.9
EAR80xc	enoyl-[acyl-carrier-protein] reductase (NADH) (n-C8:0), apicoplast	h[h] + nadh[h] + toct2eACP[h] -> nad[h] + ocACP[h]	PF3D7_0615100	0	0	1000000	PMID:18843361 for localization, PMID:11735121 for NADH specificity			HH	EC-1.3.1.9
GPIAT_18_0_18_1_16_0	glucosaminylphosphatidyl inositol acetyltransferase (homo sapien, C18:0, C18:1, C16:0)	gpail_pf_18_0_18_1[c] + pmtcoa[c] -> coa[c] + gacpail_pf_18_0_18_1_16_0[c]	PF3D7_0615300	0	0	1000000	PlasmoDB for GPR	TRUE		HH
PYDAMK	pyridoxamine kinase	atp[c] + pydam[c] -> adp[c] + h[c] + pyam5p[c]	PF3D7_0616000	0	0	1000000	PMID:15590634	TRUE		HH/AM	EC-2.7.1.35
PYDXK	pyridoxal kinase	atp[c] + pydx[c] -> adp[c] + h[c] + pydx5p[c]	PF3D7_0616000	0	0	1000000	PMID:15590634	TRUE		HH/AM	EC-2.7.1.35
PYDXNK	pyridoxine kinase	atp[c] + pydxn[c] -> adp[c] + h[c] + pdx5p[c]	PF3D7_0616000	0	0	1000000	PMID:15590634	TRUE		HH	EC-2.7.1.35
MDH6	Malate dehydrogenase (ubiquinone 8 as acceptor)	mal-L[m] + q8[m] <=> oaa[m] + q8h2[m]	PF3D7_0616800	1	-1000000	1000000		TRUE		HH	EC-1.1.5.4
MDH7m	Malate dehydrogenase (menaquinone 4 as acceptor)	mal-L[m] + mqn4[m] <=> mql4[m] + oaa[m]	PF3D7_0616800	1	-1000000	1000000			Mqn fills the role of Q8.	HH	EC-1.1.99.16
MDH	malate dehydrogenase	mal-L[c] + nad[c] <=> h[c] + nadh[c] + oaa[c]	PF3D7_0618500	1	-1000000	1000000	PMID:1542310 for localization, PMID:15317584 for localization and characterization			HH	EC-1.1.1.37
CHORS	chorismate synthase	3psme[c] -> chor[c] + pi[c]	PF3D7_0623000	0	0	1000000	PMID:11298276 for localization and characterization, PMID:23454873	TRUE		HH	EC-4.2.3.5
FRDNPRr_NADP	Ferredoxin NADP reductase	fdred[h] + nadp[h] -> fdox[h] + nadph[h] + h[h]	PF3D7_0623200	0	0	1000000	PMID: 19736991,PMID: 17251200, PMID: 22519987	TRUE
FRDNPRr_NAD	Ferredoxin NAD reductase	fdred[h] + nad[h] -> fdox[h] + nadh[h] + h[h]	PF3D7_0623200	0	0	1000000	PMID: 19736991,PMID: 17251200, PMID: 22519987
SPODMm	superoxide dismutase	2 h[m] + 2 o2s[m] -> h2o2[m] + o2[m]	PF3D7_0623500	0	0	1000000	PMID:15279958			HH	EC-1.15.1.1
HEX1	hexokinase (D-glucose:ATP)	atp[c] + glc-D[c] -> adp[c] + g6p[c] + h[c]	PF3D7_0624000	0	0	1000000	PMID:1475005, PMID:23954294	TRUE		HH/AM	EC-2.7.1.1
HEX10	hexokinase (D-glucosamine:ATP)	atp[c] + gam[c] -> adp[c] + gam6p[c] + h[c]	PF3D7_0624000	0	0	1000000				HH	EC-2.7.1.1
HEX4	hexokinase (D-mannose:ATP)	atp[c] + man[c] -> adp[c] + h[c] + man6p[c]	PF3D7_0624000	0	0	1000000		TRUE		HH	EC-2.7.1.7
HEX7	hexokinase (D-fructose:ATP)	atp[c] + fru[c] -> adp[c] + f6p[c] + h[c]	PF3D7_0624000	0	0	1000000	PMID:7025027	TRUE		HH/AM	EC-2.7.1.1
SMSg_18_1_18_0_pchol_16_0_16_0	Sphingomyelin synthase	crm_pf_18_1_18_0[g] + pchol_pf_16_0_16_0[g] -> sphymyln_pf_18_1_18_0[g] + dag_pf_16_0_16_0[g]	PF3D7_0625100 or PF3D7_0625000	0	0	1000000	PMID:14685263, PMID:2001227 for dominant sphmyln species	TRUE		AM	EC-2.7.8.27
SMSg_18_1_18_0_pchol_16_0_18_1	Sphingomyelin synthase	crm_pf_18_1_18_0[g] + pchol_pf_16_0_18_1[g] -> sphymyln_pf_18_1_18_0[g] + dag_pf_16_0_18_1[g]	PF3D7_0625100 or PF3D7_0625000	0	0	1000000	PMID:14685263, PMID:2001227 for dominant sphmyln species	TRUE		AM	EC-2.7.8.27
SMSg_18_1_18_0_pchol_16_0_18_0	Sphingomyelin synthase	pchol_pf_16_0_18_0[g] + crm_pf_18_1_18_0[g] -> sphymyln_pf_18_1_18_0[g] + dag_pf_16_0_18_0[g]	PF3D7_0625100 or PF3D7_0625000	0	0	1000000	PMID:14685263, PMID:2001227 for dominant sphmyln species	TRUE		AM	EC-2.7.8.27
SMSg_18_1_18_0_pchol_18_1_18_1	Sphingomyelin synthase	crm_pf_18_1_18_0[g] + pchol_pf_18_1_18_1[g] -> sphymyln_pf_18_1_18_0[g] + dag_pf_18_1_18_1[g]	PF3D7_0625100 or PF3D7_0625000	0	0	1000000	PMID:14685263, PMID:2001227 for dominant sphmyln species	TRUE		AM	EC-2.7.8.27
SMSg_18_1_18_0_pchol_18_1_18_2	Sphingomyelin synthase	crm_pf_18_1_18_0[g] + pchol_pf_18_1_18_2[g] -> sphymyln_pf_18_1_18_0[g] + dag_pf_18_1_18_2[g]	PF3D7_0625100 or PF3D7_0625000	0	0	1000000	PMID:14685263, PMID:2001227 for dominant sphmyln species	TRUE		AM	EC-2.7.8.27
SMSg_18_1_18_0_pchol_18_2_18_2	Sphingomyelin synthase	crm_pf_18_1_18_0[g] + pchol_pf_18_2_18_2[g] -> sphymyln_pf_18_1_18_0[g] + dag_pf_18_2_18_2[g]	PF3D7_0625100 or PF3D7_0625000	0	0	1000000	PMID:14685263, PMID:2001227 for dominant sphmyln species	TRUE		AM	EC-2.7.8.27
SMSg_18_1_24_0_pchol_16_0_16_0	Sphingomyelin synthase	crm_pf_18_1_24_0[g] + pchol_pf_16_0_16_0[g] -> sphymyln_pf_18_1_24_0[g] + dag_pf_16_0_16_0[g]	PF3D7_0625100 or PF3D7_0625000	0	0	1000000	PMID:14685263, PMID:2001227 for dominant sphmyln species	TRUE		AM	EC-2.7.8.27
SMSg_18_1_24_0_pchol_16_0_18_1	Sphingomyelin synthase	crm_pf_18_1_24_0[g] + pchol_pf_16_0_18_1[g] -> sphymyln_pf_18_1_24_0[g] + dag_pf_16_0_18_1[g]	PF3D7_0625100 or PF3D7_0625000	0	0	1000000	PMID:14685263, PMID:2001227 for dominant sphmyln species	TRUE		AM	EC-2.7.8.27
SMSg_18_1_24_0_pchol_16_0_18_0	Sphingomyelin synthase	pchol_pf_16_0_18_0[g] + crm_pf_18_1_24_0[g] -> sphymyln_pf_18_1_24_0[g] + dag_pf_16_0_18_0[g]	PF3D7_0625100 or PF3D7_0625000	0	0	1000000	PMID:14685263, PMID:2001227 for dominant sphmyln species	TRUE		AM	EC-2.7.8.27
SMSg_18_1_24_0_pchol_18_1_18_1	Sphingomyelin synthase	crm_pf_18_1_24_0[g] + pchol_pf_18_1_18_1[g] -> sphymyln_pf_18_1_24_0[g] + dag_pf_18_1_18_1[g]	PF3D7_0625100 or PF3D7_0625000	0	0	1000000	PMID:14685263, PMID:2001227 for dominant sphmyln species	TRUE		AM	EC-2.7.8.27
SMSg_18_1_24_0_pchol_18_1_18_2	Sphingomyelin synthase	crm_pf_18_1_24_0[g] + pchol_pf_18_1_18_2[g] -> sphymyln_pf_18_1_24_0[g] + dag_pf_18_1_18_2[g]	PF3D7_0625100 or PF3D7_0625000	0	0	1000000	PMID:14685263, PMID:2001227 for dominant sphmyln species	TRUE		AM	EC-2.7.8.27
SMSg_18_1_24_0_pchol_18_2_18_2	Sphingomyelin synthase	crm_pf_18_1_24_0[g] + pchol_pf_18_2_18_2[g] -> sphymyln_pf_18_1_24_0[g] + dag_pf_18_2_18_2[g]	PF3D7_0625100 or PF3D7_0625000	0	0	1000000	PMID:14685263, PMID:2001227 for dominant sphmyln species	TRUE		AM	EC-2.7.8.27
SMSg_18_1_16_0_pchol_16_0_16_0	Sphingomyelin synthase	crm_pf_18_1_16_0[g] + pchol_pf_16_0_16_0[g] -> sphymyln_pf_18_1_16_0[g] + dag_pf_16_0_16_0[g]	PF3D7_0625100 or PF3D7_0625000	0	0	1000000	PMID:14685263, PMID:2001227 for dominant sphmyln species	TRUE		AM	EC-2.7.8.27
SMSg_18_1_16_0_pchol_16_0_18_1	Sphingomyelin synthase	crm_pf_18_1_16_0[g] + pchol_pf_16_0_18_1[g] -> sphymyln_pf_18_1_16_0[g] + dag_pf_16_0_18_1[g]	PF3D7_0625100 or PF3D7_0625000	0	0	1000000	PMID:14685263, PMID:2001227 for dominant sphmyln species	TRUE		AM	EC-2.7.8.27
SMSg_18_1_16_0_pchol_16_0_18_0	Sphingomyelin synthase	crm_pf_18_1_16_0[g] + pchol_pf_16_0_18_0[g] -> sphymyln_pf_18_1_16_0[g] + dag_pf_16_0_18_0[g]	PF3D7_0625100 or PF3D7_0625000	0	0	1000000	PMID:14685263, PMID:2001227 for dominant sphmyln species	TRUE		AM	EC-2.7.8.27
SMSg_18_1_16_0_pchol_18_1_18_1	Sphingomyelin synthase	crm_pf_18_1_16_0[g] + pchol_pf_18_1_18_1[g] -> sphymyln_pf_18_1_16_0[g] + dag_pf_18_1_18_1[g]	PF3D7_0625100 or PF3D7_0625000	0	0	1000000	PMID:14685263, PMID:2001227 for dominant sphmyln species	TRUE		AM	EC-2.7.8.27
SMSg_18_1_16_0_pchol_18_1_18_2	Sphingomyelin synthase	crm_pf_18_1_16_0[g] + pchol_pf_18_1_18_2[g] -> sphymyln_pf_18_1_16_0[g] + dag_pf_18_1_18_2[g]	PF3D7_0625100 or PF3D7_0625000	0	0	1000000	PMID:14685263, PMID:2001227 for dominant sphmyln species	TRUE		AM	EC-2.7.8.27
SMSg_18_1_16_0_pchol_18_2_18_2	Sphingomyelin synthase	crm_pf_18_1_16_0[g] + pchol_pf_18_2_18_2[g] -> sphymyln_pf_18_1_16_0[g] + dag_pf_18_2_18_2[g]	PF3D7_0625100 or PF3D7_0625000	0	0	1000000	PMID:14685263, PMID:2001227 for dominant sphmyln species	TRUE		AM	EC-2.7.8.27
PHPB	acetoacetyl-CoA reductase	aacoa[c] + h[c] + nadph[c] <=> 3hbcoa-R[c] + nadp[c]	PF3D7_0626100	1	-1000000	1000000		TRUE		HH	EC-1.1.1.36
3OAS100c	3-oxoacyl-[acyl-carrier-protein] synthase (n-C10:0), apicoplast	h[h] + malACP[h] + ocACP[h] -> 3odecACP[h] + ACP[h] + co2[h]	PF3D7_0626300	0	0	1000000	PMID:18843361 for localization, PMID:16467310			HH	EC-2.3.1.41
3OAS120c	3-oxoacyl-[acyl-carrier-protein] synthase (n-C12:0), apicoplast	dcaACP[h] + h[h] + malACP[h] -> 3oddecACP[h] + ACP[h] + co2[h]	PF3D7_0626300	0	0	1000000	PMID:18843361 for localization, PMID:16467310			HH	EC-2.3.1.41
3OAS140c	3-oxoacyl-[acyl-carrier-protein] synthase (n-C14:0), apicoplast	ddcaACP[h] + h[h] + malACP[h] -> 3omrsACP[h] + ACP[h] + co2[h]	PF3D7_0626300	0	0	1000000	PMID:18843361 for localization, PMID:16467310			HH	EC-2.3.1.41
3OAS160c	3-oxoacyl-[acyl-carrier-protein] synthase (n-C16:0), apicoplast	h[h] + malACP[h] + myrsACP[h] -> 3opalmACP[h] + ACP[h] + co2[h]	PF3D7_0626300	0	0	1000000	PMID:18843361 for localization, PMID:16467310			HH	EC-2.3.1.41
3OAS60c	3-oxoacyl-[acyl-carrier-protein] synthase (n-C6:0), apicoplast	butACP[h] + h[h] + malACP[h] -> 3ohexACP[h] + ACP[h] + co2[h]	PF3D7_0626300	0	0	1000000	PMID:18843361 for localization, PMID:16467310			HH	EC-2.3.1.41
3OAS80c	3-oxoacyl-[acyl-carrier-protein] synthase (n-C8:0), apicoplast	h[h] + hexACP[h] + malACP[h] -> 3ooctACP[h] + ACP[h] + co2[h]	PF3D7_0626300	0	0	1000000	PMID:18843361 for localization, PMID:16467310			HH	EC-2.3.1.41
PYK	pyruvate kinase	adp[c] + h[c] + pep[c] -> atp[c] + pyr[c]	PF3D7_0626800	0	0	1000000	PMID:19015045			HH	EC-2.7.1.40
ACS	acetyl-CoA synthetase	ac[c] + atp[c] + coa[c] <=> accoa[c] + amp[c] + ppi[c]	PF3D7_0627800	1	-1000000	1000000	PMID:24163372	TRUE		HH/AM	EC-6.2.1.1
ACCOALm	Propionate-CoA ligase	ppa[c] + atp[c] + coa[c] -> ppcoa[c] + amp[c] + ppi[c]	PF3D7_0627800	0	0	1000000	OrthoMCL, PMID:23589867	TRUE	adopted from iTH366 model	AM
PTHPS	6-pyruvoyltetrahydropterin synthase	ahdt[c] -> 6pthp[c] + pppi[c]	PF3D7_0628000	0	0	1000000	PMID:18805734, PMID:18093090, PMID:23454873	TRUE		HH	EC-4.2.3.12
PTHPS2	6-pyruvoyltetrahydropterin synthase (6hmhpt forming)	ahdt[c] + h2o[c] -> 6hmhpt[c] + gcald[c] + pppi[c]	PF3D7_0628000	0	0	1000000	PMID:18805734, PMID:18093090, PMID:23454873	TRUE		HH	EC-4.2.3.12
PTHPS3	6-pyruvoyltetrahydropterin synthase (2ahhmp forming)	ahdt[c] + h2o[c] -> 2ahhmp[c] + gcald[c] + pppi[c]	PF3D7_0628000	0	0	1000000	PMID:18805734, PMID:18093090, PMID:23454873	TRUE		HH	EC-4.2.3.12
CEPTC_16_0_16_0	choline phosphotransferase (C16:0, C16:0)	cdpchol[c] + dag_pf_16_0_16_0[c] -> cmp[c] + h[c] + pchol_pf_16_0_16_0[c]	PF3D7_0628300	0	0	1000000	PlasmoDB shows dual activity, PMID:20109251	TRUE		HH
CEPTC_16_0_18_1	choline phosphotransferase (C16:0, C18:1)	cdpchol[c] + dag_pf_16_0_18_1[c] -> cmp[c] + h[c] + pchol_pf_16_0_18_1[c]	PF3D7_0628300	0	0	1000000	PlasmoDB shows dual activity, PMID:20109251	TRUE		HH
CEPTC_16_0_18_2	choline phosphotransferase (C16:0, C18:2)	cdpchol[c] + dag_pf_16_0_18_2[c] -> cmp[c] + h[c] + pchol_pf_16_0_18_2[c]	PF3D7_0628300	0	0	1000000	PlasmoDB shows dual activity, PMID:20109251	TRUE		HH
CEPTC_18_1_18_1	choline phosphotransferase (C18:1, C18:1)	cdpchol[c] + dag_pf_18_1_18_1[c] -> cmp[c] + h[c] + pchol_pf_18_1_18_1[c]	PF3D7_0628300	0	0	1000000	PlasmoDB shows dual activity, PMID:20109251	TRUE		HH
CEPTC_18_1_18_2	choline phosphotransferase (C18:1, C18:2)	cdpchol[c] + dag_pf_18_1_18_2[c] -> cmp[c] + h[c] + pchol_pf_18_1_18_2[c]	PF3D7_0628300	0	0	1000000	PlasmoDB shows dual activity, PMID:20109251	TRUE		HH
CEPTC_18_2_18_2	choline phosphotransferase (C18:2, C18:2)	cdpchol[c] + dag_pf_18_2_18_2[c] -> cmp[c] + h[c] + pchol_pf_18_2_18_2[c]	PF3D7_0628300	0	0	1000000	PlasmoDB shows dual activity, PMID:20109251	TRUE		HH
CEPTE_16_0_16_0	ethanolamine phosphotransferase (C16:0,C16:0)	cdpea[c] + dag_pf_16_0_16_0[c] -> cmp[c] + h[c] + pe_pf_16_0_16_0[c]	PF3D7_0628300	0	0	1000000	PlasmoDB shows dual activity, PMID:20109251	TRUE		HH
CEPTE_16_0_18_1	ethanolamine phosphotransferase (C16:0,C18:1)	cdpea[c] + dag_pf_16_0_18_1[c] -> cmp[c] + h[c] + pe_pf_16_0_18_1[c]	PF3D7_0628300	0	0	1000000	PlasmoDB shows dual activity, PMID:20109251	TRUE		HH
CEPTE_16_0_18_2	ethanolamine phosphotransferase (C16:0,C18:2)	cdpea[c] + dag_pf_16_0_18_2[c] -> cmp[c] + h[c] + pe_pf_16_0_18_2[c]	PF3D7_0628300	0	0	1000000	PMID:20109251	TRUE		HH
CEPTE_18_1_18_1	ethanolamine phosphotransferase (C18:1,C18:1)	cdpea[c] + dag_pf_18_1_18_1[c] -> cmp[c] + h[c] + pe_pf_18_1_18_1[c]	PF3D7_0628300	0	0	1000000	PMID:20109251	TRUE		HH
CEPTE_18_1_18_2	ethanolamine phosphotransferase (C18:1,C18:2)	cdpea[c] + dag_pf_18_1_18_2[c] -> cmp[c] + h[c] + pe_pf_18_1_18_2[c]	PF3D7_0628300	0	0	1000000	PMID:20109251	TRUE		HH
CEPTE_18_2_18_2	ethanolamine phosphotransferase (C18:2,C18:2)	cdpea[c] + dag_pf_18_2_18_2[c] -> cmp[c] + h[c] + pe_pf_18_2_18_2[c]	PF3D7_0628300	0	0	1000000	PMID:20109251	TRUE		HH
CEPTC_16_0_20_4	choline phosphotransferase (C16:0, C20:4)	cdpchol[c] + dag_pf_16_0_20_4[c] -> pchol_pf_16_0_20_4[c] + cmp[c] + h[c]	PF3D7_0628300	0	0	1000000	PMID:20109251	TRUE		HH
CEPTE_20_4_20_4	ethanolamine phosphotransferase (C20:4,C20:4)	cdpea[c] + dag_pf_20_4_20_4[c] -> pe_pf_20_4_20_4[c] + cmp[c] + h[c]	PF3D7_0628300	0	0	1000000	PMID:20109251	TRUE		HH
CEPTC_16_0_18_0	choline phosphotransferase (C16:0, C18:0)	cdpchol[c] + dag_pf_16_0_18_0[c] -> pchol_pf_16_0_18_0[c] + cmp[c] + h[c]	PF3D7_0628300	0	0	1000000	PMID:20109251	TRUE		HH
NAMNPP	nicotinic acid mononucleotide pyrophosphorylase	atp[c] + h2o[c] + nac[c] + prpp[c] -> adp[c] + nicrnt[c] + pi[c] + ppi[c]	PF3D7_0629100	0	0	1000000	PMID:24747974	TRUE		HH/AM	EC-2.4.2.11
LCAT1e_16_0_18_1	phosphatidylcholine-sterol O-acyltransferase	chsterol[c] + pchol_pf_16_0_18_1[c] -> xolest_16_0[c] + lpchol_pf_18_1[c]	PF3D7_0629300	0	0	1000000	PMID:15590623 for localization and lipase activity based on the assay described for human lecithin:cholesterol acyltransferase (LCAT), phosphatidylcholine-sterol O-acyltransferase activity inferred from sequence similarity and reduced infectivity upon KO although PMID 14555495 reports lack of cholesterol esters in Pf-infected erythrocytes, MPMP	TRUE	adopted from iTH366 model	AM
LCAT1e_16_0_18_2	phosphatidylcholine-sterol O-acyltransferase	chsterol[c] + pchol_pf_16_0_18_2[c] -> xolest_16_0[c] + lpchol_pf_18_2[c]	PF3D7_0629300	0	0	1000000	PMID:15590623 for localization and lipase activity based on the assay described for human lecithin:cholesterol acyltransferase (LCAT), phosphatidylcholine-sterol O-acyltransferase activity inferred from sequence similarity and reduced infectivity upon KO although PMID 14555495 reports lack of cholesterol esters in Pf-infected erythrocytes, MPMP	TRUE	adopted from iTH366 model	AM
LCAT1e_16_0_20_4	phosphatidylcholine-sterol O-acyltransferase	pchol_pf_16_0_20_4[c] + chsterol[c] -> xolest_16_0[c] + lpchol_pf_20_4[c]	PF3D7_0629300	0	0	1000000	PMID:15590623 for localization and lipase activity based on the assay described for human lecithin:cholesterol acyltransferase (LCAT), phosphatidylcholine-sterol O-acyltransferase activity inferred from sequence similarity and reduced infectivity upon KO although PMID 14555495 reports lack of cholesterol esters in Pf-infected erythrocytes, MPMP	TRUE	adopted from iTH366 model	AM
MTHFCi	methenyltetrahydrofolate cyclohydrolase	h2o[c] + methf[c] -> 10fthf[c] + h[c]	PF3D7_0630700	0	0	1000000	PMID:23454873	TRUE		HH/AM	EC-3.5.4.9
MTHFD	methylenetetrahydrofolate dehydrogenase (NADP)	mlthf[c] + nadp[c] <=> methf[c] + nadph[c]	PF3D7_0630700	1	-1000000	1000000	PMID:23454873	TRUE		HH/AM	EC-1.5.1.5
PTPATi	pantetheine-phosphate adenylyltransferase	atp[c] + h[c] + pan4p[c] -> dpcoa[c] + ppi[c]	PF3D7_0704700	0	0	1000000	PMID:17276140	TRUE		HH/AM	EC-2.7.7.3
4NPHPP	4-Nitrophenyl phosphate phosphatase	4nphp[c] + h2o[c] -> 4nph[c] + pi[c]	PF3D7_0715000	0	0	1000000	PMID:18067979 for localization and activity	TRUE		HH
G6PP	glucose-6-phosphate phosphatase	g6p[c] + h2o[c] -> glc-D[c] + pi[c]	PF3D7_0715000	0	0	1000000	PMID:18067979 for localization and activity	TRUE		HH	EC-3.1.3.9
PNPPP	Paranitrophenyl phosphate phosphatase	h2o[c] + pyam5p[c] -> pi[c] + pydam[c]	PF3D7_0715000	0	0	1000000
NDP1	nucleoside-diphosphatase (ADP)	adp[c] + h2o[c] -> amp[c] + h[c] + pi[c]	PF3D7_0715000	0	0	1000000	PMID:18067979 for localization and activity	TRUE		HH	EC-3.6.1.6
NTD7	5'-nucleotidase (AMP)	amp[c] + h2o[c] -> adn[c] + pi[c]	PF3D7_0715000	0	0	1000000	PMID:18067979 for localization and activity	TRUE		HH	EC-3.1.3.5
NTP1	nucleoside-triphosphatase (ATP)	atp[c] + h2o[c] -> adp[c] + h[c] + pi[c]	PF3D7_0715000	0	0	1000000	PMID:18067979 for localization and activity	TRUE		HH	EC-3.6.1.15
NTP5	nucleoside-triphosphatase (CTP)	ctp[c] + h2o[c] -> cdp[c] + h[c] + pi[c]	PF3D7_0715000	0	0	1000000	PMID:18067979 for localization and activity	TRUE		HH	EC-3.6.1.15
PDXPP	Pyridoxine 5-phosphate phosphatase	h2o[c] + pdx5p[c] -> pi[c] + pydxn[c]	PF3D7_0715000	0	0	1000000	PMID:18067979 for localization	TRUE		HH
TDP	thiamin pyrophosphatase	h2o[c] + thmpp[c] -> h[c] + pi[c] + thmmp[c]	PF3D7_0715000	0	0	1000000	PMID:18067979 for localization and activity	TRUE		HH	EC-3.6.1.15
THMP	thiamin phosphatase	h2o[c] + thmmp[c] -> pi[c] + thm[c]	PF3D7_0715000	0	0	1000000	PMID:18067979 for localization and activity	TRUE		HH
DMQMTm	3-Dimethylubiquinonol 3-methyltransferase (mitochondrial)	2omhmbl[m] + amet[m] -> ahcys[m] + h[m] + q8h2[m]	PF3D7_0724300 or PF3D7_0916600	0	0	1000000	PMID:16774588 for overview of Q synthesis for PF3D7_0724300, MPMP for PF3D7_0916600	TRUE		HH/AM
OHPHMm	2-octaprenyl-6-hydroxyphenol methylase (mitochondrial)	2ohph[m] + amet[m] -> 2omph[m] + ahcys[m] + h[m]	PF3D7_0724300 or PF3D7_0916600	0	0	1000000	PMID:16774588 for overview of Q synthesis for PF3D7_0724300, MPMP for PF3D7_0916600	TRUE		HH/AM
DNAMTn2r	DNA (cytosine-5-)-methyltransferase	amet[c] + dna[c] <=> ahcys[c] + dna5mtc[c] + h[c]	PF3D7_0727300 or PF3D7_1303100	1	-1000000	1000000	PMID:24331467	TRUE		HH/AM	EC-2.1.1.37
AOPR2c	AOP reduction (plasmoredoxin, apicoplast)	aopox[h] + plrxrd[h] -> aoprd[h] + plrxox[h]	PF3D7_0729200	0	0	1000000	Nonenzymatic, PMID: 16910770, PF3D7_0303600 in the cytosolsol only			HH
AOPRXc	Hydrogen peroxide reductase (AOP, apicoplast)	aoprd[h] + h2o2[h] -> aopox[h] + 2 h2o[h]	PF3D7_0729200	0	0	1000000	PMID:16910770			HH
AOPRc	AOP reduction (glutaredoxin, apicoplast)	aopox[h] + grxrd[h] -> aoprd[h] + grxox[h]	PF3D7_0729200	0	0	1000000	Nonenzymatic, PMID:16910770, PF3D7_0303600 in the cytosolsol only			HH
MAN6PI	mannose-6-phosphate isomerase	man6p[c] <=> f6p[c]	PF3D7_0801800	1	-1000000	1000000		TRUE		HH	EC-5.3.1.8
GLUDx	glutamate dehydrogenase (NAD)	glu-L[c] + h2o[c] + nad[c] <=> akg[c] + h[c] + nadh[c] + nh4[c]	PF3D7_0802000	1	-1000000	1000000	PMID 20849882 GPR, PMID:22342964			HH	EC-1.4.1.2
DHPS2	dihydropteroate synthase	4abz[c] + 6hmhptpp[c] -> dhpt[c] + ppi[c]	PF3D7_0810800	0	0	1000000	PMID:17266529, PMID:23454873, PMID:15279950			HH/AM	EC-2.5.1.15
FOLD3	dihydropteroate synthase	2ahhmd[c] + 4abz[c] -> dhpt[c] + ppi[c]	PF3D7_0810800	0	0	1000000		TRUE		HH	EC-2.5.1.15
HPPK	2-amino-4-hydroxy-6-hydroxymethyldihydropteridine diphosphokinase	2ahhmp[c] + atp[c] -> 2ahhmd[c] + amp[c] + h[c]	PF3D7_0810800	0	0	1000000		TRUE		HH	EC-2.7.6.3
HPPK2	6-hydroxymethyl-dihydropterin pyrophosphokinase	6hmhpt[c] + atp[c] -> 6hmhptpp[c] + amp[c] + h[c]	PF3D7_0810800	0	0	1000000	PMID:17266529	TRUE		HH	EC-2.7.6.3
GMAND	GDP-D-mannose dehydratase	gdpmann[c] -> gdpddman[c] + h2o[c]	PF3D7_0813800	0	0	1000000	PMID:23615908	TRUE		HH	EC-4.2.1.47
PROAKGOX1	L-Proline,2-oxoglutarate:oxygen oxidoreductase (4-hydroxylating) (ER)	akg[c] + o2[c] + pro-L[c] -> 4hpro-LT[c] + co2[c] + succ[c]	PF3D7_0814500	0	0	1000000		TRUE	PF3D7_0829400 removed as there is no evidence for its association with this reaction, not even in MPMP	HH/AM	EC-1.14.11.2
SPODM	superoxide dismutase	2 h[c] + 2 o2s[c] -> h2o2[c] + o2[c]	PF3D7_0814900	0	0	1000000	PMID:15279958			HH	EC-1.15.1.1
OMPHHXxm	2-octaprenyl-6-methoxyphenol hydroxylase (NADH, mitochondrial)	2omph[m] + h[m] + nadh[m] + o2[m] -> 2ombzl[m] + h2o[m] + nad[m]	PF3D7_0815300	0	0	1000000	PMID:16774588 for overview of Q synthesis	TRUE		HH
OMPHHXym	2-octaprenyl-6-methoxyphenol hydroxylase (NADPH, mitochondrial)	2omph[m] + h[m] + nadph[m] + o2[m] -> 2ombzl[m] + h2o[m] + nadp[m]	PF3D7_0815300	0	0	1000000	PMID:16774588 for overview of Q synthesis	TRUE		HH
PPCDC	phosphopantothenoylcysteine decarboxylase	4ppcys[c] + h[c] -> co2[c] + pan4p[c]	PF3D7_0816100	0	0	1000000	PMID:18173393	TRUE		HH/AM	EC-4.1.1.36
PGPPT_pf	phosphatidyl-CMP: glycerophosphate phosphatidyltransferase	cdpdag_pf_16_0_18_1[c] + glyc3p[c] -> cmp[c] + h[c] + pgp_pf_16_0_18_1[c]	PF3D7_0820200	0	0	1000000		TRUE		HH	EC-2.7.8.11
LIPOCTc	Lipoyl(octanoyl) transferase (apicoplast)	h[h] + ocACP[h] -> ACP[h] + octapb[h]	PF3D7_0823600	0	0	1000000	PMID: 15225307	TRUE		HH
AKGMALtm	alpha-ketoglutarate/malate transporter	mal-L[c] + akg[m] <=> akg[c] + mal-L[m]	PF3D7_0823900	1	-1000000	1000000	PMID:21986531 for characterization, PMID:16774588 for localization			HH
AKGOAAtm	alpha-ketoglutarate/oxaloacetate transporter	oaa[c] + akg[m] <=> akg[c] + oaa[m]	PF3D7_0823900	1	-1000000	1000000	PMID:21986531 for characterization, PMID:16774588 for localization			HH
AKGtm	alpha-ketoglutarate transport (cytosol/mitochondria)	akg[c] <=> akg[m]	PF3D7_0823900	1	-1000000	1000000	PMID:21986531 for characterization, PMID:16774588 for localization			HH
UDPDPS3	undecaprenyl-diphosphate synthase	7 ipdp[c] + ttc-ggdp[c] -> 7 ppi[c] + udcpdp[c]	PF3D7_0826400	0	0	1000000	PMID:10417326 for subunit count	TRUE		HH/AM	EC-2.5.1.31
CuTP	copper-transporting ATPase	atp[c] + cu2[c] + h2o[c] -> adp[c] + h[c] + pi[c] + cu2[e]	PF3D7_0904900	0	0	1000000
ARGN	arginase	arg-L[c] + h2o[c] -> orn[c] + urea[c]	PF3D7_0906500	0	0	1000000	PMID:19218089, PMID:15843155	TRUE		HH/AM	EC-3.5.3.1
FMETDF	Formylmethionine deformylase 3.5.1.31	fmet-L[c] + h2o[c] -> for[c] + met-L[c]	PF3D7_0907900	0	0	1000000	PMID: 26175406
SELNPS	Selenophosphate synthase	atp[c] + h2o[c] + seln[c] -> amp[c] + pi[c] + selnp[c]	PF3D7_0910400	0	0	1000000	PlasmoDB	TRUE		HH/AM	EC-2.7.9.3
NADK	NAD kinase	atp[c] + nad[c] -> adp[c] + h[c] + nadp[c]	PF3D7_0913300	0	0	1000000		TRUE		HH	EC-2.7.1.23
NADH2-mq4m	NADH dehydrogenase, mitochondrial	h[m] + mqn4[m] + nadh[m] -> mql4[m] + nad[m]	PF3D7_0915000	0	0	1000000	PMID:21036171			HH	EC-1.6.5.3
NADH2-u8m	NADH dehydrogenase, mitochondrial	h[m] + nadh[m] + q8[m] -> nad[m] + q8h2[m]	PF3D7_0915000	0	0	1000000	PMID:11971654, PMID:16265893			HH	EC-1.6.5.3
THMDP	acid phosphatase	2 h2o[c] + thmpp[c] -> h[c] + 2 pi[c] + thm[c]	PF3D7_0918000	0	0	1000000	PMID:20070315, The plasmodial enzyme recognizes beside nucleotides (ATP, ADP, CTP and AMP) a variety of small molecules as substrates, such as the phosphorylated sugars glucose 6-phosphate (G6P) and fructose 6-phosphate (F6P), and the vitamins pyridoxal 5-phosphate (PLP) and thiamine pyrophosphate (TPP), as well as thiamine monophosphate (TMP). It also accepts glycerol 3-phosphate (Gly3P) and gly…	TRUE	adopted from iTH366 model	AM
GLUCYS	gamma-glutamylcysteine synthetase	atp[c] + cys-L[c] + glu-L[c] -> adp[c] + glucys[c] + h[c] + pi[c]	PF3D7_0918900	0	0	1000000	PMID:10029315	TRUE		HH/AM	EC-6.3.2.2
IMPD	IMP dehydrogenase	h2o[c] + imp[c] + nad[c] -> h[c] + nadh[c] + xmp[c]	PF3D7_0920800	0	0	1000000	PMID:18567789			HH	EC-1.1.1.205
METAT	methionine adenosyltransferase	atp[c] + h2o[c] + met-L[c] -> amet[c] + pi[c] + ppi[c]	PF3D7_0922200	0	0	1000000	PMID:10567242	TRUE		HH/AM	EC-2.5.1.6
ADCS	4-amino-4-deoxychorismate synthase	chor[c] + gln-L[c] -> 4adcho[c] + glu-L[c]	PF3D7_0922400	0	0	1000000	PMID:23454873, PMID:10366540	TRUE		HH
PGK	phosphoglycerate kinase	3pg[c] + atp[c] <=> 13dpg[c] + adp[c]	PF3D7_0922500	1	-1000000	1000000	PMID:21798238	TRUE		HH	EC-2.7.2.3
GLNS	glutamine synthetase	atp[c] + glu-L[c] + nh4[c] -> adp[c] + gln-L[c] + h[c] + pi[c]	PF3D7_0922600	0	0	1000000	PMID:21756354	TRUE		HH/AM	EC-6.3.1.2
3OAR100c	3-oxoacyl-[acyl-carrier-protein] reductase (n-C10:0), apicoplast	3odecACP[h] + h[h] + nadph[h] <=> 3hdecACP[h] + nadp[h]	PF3D7_0922900	1	-1000000	1000000	PMID:18843361 for localization, PMID:16225460 for characterization			HH	EC-1.1.1.100
3OAR120c	3-oxoacyl-[acyl-carrier-protein] reductase (n-C12:0), apicoplast	3oddecACP[h] + h[h] + nadph[h] <=> 3hddecACP[h] + nadp[h]	PF3D7_0922900	1	-1000000	1000000	PMID:18843361 for localization, PMID:16225460 for characterization			HH	EC-1.1.1.100
3OAR140c	3-oxoacyl-[acyl-carrier-protein] reductase (n-C14:0), apicoplast	3omrsACP[h] + h[h] + nadph[h] <=> 3hmrsACP[h] + nadp[h]	PF3D7_0922900	1	-1000000	1000000	PMID:18843361 for localization, PMID:16225460 for characterization			HH	EC-1.1.1.100
3OAR160c	3-oxoacyl-[acyl-carrier-protein] reductase (n-C16:0), apicoplast	3opalmACP[h] + h[h] + nadph[h] <=> 3hpalmACP[h] + nadp[h]	PF3D7_0922900	1	-1000000	1000000	PMID:18843361 for localization, PMID:16225460 for characterization			HH	EC-1.1.1.100
3OAR40c	3-oxoacyl-[acyl-carrier-protein] reductase (n-C4:0), apicoplast	actACP[h] + h[h] + nadph[h] <=> 3haACP[h] + nadp[h]	PF3D7_0922900	1	-1000000	1000000	PMID:18843361 for localization, PMID:16225460 for characterization			HH	EC-1.1.1.100
3OAR60c	3-oxoacyl-[acyl-carrier-protein] reductase (n-C6:0), apicoplast	3ohexACP[h] + h[h] + nadph[h] <=> 3hhexACP[h] + nadp[h]	PF3D7_0922900	1	-1000000	1000000	PMID:18843361 for localization, PMID:16225460 for characterization			HH	EC-1.1.1.100
3OAR80c	3-oxoacyl-[acyl-carrier-protein] reductase (n-C8:0), apicoplast	3ooctACP[h] + h[h] + nadph[h] <=> 3hoctACP[h] + nadp[h]	PF3D7_0922900	1	-1000000	1000000	PMID:18843361 for localization, PMID:16225460 for characterization			HH	EC-1.1.1.100
LIPAMPLm	Lipoyl-adenylate protein ligase (mitochondrial) check logic	lipoamp[m] -> amp[m] + lipopb[m]	PF3D7_0923600 or PF3D7_1314600	0	0	1000000	PMID:17244193, PVX_099590 also catalyzes this activity but localization unknown	TRUE		HH
LIPATPTm	Lipoate-ATP adenylate transferase (mitochondrial) check logic	atp[m] + lipoate[m] -> lipoamp[m] + ppi[m]	PF3D7_0923600 or PF3D7_1314600	0	0	1000000	PMID:17244193, PVX_099590 also catalyzes this activity but localization unknown	TRUE		HH
TMDPK	thiamine diphosphokinase	atp[c] + thm[c] -> amp[c] + h[c] + thmpp[c]	PF3D7_0924300	0	0	1000000	PMID:15774020	TRUE		HH	EC-2.7.6.2
NADS2	NAD synthase (glutamine-hydrolysing)	atp[c] + dnad[c] + gln-L[c] + h2o[c] -> amp[c] + glu-L[c] + h[c] + nad[c] + ppi[c]	PF3D7_0926700	0	0	1000000	PMID:15774020, PMID:24747974	TRUE		HH	EC-6.3.5.1
FUMm	fumarase, mitochondrial	fum[m] + h2o[m] <=> mal-L[m]	PF3D7_0927300	1	-1000000	1000000	PMID:24453970	TRUE		HH/AM	EC-4.2.1.2
PSD_18_1_18_1	Phosphatidylserine decarboxylase (C18:1, C18:1)	h[c] + ps_pf_18_1_18_1[c] -> co2[c] + pe_pf_18_1_18_1[c]	PF3D7_0927900	0	0	1000000	PMID:20109251 for GPR			HH	EC-4.1.1.65
PSD_20_4_20_4	Phosphatidylserine decarboxylase (C20:4, C20:4)	h[c] + ps_pf_20_4_20_4[c] -> pe_pf_20_4_20_4[c] + co2[c]	PF3D7_0927900	0	0	1000000	PMID:20109251 for GPR			HH	EC-4.1.1.65
MAGAH160	1-acylglycerol acylhydrolase (16:0)	mag160[c] + h2o[c] -> glyc[c] + h[c] + hdca[c]	PF3D7_1001600	0	0	1000000
MAGAH180	1-acylglycerol acylhydrolase (18:0)	mag180[c] + h2o[c] -> glyc[c] + h[c] + ocdca[c]	PF3D7_1001600	0	0	1000000
MAGAH18111Z	1-acylglycerol acylhydrolase (18:1(11Z))	mag181[c] + h2o[c] -> glyc[c] + h[c] + ocdcea[c]	PF3D7_1001600	0	0	1000000
ADK1	adenylate kinase	amp[c] + atp[c] <=> 2 adp[c]	PF3D7_1008900 or PF3D7_0110900 or PF3D7_0305800 or PF3D7_0816900	1	-1000000	1000000	PMID:18567789, PMID:15478799, limited activity with other NTPs	TRUE	MPMP for GPR; an AK activity was not detected for PF3D7_0931900 (PMID:22819813); GTP/AMP substrate specificity for PF3D7_0415600 (PMID: 22819813)	HH/AM	EC-2.7.4.3
DADK	deoxyadenylate kinase	atp[c] + damp[c] <=> adp[c] + dadp[c]	PF3D7_1008900 or PF3D7_0110900 or PF3D7_0305800 or PF3D7_0816900	1	-1000000	1000000	PMID:22819813		Assumed similar GPR to ADK1; MPMP for GPR; an AK activity was not detected for PF3D7_0931900 (PMID:22819813); GTP/AMP substrate specificity for PF3D7_0415600 (PMID: 22819813)	HH/AM	EC-2.7.4.11
GUAPRTr	guanine phosphoribosyltransferase	gua[c] + prpp[c] -> gmp[c] + ppi[c]	PF3D7_1012400	0	0	1000000	PMID:18567789, PMID:20595032, PMID:1730267RBC cytosolsol localization			HH	EC-2.4.2.8
HXPRTr	hypoxanthine phosphoribosyltransferase (Hypoxanthine)	hxan[c] + prpp[c] -> imp[c] + ppi[c]	PF3D7_1012400	0	0	1000000	PMID:18567789, PMID:20595032, PMID:1730267, RBC cytosolsol localization			HH	EC-2.4.2.8
XPRT	hypoxanthine phosphoribosyltransferase	xan[c] + prpp[c] -> ppi[c] + xmp[c]	PF3D7_1012400	0	0	1000000	PMID:15383297 for xanthine, guanine and hypoxanthine as substrates, PMID:18536021 for utilization of xanthine, hypoxanthine and guanine as substrates	TRUE	adopted from iTH366 model, gene was already included iniAM-Pf480 for hxan and guanine utilization	AM
PGMT	phosphoglucomutase	g1p[c] <=> g6p[c]	PF3D7_1012500	1	-1000000	1000000	PMID:2936261	TRUE		HH/AM	EC-5.4.2.2
PPM	phosphopentomutase	r1p[c] <=> r5p[c]	PF3D7_1012500	1	-1000000	1000000	PMID:15774020	TRUE		HH	EC-5.4.2.7
GMPS2	GMP synthase	atp[c] + gln-L[c] + h2o[c] + xmp[c] -> amp[c] + glu-L[c] + gmp[c] + 2 h[c] + ppi[c]	PF3D7_1012600	0	0	1000000	PMID:10631077, PMIDP17868038 for specificity			HH	EC-6.3.5.2
PCPLC_16_0_16_0	phosphatidylcholine phospholipase C (C16:0, C16:0)	h2o[c] + pchol_pf_16_0_16_0[c] -> cholp[c] + dag_pf_16_0_16_0[c] + h[c]	PF3D7_1013500	0	0	1000000	PMID:21651909 for expression and activity, lack of evidence for substrate-specificity, PMID:2001227 for dominant PC species	TRUE		HH/AM	EC-3.1.4.3
PCPLC_16_0_18_1	phosphatidylcholine phospholipase C (C16:0, C18:1)	h2o[c] + pchol_pf_16_0_18_1[c] -> cholp[c] + dag_pf_16_0_18_1[c] + h[c]	PF3D7_1013500	0	0	1000000	PMID:21651909 for expression and activity, lack of evidence for substrate-specificity, PMID:2001227 for dominant PC species	TRUE		HH/AM	EC-3.1.4.3
PCPLC_16_0_18_2	phosphatidylcholine phospholipase C (C16:0, C18:2)	h2o[c] + pchol_pf_16_0_18_2[c] -> cholp[c] + dag_pf_16_0_18_2[c] + h[c]	PF3D7_1013500	0	0	1000000	PMID:21651909 for expression and activity, lack of evidence for substrate-specificity, PMID:2001227 for dominant PC species	TRUE		HH/AM	EC-3.1.4.3
PCPLC_18_1_18_1	phosphatidylcholine phospholipase C (C18:1, C18:1)	h2o[c] + pchol_pf_18_1_18_1[c] -> cholp[c] + dag_pf_18_1_18_1[c] + h[c]	PF3D7_1013500	0	0	1000000	PMID:21651909 for expression and activity, lack of evidence for substrate-specificity, PMID:2001227 for dominant PC species	TRUE		HH/AM	EC-3.1.4.3
PCPLC_18_1_18_2	phosphatidylcholine phospholipase C (C18:1, C18:2)	h2o[c] + pchol_pf_18_1_18_2[c] -> cholp[c] + dag_pf_18_1_18_2[c] + h[c]	PF3D7_1013500	0	0	1000000	PMID:21651909 for expression and activity, lack of evidence for substrate-specificity, PMID:2001227 for dominant PC species	TRUE		HH/AM	EC-3.1.4.3
PCPLC_18_2_18_2	phosphatidylcholine phospholipase C (C18:2, C18:2)	h2o[c] + pchol_pf_18_2_18_2[c] -> cholp[c] + dag_pf_18_2_18_2[c] + h[c]	PF3D7_1013500	0	0	1000000	PMID:21651909 for expression and activity, lack of evidence for substrate-specificity, PMID:2001227 for dominant PC species	TRUE		HH/AM	EC-3.1.4.3
PEPLC_16_0_16_0	phosphatidylethanolamine phospholipase C (C16:0, C16:0)	h2o[c] + pe_pf_16_0_16_0[c] -> dag_pf_16_0_16_0[c] + ethamp[c] + h[c]	PF3D7_1013500	0	0	1000000	PMID:21651909 for expression and activity, lack of evidence for substrate-specificity, PMID:2001227 for dominant PC species	TRUE		HH/AM	EC-3.1.4.3
PEPLC_16_0_18_1	phosphatidylethanolamine phospholipase C (C16:0, C18:1)	h2o[c] + pe_pf_16_0_18_1[c] -> dag_pf_16_0_18_1[c] + ethamp[c] + h[c]	PF3D7_1013500	0	0	1000000	PMID:21651909 for expression and activity, lack of evidence for substrate-specificity, PMID:2001227 for dominant PC species	TRUE		HH/AM	EC-3.1.4.3
PEPLC_16_0_18_2	phosphatidylethanolamine phospholipase C (C16:0, C18:2)	h2o[c] + pe_pf_16_0_18_2[c] -> dag_pf_16_0_18_2[c] + ethamp[c] + h[c]	PF3D7_1013500	0	0	1000000	PMID:21651909 for expression and activity, lack of evidence for substrate-specificity, PMID:2001227 for dominant PC species	TRUE		HH/AM	EC-3.1.4.3
PEPLC_18_1_18_1	phosphatidylethanolamine phospholipase C (C18:1, C18:1)	h2o[c] + pe_pf_18_1_18_1[c] -> dag_pf_18_1_18_1[c] + ethamp[c] + h[c]	PF3D7_1013500	0	0	1000000	PMID:21651909 for expression and activity, lack of evidence for substrate-specificity, PMID:2001227 for dominant PC species	TRUE		HH/AM	EC-3.1.4.3
PEPLC_18_1_18_2	phosphatidylethanolamine phospholipase C (C18:1, C18:2)	h2o[c] + pe_pf_18_1_18_2[c] -> dag_pf_18_1_18_2[c] + ethamp[c] + h[c]	PF3D7_1013500	0	0	1000000	PMID:21651909 for expression and activity, lack of evidence for substrate-specificity, PMID:2001227 for dominant PC species	TRUE		HH/AM	EC-3.1.4.3
PEPLC_18_2_18_2	phosphatidylethanolamine phospholipase C (C18:2, C18:2)	h2o[c] + pe_pf_18_2_18_2[c] -> dag_pf_18_2_18_2[c] + ethamp[c] + h[c]	PF3D7_1013500	0	0	1000000	PMID:21651909 for expression and activity, lack of evidence for substrate-specificity, PMID:2001227 for dominant PC species	TRUE		HH/AM	EC-3.1.4.3
PI45PLC_16_0_18_1	phosphatidylinositol 4,5-bisphosphate phospholipase C (C16:0, C18:1)	h2o[c] + pail45p_pf_16_0_18_1[c] -> dag_pf_16_0_18_1[c] + h[c] + mi145p[c]	PF3D7_1013500	0	0	1000000	PMID:20109251 for GPR, PMID:2001227 for dominant PI species	TRUE		HH/AM	EC-3.1.4.11
PI45PLC_18_0_18_1	phosphatidylinositol 4,5-bisphosphate phospholipase C (C18:0, C18:1)	h2o[c] + pail45p_pf_18_0_18_1[c] -> dag_pf_18_0_18_1[c] + h[c] + mi145p[c]	PF3D7_1013500	0	0	1000000	PMID:20109251 for GPR, PMID:2001227 for dominant PI species	TRUE		HH/AM	EC-3.1.4.11
GFUCS	GDP-L-fucose synthase	gdpddman[c] + h[c] + nadph[c] -> gdpfuc[c] + nadp[c]	PF3D7_1014000	0	0	1000000	PMID:23615908	TRUE		HH	EC-1.1.1.271
FMNAT	FMN adenylyltransferase	atp[c] + fmn[c] + h[c] -> fad[c] + ppi[c]	PF3D7_1015000	0	0	1000000		TRUE		HH	EC-2.7.7.2
ENO	enolase	2pg[c] <=> h2o[c] + pep[c]	PF3D7_1015900	1	-1000000	1000000	PMID:15606772	TRUE		HH/AM	EC-4.2.1.11
PMANM	phosphomannomutase	man1p[c] <=> man6p[c]	PF3D7_1017400	1	-1000000	1000000		TRUE		HH	EC-5.4.2.8
SAM_MT	S-adenosyl-L-methionine-dependent methyltransferase	amet[c] + met-L[c] -> mmet[c] + ahcys[c]	PF3D7_1020400 or PF3D7_0522300	0	0	1000000		TRUE	GPR adopted from iTH366 model and MPMP, MPMP for irreversibility and PMID:23180741	AM
DRPAr	deoxyribose-phosphate aldolase reversible	2dr5p[c] <=> acald[c] + g3p[c]	PF3D7_1021600	1	-1000000	1000000	PMID:15774020	TRUE		HH	EC-4.1.2.4
MECDPDH2yc	2C-methyl-D-erythritol 2,4 cyclodiphosphate dehydratase (NADP), apicoplast	2mecdp[h] + nadph[h] -> h2mb4p[h] + h2o[h] + nadp[h]	PF3D7_1022800	0	0	1000000	PMID:15083156, PMID:18843361 for localization.	TRUE		HH
OMPDC	orotidine-5'-phosphate decarboxylase	h[c] + orot5p[c] -> co2[c] + ump[c]	PF3D7_1023200 or PF3D7_0512700	0	0	1000000	PMID:17266529, Complexes with ORPT, PMID:15683248			HH	EC-4.1.1.23
GF6PTA	glutamine-fructose-6-phosphate transaminase	f6p[c] + gln-L[c] -> gam6p[c] + glu-L[c]	PF3D7_1025100	0	0	1000000	PMID:15885822	TRUE		HH/AM	EC-2.6.1.16
PPPGO	protoporphyrinogen oxidase (aerobic)	1.5 o2[c] + pppg9[c] -> 3 h2o[c] + ppp9[c]	PF3D7_1028100	0	0	1000000	PMID:15307818, solubilized fraction contains heme activity beginning with the PPBNGS step, postulated to arise from host enzyme activity. PPPGO is the host enzyme from RBC			HH	EC-1.3.3.4
PPPGO3m	protoporphyrinogen oxidase (anaerobic), mitochondrial	3 fum[m] + pppg9[m] -> ppp9[m] + 3 succ[m]	PF3D7_1028100	0	0	1000000	PMID:20603160 for localization, PMID:20603160 for activity			HH	EC-1.3.3.4
PPPGO5m	protoporphyrinogen oxidase (anaerobic), mitochondrial	3 nad[m] + pppg9[m] -> 3 h[m] + 3 nadh[m] + ppp9[m]	PF3D7_1028100	0	0	1000000	PMID:20603160 for localization, PMID:20603160 for activity			HH	EC-1.3.3.4
PPPGO6m	protoporphyrinogen oxidase (anaerobic), mitochondrial	3 nadp[m] + pppg9[m] -> 3 h[m] + 3 nadph[m] + ppp9[m]	PF3D7_1028100	0	0	1000000	PMID:20603160 for localization, PMID:20603160 for activity			HH	EC-1.3.3.4
PPPGO_mt	protoporphyrinogen oxidase	1.5 o2[m] + pppg9[m] -> 3 h2o[m] + ppp9[m]	PF3D7_1028100	0	0	1000000	PMID:20603160 & MPMP for acitvity	TRUE	adopted from iTH366 model	AM
ADA	Adenosine deaminase	adn[c] + h[c] + h2o[c] -> ins[c] + nh4[c]	PF3D7_1029600	0	0	1000000	PMID:18567789, PMID:22481078			HH	EC-3.5.4.4
DADA	Deoxyadenosine deaminase	dad-2[c] + h[c] + h2o[c] -> din[c] + nh4[c]	PF3D7_1029600	0	0	1000000	PMID:21945268 Py			HH/AM
MTAD	methylthioadenosine deaminase	5mta[c] + h[c] + h2o[c] -> 5mti[c] + nh4[c]	PF3D7_1029600	0	0	1000000	PMID:18567789, PMID:15576366	TRUE		HH	EC-3.2.2.16
ADMDC	adenosylmethionine decarboxylase	amet[c] + h[c] -> ametam[c] + co2[c]	PF3D7_1033100	0	0	1000000	PMID:11390378	TRUE		HH	EC-4.1.1.50
ORNDC	Ornithine Decarboxylase	h[c] + orn[c] -> co2[c] + ptrc[c]	PF3D7_1033100	0	0	1000000	PMID:11390378	TRUE		HH	EC-4.1.1.17
ACCOAtm	Acetyl-CoA Transporter (mito/cytosol)	accoa[m] <=> accoa[c]	PF3D7_1036800	1	-1000000	1000000		TRUE		HH
PYKc	pyruvate kinase, apicoplast	adp[h] + h[h] + pep[h] -> atp[h] + pyr[h]	PF3D7_1037100	0	0	1000000	PMID:19015045, PMID:16839657			HH	EC-2.7.1.40
PNTOt6	Pantothenate symporter	h[e] + pnto-R[e] <=> h[c] + pnto-R[c]	PF3D7_1104800	1	-1000000	1000000	PMID:11278793, PMID:19796339		GPR adopted from iTH366 model	HH/AM
THBPT4ACAMDASE	Tetrahydrobiopterin-4a-carbinolamine dehydratase 4.2.1.96	thbpt4acam[c] <=> dhbpt[c] + h2o[c]	PF3D7_1108300	1	0	1000000	PMID: 18215430	FALSE		AM	4.2.1.96
ACYP	acylphosphatase	13dpg[c] + h2o[c] -> 3pg[c] + h[c] + pi[c]	PF3D7_1111500	0	0	1000000		TRUE		HH	EC-3.6.1.7
LGTHL	lactoylglutathione lyase	gthrd[c] + mthgxl[c] -> lgt-S[c]	PF3D7_1113700	0	0	1000000	PMID:15843146			HH	EC-4.4.1.5
G3PD1rc	glycerol-3-phosphate dehydrogenase (NAD), apicoplast	dhap[h] + h[h] + nadh[h] <=> glyc3p[h] + nad[h]	PF3D7_1114800	1	-1000000	1000000	PMID:18843361 for localization, PMID:24330260	TRUE		HH	EC-1.1.1.8
5FTHFt	5-formyltetrahydrofolate transport via proton symport	5fthf[e] + h[e] <=> 5fthf[c] + h[c]	PF3D7_1116500	1	-1000000	1000000	PMID:21998306 substrate specificity, PMID:17509698 proton symport evidence			HH
COBALTt5	cobalt transport in/out via permease (no H+)	cobalt2[c] <=> cobalt2[e]	PF3D7_1120300	1	-1000000	1000000		TRUE		HH	TC-1.A.35
NIt5	nickel transport in/out via permease (no H+)	ni2[c] <=> ni2[e]	PF3D7_1120300	1	-1000000	1000000		TRUE		HH	TC-1.A.35
ETHAK	Ethanolamine kinase	atp[c] + etha[c] -> adp[c] + ethamp[c] + h[c]	PF3D7_1124600	0	0	1000000	PMID:20109251, PMID:19845508 for localization	TRUE		HH	EC-2.7.1.82
DUTPDP	dUTP diphosphatase	dutp[c] + h2o[c] -> dump[c] + h[c] + ppi[c]	PF3D7_1127100	0	0	1000000	PMID:15698576	TRUE		HH/AM	EC-3.6.1.23
DMATT	dimethylallyltranstransferase	dmpp[c] + ipdp[c] -> grdp[c] + ppi[c]	PF3D7_1128400	0	0	1000000	PMID:21084289	TRUE		HH/AM	EC-2.5.1.1
GRTT	geranyltranstransferase	grdp[c] + ipdp[c] -> frdp[c] + ppi[c]	PF3D7_1128400	0	0	1000000	PMID:21084289	TRUE		HH/AM	EC-2.5.1.10
SPMS	spermidine synthase	ametam[c] + ptrc[c] -> 5mta[c] + h[c] + spmd[c]	PF3D7_1129000	0	0	1000000	PMID:20385001, PMID:15913804, PMID:1775154	TRUE		HH/AM	EC-2.5.1.16
SPRMS	spermine synthase	ametam[c] + spmd[c] -> 5mta[c] + h[c] + sprm[c]	PF3D7_1129000	0	0	1000000	PMID:20385001, PMID:15913804, PMID:1775154	TRUE		HH/AM	EC-2.5.1.22
ACGAMPM	phosphoacetylglucosamine mutase	acgam6p[c] <=> acgam1p[c]	PF3D7_1130000	1	-1000000	1000000		TRUE		HH	EC-5.4.2.3
DHAt	Dihydroxyacetone transport via facilitated diffusion	dha[e] <=> dha[c]	PF3D7_1132800	1	-1000000	1000000	PMID:16427024			HH
GLYCt	glycerol transport via channel	glyc[c] <=> glyc[e]	PF3D7_1132800	1	-1000000	1000000	PMID:11729204			HH
H2Ot	H2O transport via diffusion	h2o[e] <=> h2o[c]	PF3D7_1132800	1	-1000000	1000000	PMID:11729204, Also can occur w/out transporter			HH
MTHGXLtr	Methylglyoxal transport via channel	mthgxl[e] <=> mthgxl[c]	PF3D7_1132800	1	-1000000	1000000	PMID:16427024			HH
NH4t	ammonia reversible transport	nh4[e] <=> nh4[c]	PF3D7_1132800	1	-1000000	1000000	PMID:16889642			HH
HCO3E	HCO3 equilibration reaction	co2[c] + h2o[c] <=> h[c] + hco3[c]	PF3D7_1140000	1	-1000000	1000000	PMID:20386602 for GPR	TRUE		HH	EC-4.2.1.1
DOL11PMT	Dolichyl-phosphate (11 subunits) D-mannosyltransferase	dolp11[c] + gdpmann[c] -> dol11manp[c] + gdp[c]	PF3D7_1141600	0	0	1000000	PMID:12117963, PMID:18355438		localization should be in the ER; justification for [c]: the maturing GPI is translocated across the membrane from the cytosolplasmic to the luminal side of the ER by an undefined mechanism (PMID: 12117963)	HH	EC-2.4.1.83
DOL12PMT	Dolichyl-phosphate (12 subunits) D-mannosyltransferase	dolp12[c] + gdpmann[c] -> dol12manp[c] + gdp[c]	PF3D7_1141600	0	0	1000000	PMID:12117963 shows cytosolsolic facing activity, PMID:18355438		localization should be in the ER; justification for [c]: the maturing GPI is translocated across the membrane from the cytosolplasmic to the luminal side of the ER by an undefined mechanism (PMID: 12117963)	HH	EC-2.4.1.83
UGCG_18_1_18_0	ceramide glucosyltransferase	crm_pf_18_1_18_0[c] + udpg[c] -> gluside_18_0_18_1[c] + h[c] + udp[c]	PF3D7_1141600	0	0	1000000	PMID:2001227 for dominant sphmyln species	TRUE		AM
UGCG_18_1_18_0_9z	ceramide glucosyltransferase	crm_pf_18_1_18_0[c] + udpg[c] -> gluside_18_1_18_0[c] + udp[c] + h[c]	PF3D7_1141600	0	0	1000000	PMID:2001227 for dominant sphmyln species	TRUE		AM
UGCG_18_1_24_0	ceramide glucosyltransferase	crm_pf_18_1_24_0[c] + udpg[c] -> gluside_18_1_24_0[c] + udp[c] + h[c]	PF3D7_1141600	0	0	1000000	PMID:2001227 for dominant sphmyln species	TRUE		AM
UGCG_18_1_16_0	ceramide glucosyltransferase	crm_pf_18_1_16_0[c] + udpg[c] -> gluside_18_1_16_0[c] + h[c] + udp[c]	PF3D7_1141600	0	0	1000000	PMID:2001227 for dominant sphmyln species	TRUE		AM
CPPPGO	coproporphyrinogen oxidase (O2 required)	cpppg3[c] + 2 h[c] + o2[c] -> 2 co2[c] + 2 h2o[c] + pppg9[c]	PF3D7_1142400	0	0	1000000	PMID:20006984 for localization			HH	EC-1.3.3.3
FRTT	farnesyltranstransferase	frdp[c] + ipdp[c] -> ggdp[c] + ppi[c]	PF3D7_1147500	0	0	1000000	PMID:21084289	TRUE		HH	EC-2.5.1.29
FT	farnesyltranstransferase (trans,trans,cis-geranylgeranyl diphosphate-generating)	frdp[c] + ipdp[c] -> ppi[c] + ttc-ggdp[c]	PF3D7_1147500	0	0	1000000		TRUE		HH
PIt2m_2	phosphate mitochondrial transport via proton symport	2 h[c] + pi[c] <=> 2 h[m] + pi[m]	PF3D7_1202200	1	-1000000	1000000	PMID:16774588, H/Pi ratio unknown			HH
GLYOXc	hydroxyacylglutathione hydrolase (apicoplast)	h2o[h] + lgt-S[h] -> gthrd[h] + h[h] + lac-D[h]	PF3D7_1205700	0	0	1000000	PMID:15843146, PMID:20149108			HH	EC-3.1.2.6
NTD11	5'-nucleotidase (IMP)	h2o[c] + imp[c] -> ins[c] + pi[c]	PF3D7_1206100	0	0	1000000	PMID:17688444 for specificity			HH	EC-3.1.3.5
NTD9	5'-nucleotidase (GMP)	gmp[c] + h2o[c] -> gsn[c] + pi[c]	PF3D7_1206100	0	0	1000000	PMID:17688444 for specificity			HH	EC-3.1.3.5
MCPST	3-mercaptopyruvate sulfurtransferase	cyan[c] + mercppyr[c] -> h[c] + pyr[c] + tcynt[c]	PF3D7_1206400	0	0	1000000	PlasmoDB			HH	EC-2.8.1.2
HMBSc	hydroxymethylbilane synthase, apicoplast	h2o[h] + 4 ppbng[h] -> hmbil[h] + 4 nh4[h]	PF3D7_1209600	0	0	1000000	PMID:18843361, PMID:15144063 for localization, PMID:17962188 for activity, PMID:15083156			HH	EC-4.3.1.8
UPP3Sc	uroporphyrinogen-III synthase, apicoplast	hmbil[h] -> h2o[h] + uppg3[h]	PF3D7_1209600	0	0	1000000	PMID:18843361, PMID:15144063 for localization, PMID:17962188 for activity, PMID:15083156			HH	EC-4.2.1.75
CA2abc1	calcium transport via ABC system	atp[c] + ca2[c] + h2o[c] -> adp[c] + h[c] + pi[c] + ca2[e]	PF3D7_1211900	0	0	1000000	PMID:11566301, PMID:11145964, PMID:19796339			HH
GTHP_api	glutathione peroxidase (apicoplast)	2 gthrd[h] + h2o2[h] <=> gthox[h] + 2 h2o[h]	PF3D7_1212000 or PF3D7_0729200	1	-1000000	1000000	PMID:11087748, lower activity than with Trx, low activity with H2O2, PMID:21203490 for compartmentalization for PF3D7_1212000, PF3D7_0729200	TRUE	PF3D7_1027300 localized to nuclues; MPMP for GPR	HH	EC-1.11.1.9
GPAM_pf_16_0	glycerol-3-phosphate acyltransferase (C16:0)	glyc3p[c] + pmtcoa[c] -> alpa_pf_16_0[c] + coa[c]	PF3D7_1212500 or PF3D7_1318200	0	0	1000000	PMID:24330260, PMID:14668349	TRUE	PF3D7_1212500 should be localized in the ER (PMID: 14668349)	HH/AM	EC-2.3.1.15
GPAM_pf_18_0	glycerol-3-phosphate acyltransferase (C18:0)	glyc3p[c] + stcoa[c] -> alpa_pf_18_0[c] + coa[c]	PF3D7_1212500 or PF3D7_1318200	0	0	1000000	PMID:14668349	TRUE	PF3D7_1212500 should be localized in the ER (PMID: 14668349)	AM
GPAM_pf_18_1	glycerol-3-phosphate acyltransferase (C18:1)	glyc3p[c] + odecoa[c] -> alpa_pf_18_1[c] + coa[c]	PF3D7_1212500 or PF3D7_1318200	0	0	1000000	PMID:14668349	TRUE		AM
GPAM_pf_18_2	glycerol-3-phosphate acyltransferase (C18:2)	glyc3p[c] + lnlccoa[c] -> alpa_pf_18_2[c] + coa[c]	PF3D7_1212500 or PF3D7_1318200	0	0	1000000	PMID:14668349	TRUE	PF3D7_1212500 should be localized in the ER (PMID: 14668349)	AM
GPAM_pf_20_4	glycerol-3-phosphate acyltransferase (C20:4)	arachdcoa[c] + glyc3p[c] -> alpa_pf_20_4[c] + coa[c]	PF3D7_1212500 or PF3D7_1318200	0	0	1000000	PMID:14668349	TRUE	PF3D7_1212500 should be localized in the ER (PMID: 14668349)	AM
GTHP_mt	glutathione peroxidase	2 gthrd[m] + h2o2[m] <=> gthox[m] + 2 h2o[m]	PF3D7_1215000	1	-1000000	1000000	PMID:21203490 for compartmentalization for PF3D7_1212000, PMID:16879648 for compartmentalization of PF3D7_1215000; PMID: 22889167 for evidence of localization in mitochondriachondria, PF3D7_1212000 not in mitochondriachondria (MPMP) only in cytosolsol and apicoplastcoplast	TRUE	PF3D7_1027300 localized to nuclues, MPMP for GPR, adopted from iTH366 model with modification of GPR	AM	EC-1.11.1.15
G3PD1	glycerol-3-phosphate dehydrogenase (NAD)	glyc3p[c] + nad[c] <=> dhap[c] + h[c] + nadh[c]	PF3D7_1216200	1	-1000000	1000000	Occurs in the intermembrane space in mitochondriachondria, however, porins on mitochondriachondria outer membrane should allow free passage of all metabolites, PMID: 24330260	TRUE		HH	EC-1.1.1.94
RPE	ribulose 5-phosphate 3-epimerase	ru5p-D[c] <=> xu5p-D[c]	PF3D7_1219900	1	-1000000	1000000	PMID:15774020	TRUE		HH	EC-5.1.3.1
CITFUMtm	citrate/fumarate transporter	fum[c] + cit[m] <=> cit[c] + fum[m]	PF3D7_1223800	1	-1000000	1000000	PMID 20371607 for characterizationfrom homologous transporter in yeast			HH
CITOAAtm	citrate/oxaloacetate transporter	oaa[c] + cit[m] <=> cit[c] + oaa[m]	PF3D7_1223800	1	-1000000	1000000	PMID:20371607 for characterizationfrom homologous transporter in yeast			HH
CITSUCCtm	citrate/succinate transporter	succ[c] + cit[m] <=> cit[c] + succ[m]	PF3D7_1223800	1	-1000000	1000000	PMID:20371607 for characterizationfrom homologous transporter in yeast			HH
CITtcm	citrate transport, mitochondrial	cit[c] + icit[m] <=> icit[c] + cit[m]	PF3D7_1223800	1	-1000000	1000000	PMID:20371607 for characterizationfrom homologous transporter in yeast, ~20% of activity as for straight citrate exchange.			HH
CITtm	Citrate transporter, mitochondrial	cit[c] <=> cit[m]	PF3D7_1223800	1	-1000000	1000000	PMID:20371607 for characterizationfrom homologous transporter in yeast			HH
GTPCI	GTP cyclohydrolase I	gtp[c] + h2o[c] -> ahdt[c] + for[c] + h[c]	PF3D7_1224000	0	0	1000000	lumped reaction, PMID:23454873 for GPR	TRUE		HH	EC-3.5.4.16
PPKr	polyphosphate kinase	atp[c] + pi[c] <=> adp[c] + ppi[c]	PF3D7_1230200	1	-1000000	1000000		TRUE		AM
PPK2r	polyphosphate kinase	atp[c] + ppi[c] <=> adp[c] + pppi[c]	PF3D7_1230200	1	-1000000	1000000		TRUE		AM
HCYSMT	homocysteine S-methyltransferase	amet[c] + hcys-L[c] -> ahcys[c] + h[c] + met-L[c]	PF3D7_1233700	0	0	1000000		TRUE		HH	EC-2.1.1.10
PPA_2	inorganic diphosphatase (one proton translocation)	h2o[c] + ppi[c] -> 2 pi[c] + h[l]	PF3D7_1235200	0	0	1000000	PMID:11378198, http://www.annualreviews.org/doi/pdf/10.1146/annurev.pp.44.060193.001105, Vacuolar H+ -Translocating Pyrophosphatase, # of H+ translocated unknown.;;PMID: 19796339;;PVX_100710 is localized to parasite membrane and something intracellular so possible dual localization.PMID: 10544238. PlasMit and apicoplastcoplast localizations from Vivax genome paper are negative, leaves digestive v…			HH	EC-3.6.1.1, TC-3.A.10
SMPD3pfg_18_1_18_0	sphingomyelin phosphodiesterase 3, neutral membrane (neutral sphingomyelinase II)	sphymyln_pf_18_1_18_0[g] + h2o[g] -> crm_pf_18_1_18_0[g] + cholp[g] + h[g]	PF3D7_1238600	0	0	1000000	PMID:11781362, PMID:2001227 for dominant sphmyln species			AM
SMPD3pfg_18_1_24_0	sphingomyelin phosphodiesterase 3, neutral membrane (neutral sphingomyelinase II)	sphymyln_pf_18_1_24_0[g] + h2o[g] -> crm_pf_18_1_24_0[g] + cholp[g] + h[g]	PF3D7_1238600	0	0	1000000	PMID:11781362, PMID:2001227 for dominant sphmyln species			AM
SMPD3pfg_18_1_16_0	sphingomyelin phosphodiesterase 3, neutral membrane (neutral sphingomyelinase II)	sphymyln_pf_18_1_16_0[g] + h2o[g] -> crm_pf_18_1_16_0[g] + cholp[g] + h[g]	PF3D7_1238600	0	0	1000000	PMID:2001227 for dominant ceramide and sphymyln species
3HBCOAHL	3-hydroxyisobutyryl-CoA hydrolase	3hibutcoa[c] + h2o[c] -> 3hmp[c] + coa[c] + h[c]	PF3D7_1240000	0	0	1000000	PMID: 24163372, orphan reaction	TRUE		HH/AM	EC-3.1.2.4
AMETtm	S-Adenosyl-L-methionine reversible transport, mitochondrial	amet[c] <=> amet[m]	PF3D7_1241600	1	-1000000	1000000		TRUE		HH
ALASm	5-aminolevulinate synthase	gly[m] + h[m] + succoa[m] -> 5aop[m] + co2[m] + coa[m]	PF3D7_1246100	0	0	1000000	PMID:17962188, PMID:15144063 for localization.	TRUE		HH	EC-2.3.1.37
NMETMTc	N-Methyltyramine methyltransferase (apicoplast)	amet[h] + nmettyam[h] -> ahcys[h] + h[h] + horden[h]	PF3D7_1249900	0	0	1000000				HH	EC-2.1.1
DIK1	deoxyinosine kinase (dIMP:ATP)	atp[c] + dimp[c] <=> adp[c] + didp[c]	PF3D7_1251300	1	-1000000	1000000	PMID:19126267			HH	EC-2.7.4.8
DTMPK	dTMP kinase	atp[c] + dtmp[c] <=> adp[c] + dtdp[c]	PF3D7_1251300	1	-1000000	1000000	PMID:19126267			HH	EC-2.7.4.9
TMPKr	thiamine-phosphate kinase	atp[c] + thmmp[c] <=> adp[c] + thmpp[c]	PF3D7_1251300	1	-1000000	1000000	PMID:19126267, PMID:18477629			HH	EC-2.7.4.16
URIDK2r	uridylate kinase (dUMP)	atp[c] + dump[c] <=> adp[c] + dudp[c]	PF3D7_1251300	1	-1000000	1000000	PMID:19126267			HH
NAt3_0.5	sodium proton antiporter (H:NA is 0.5)	2 na1[c] + h[e] -> h[c] + 2 na1[e]	PF3D7_1303500	0	0	1000000	PMID:9442109, stoichiometry, PMID:17353059, PMID:19796339			HH
CBPS	carbamoyl-phosphate synthase (glutamine-hydrolysing)	2 atp[c] + gln-L[c] + h2o[c] + hco3[c] -> 2 adp[c] + cbp[c] + glu-L[c] + 2 h[c] + pi[c]	PF3D7_1308200	0	0	1000000	PMID:17266529, PMID:9562429 has Glu/HCO3 activity	TRUE		HH	EC-6.3.5.5
CBPSam	Carbamoyl-phosphate synthase (ammonia)	2 atp[c] + hco3[c] + nh4[c] -> 2 adp[c] + cbp[c] + 2 h[c] + pi[c]	PF3D7_1308200	0	0	1000000	PMID:17266529, PMID:9562429 has Glu/HCO3 activity			HH
MCOATAc	Malonyl-CoA-ACP transacylase, apicoplast	ACP[h] + malcoa[h] <=> coa[h] + malACP[h]	PF3D7_1312000	1	-1000000	1000000	PMID:18843361 for localization			HH	EC-2.3.1.39
CDIPTr_16_0_16_0	phosphatidylinositol synthase (plasmodium, C16:0, C16:0)	cdpdag_pf_16_0_16_0[c] + inost[c] <=> cmp[c] + h[c] + pail_pf_16_0_16_0[c]	PF3D7_1315600	1	-1000000	1000000	PMID:8008017 for reversibility, PMID:20109251 for GPR			HH	EC-2.7.8.11
CDIPTr_16_0_18_0	phosphatidylinositol synthase (plasmodium, C16:0, C18:0)	cdpdag_pf_16_0_18_0[c] + inost[c] <=> cmp[c] + h[c] + pail_pf_16_0_18_0[c]	PF3D7_1315600	1	-1000000	1000000	PMID:8008017 for reversibility, PMID:20109251 for GPR			HH	EC-2.7.8.11
CDIPTr_16_0_18_1	phosphatidylinositol synthase (plasmodium, C16:0, C18:1)	cdpdag_pf_16_0_18_1[c] + inost[c] <=> cmp[c] + h[c] + pail_pf_16_0_18_1[c]	PF3D7_1315600	1	-1000000	1000000	PMID:8008017 for reversibility, PMID:20109251 for GPR			HH	EC-2.7.8.11
CDIPTr_18_0_18_0	phosphatidylinositol synthase (plasmodium, C18:0, C18:0)	cdpdag_pf_18_0_18_0[c] + inost[c] <=> cmp[c] + h[c] + pail_pf_18_0_18_0[c]	PF3D7_1315600	1	-1000000	1000000	PMID:8008017 for reversibility, PMID:20109251 for GPR			HH	EC-2.7.8.11
CDIPTr_18_0_18_1	phosphatidylinositol synthase (plasmodium, C18:0, C18:1)	cdpdag_pf_18_0_18_1[c] + inost[c] <=> cmp[c] + h[c] + pail_pf_18_0_18_1[c]	PF3D7_1315600	1	-1000000	1000000	PMID:8008017 for reversibility, PMID:20109251 for GPR			HH	EC-2.7.8.11
CDIPTr_18_1_18_1	phosphatidylinositol synthase (plasmodium, C18:1,C18:1)	cdpdag_pf_18_1_18_1[c] + inost[c] <=> cmp[c] + h[c] + pail_pf_18_1_18_1[c]	PF3D7_1315600	1	-1000000	1000000	PMID:8008017 for reversibility, PMID:20109251 for GPR			HH	EC-2.7.8.11
CHLPCTD	choline phosphate cytididyltransferase	cholp[c] + ctp[c] + h[c] -> cdpchol[c] + ppi[c]	PF3D7_1316600	0	0	1000000	PMID:20109251			HH	EC-2.7.7.15
3HAD100c	3-hydroxyacyl-[acyl-carrier-protein] dehydratase (n-C10:0), apicoplast	3hdecACP[h] -> h2o[h] + tdec2eACP[h]	PF3D7_1323000	0	0	1000000	PMID:18843361 for localization			HH	EC-4.2.1.60
3HAD120c	3-hydroxyacyl-[acyl-carrier-protein] dehydratase (n-C12:0), apicoplast	3hddecACP[h] -> h2o[h] + tddec2eACP[h]	PF3D7_1323000	0	0	1000000	PMID:18843361 for localization			HH	EC-4.2.1.61
3HAD140c	3-hydroxyacyl-[acyl-carrier-protein] dehydratase (n-C14:0), apicoplast	3hmrsACP[h] -> h2o[h] + tmrs2eACP[h]	PF3D7_1323000	0	0	1000000	PMID:18843361 for localization			HH	EC-4.2.1.61
3HAD160c	3-hydroxyacyl-[acyl-carrier-protein] dehydratase (n-C16:0), apicoplast	3hpalmACP[h] -> h2o[h] + tpalm2eACP[h]	PF3D7_1323000	0	0	1000000	PMID:18843361 for localization, PMID:16467310			HH	EC-4.2.1.61
3HAD40c	3-hydroxyacyl-[acyl-carrier-protein] dehydratase (n-C4:0), apicoplast	3haACP[h] -> but2eACP[h] + h2o[h]	PF3D7_1323000	0	0	1000000	PMID:18843361 for localization			HH	EC-4.2.1.58
3HAD60c	3-hydroxyacyl-[acyl-carrier-protein] dehydratase (n-C6:0), apicoplast	3hhexACP[h] -> h2o[h] + thex2eACP[h]	PF3D7_1323000	0	0	1000000	PMID:18843361 for localization			HH	EC-4.2.1.58
3HAD80c	3-hydroxyacyl-[acyl-carrier-protein] dehydratase (n-C8:0), apicoplast	3hoctACP[h] -> h2o[h] + toct2eACP[h]	PF3D7_1323000	0	0	1000000	PMID:18843361 for localization			HH	EC-4.2.1.58
DHFS	dihydrofolate synthase	atp[c] + dhpt[c] + glu-L[c] -> adp[c] + dhf[c] + h[c] + pi[c]	PF3D7_1324800	0	0	1000000	PMID:17266529, PMID:23454873	TRUE		HH	EC-6.3.2.12
FPGS	folylpolyglutamate synthetase	4 atp[c] + 4 glu-L[c] + thf[c] -> 5thf[c] + 4 adp[c] + 4 h[c] + 4 pi[c]	PF3D7_1324800	0	0	1000000	PMID:26430365 Glu, PMID:20350571 THF as substrate, PMID:23454873	TRUE		HH	EC-6.3.2.17
FPGSa	folylpolyglutamate synthetase (5mthf)	5mthf[c] + 4 atp[c] + 4 glu-L[c] -> 5mthf5glu[c] + 4 adp[c] + 4 h[c] + 4 pi[c]	PF3D7_1324800	0	0	1000000	PMID:26430365 Glu, PMID:2643036 showing CH3-THF-Glu5 is major product; PMID:23454873			HH	EC-6.3.2.17
MCLOR	3-Mercaptolactate:NAD+ oxidoreductase	mercplac[c] + nad[c] <=> h[c] + mercppyr[c] + nadh[c]	PF3D7_1324900	1	-1000000	1000000			no evidence for existence in Plasmodium genus	HH	EC-1.1.1.27
NNAT	nicotinate-nucleotide adenylyltransferase	atp[c] + h[c] + nicrnt[c] -> dnad[c] + ppi[c]	PF3D7_1327600	0	0	1000000	PMID:15774020, PMID:24747974	TRUE		HH/AM	EC-2.7.7.18
AMPDA	Adenosine monophosphate deaminase	amp[c] + h[c] + h2o[c] -> imp[c] + nh4[c]	PF3D7_1329400	0	0	1000000	PMID:17266529			HH
DXPSc	1-deoxy-D-xylulose 5-phosphate synthase, apicoplast	g3p[h] + h[h] + pyr[h] -> co2[h] + dxyl5p[h]	PF3D7_1337200	0	0	1000000	PMID:15452112, PMID:18843361 for localization			HH
PIt9	phosphate transport in/out via two Na+ symporter	2 na1[e] + pi[e] <=> 2 na1[c] + pi[c]	PF3D7_1340900	1	-1000000	1000000	PMID:17006451			HH
PIt2r	PIt2r	h[e] + pi[e] <=> h[c] + pi[c]	PF3D7_1340900	1	-1000000	1000000	PMID:17006451	TRUE	adopted from iTH366 model	AM
GPIMT11er	GlcN-acylPI mannosyltransferase (dol11manp), endoplasmic reticulum (lumped reaction)	4 dol11manp[r] + gacpail_pf_18_0_18_1_16_0[r] -> 4 dolp11[r] + 4 h[r] + m4gacpail_pf_18_0_18_1_16_0[r]	PF3D7_1341600	0	0	1000000	PMID:12117963, lumped reaction for addition of all 4 mannose moieties, actually occurs sequentially	TRUE		HH
GPIMT12er	GlcN-acylPI mannosyltransferase (dol12manp), endoplasmic reticulum (lumped reaction)	4 dol12manp[r] + gacpail_pf_18_0_18_1_16_0[r] -> 4 dolp12[r] + 4 h[r] + m4gacpail_pf_18_0_18_1_16_0[r]	PF3D7_1341600	0	0	1000000	PMID:12117963, lumped reaction for addition of all 4 mannose moieties, actually occurs sequentially	TRUE		HH
ACONT2m	aconitate hydratase, mitochondrial	cit[m] <=> acon-C[m] + h2o[m]	PF3D7_1342100	1	-1000000	1000000	PMID:15963579			HH	EC-4.2.1.3
ACONTa	aconitase (half-reaction A, Citrate hydro-lyase)	cit[c] <=> acon-C[c] + h2o[c]	PF3D7_1342100	1	-1000000	1000000	PMID:15963579			HH	EC-4.2.1.3
ACONTb	aconitase (half-reaction B, Isocitrate hydro-lyase)	acon-C[c] + h2o[c] <=> icit[c]	PF3D7_1342100	1	-1000000	1000000	PMID:15963579			HH	EC-4.2.1.3
ACONTbm	aconitase (half-reaction B, Isocitrate hydro-lyase)	acon-C[m] + h2o[m] <=> icit[m]	PF3D7_1342100	1	-1000000	1000000	PMID:15963579			HH	EC-4.2.1.3
PPCK	phosphoenolpyruvate carboxykinase	atp[c] + oaa[c] -> adp[c] + co2[c] + pep[c]	PF3D7_1342800	0	0	1000000	PMID:20849882			HH	EC-4.1.1.49
PETHMTg	Phosphoethanolamine methyltransferase (golgi)	3 amet[g] + ethamp[g] -> 3 ahcys[g] + cholp[g] + 3 h[g]	PF3D7_1343000	0	0	1000000	PMID:16704982 for localization, PMID:15073329, PMID:15664981 specific to ethamp not PE, Predicted to be absent in rodent malaria (PMID: 22215999)			HH	EC-2.1.1.103
LIPOSc	Lipoate synthase (apicoplast)	4fe4s[h] + 2 amet[h] + h[h] + nad[h] + octapb[h] -> 2fe2s[h] + 2 dad-5[h] + 2 fe2[h] + lipopb[h] + 2 met-L[h] + nadh[h]	PF3D7_1344600	0	0	1000000	In apicoplast protein is likely PDH, PMID:15225307	TRUE		HH
ASPCT	aspartate carbamoyltransferase	asp-L[c] + cbp[c] -> cbasp[c] + h[c] + pi[c]	PF3D7_1344800	0	0	1000000	PMID:17266529			HH	EC-2.1.3.2
TRDR4m	Thioredoxin reductase (Glutathione)	gthox[m] + trdrd[m] <=> 2 gthrd[m] + trdox[m]	PF3D7_1345100	1	-1000000	1000000	PMID:11013257			HH
ICDHyrm	Isocitrate dehydrogenase (NADP+)	icit[m] + nadp[m] <=> akg[m] + co2[m] + nadph[m]	PF3D7_1345700	1	-1000000	1000000	PMID:2665841,PMID: 20686576 for specificity			HH	EC-1.1.1.42
ADEt	adenine reversible transport, cytosol	ade[e] <=> ade[c]	PF3D7_1347200	1	-1000000	1000000	PMID:17765902, PMID:10861212			HH
ADNt	adenosine facilated transport in cytosol	adn[e] <=> adn[c]	PF3D7_1347200	1	-1000000	1000000	PMID:10861212, PMID:16629674			HH
CSNt	cytosine transport via facilated diffusion	csn[e] <=> csn[c]	PF3D7_1347200	1	-1000000	1000000	PMID:10861212			HH
GSNt	guanosine facilated transport in cytosol	gsn[e] <=> gsn[c]	PF3D7_1347200	1	-1000000	1000000	PMID:10861212			HH
GUAt	Guanine transport	gua[e] <=> gua[c]	PF3D7_1347200	1	-1000000	1000000	PMID:10861212			HH
HYXNt	Hypoxanthine transport	hxan[e] <=> hxan[c]	PF3D7_1347200	1	-1000000	1000000	PMID:17765902, PMID:10861212			HH
INSt	Inosine transport (diffusion)	ins[e] <=> ins[c]	PF3D7_1347200	1	-1000000	1000000	PMID:16629674, PMID:10861212			HH
THMDt	thymidine transport via diffusion	thymd[e] <=> thymd[c]	PF3D7_1347200	1	-1000000	1000000	PMID:16629674, PMID:10861212			HH
THYMt	thymine reversible transport via facilated diffusion	thym[e] <=> thym[c]	PF3D7_1347200	1	-1000000	1000000	PMID:10861212			HH
URAt	uracil transport via facilated diffusion	ura[e] <=> ura[c]	PF3D7_1347200	1	-1000000	1000000	PMID:10861212			HH
URIt	uridine facilated transport in cytosol	uri[e] <=> uri[c]	PF3D7_1347200	1	-1000000	1000000	PMID:10861212			HH
PETHCT	phosphoethanolamine cytidyltransferase	ctp[c] + ethamp[c] + h[c] -> cdpea[c] + ppi[c]	PF3D7_1347700	0	0	1000000	PMID:20109251	TRUE		HH	EC-2.7.7.14
DCTPD	dCTP deaminase	dctp[c] + h[c] + h2o[c] -> dutp[c] + nh4[c]	PF3D7_1349400	0	0	1000000		TRUE		HH	EC-3.5.4.13
GLYCK2	glycerate kinase	atp[c] + glyc-R[c] -> 2pg[c] + adp[c] + h[c]	PF3D7_1351600	0	0	1000000		TRUE	Reasoning: GK has this activity in E. coli and apicoplastCyc shows it having GNK activity in P. falc., gluconate is a glycerate with a longer carbon chain	HH	EC-2.7.1.31
GLYK	glycerol kinase	atp[c] + glyc[c] -> adp[c] + glyc3p[c] + h[c]	PF3D7_1351600	0	0	1000000	PMID:19040641	TRUE		HH/AM	EC-2.7.1.30
GNK	gluconokinase	atp[c] + glcn[c] -> 6pgc[c] + adp[c] + h[c]	PF3D7_1351600	0	0	1000000	apicoplastCyc			HH	EC-2.7.1.12
ADSS	adenylosuccinate synthase	asp-L[c] + gtp[c] + imp[c] -> dcamp[c] + gdp[c] + 2 h[c] + pi[c]	PF3D7_1354500	0	0	1000000	PMID:18567789			HH	EC-6.3.4.4
HPROxr	L-hydroxyproline oxidase (NAD), reversible	4hpro-LT[c] + nad[c] <=> 1p3h5c[c] + 2 h[c] + nadh[c]	PF3D7_1357900	1	-1000000	1000000	PMID:15774020	TRUE	Reversible b/c NAD(P)/NAD(P)H ratio unknown.	HH/AM
HPROyr	L-hydroxyproline oxidase (NAPD), reversible	4hpro-LT[c] + nadp[c] <=> 1p3h5c[c] + 2 h[c] + nadph[c]	PF3D7_1357900	1	-1000000	1000000	PMID:15774020	TRUE	Reversible b/c NAD(P)/NAD(P)H ratio unknown.	HH/AM
P5CRxr	pyrroline-5-carboxylate reductase reversible (NADH)	1pyr5c[c] + 2 h[c] + nadh[c] <=> nad[c] + pro-L[c]	PF3D7_1357900	1	-1000000	1000000		TRUE		HH	EC-1.5.1.2
P5CRyr	pyrroline-5-carboxylase reductase (NADP) reversible	1pyr5c[c] + 2 h[c] + nadph[c] <=> nadp[c] + pro-L[c]	PF3D7_1357900	1	-1000000	1000000	? PDB 2RCY for NADP bound.	TRUE		HH	EC-1.5.1.2
RBFK	riboflavin kinase	atp[c] + ribflv[c] -> adp[c] + fmn[c] + h[c]	PF3D7_1359100	0	0	1000000	PMID:10602728	TRUE		HH/AM	EC-2.7.1.26
ANS	anthranilate synthase	chor[c] + gln-L[c] -> anth[c] + glu-L[c] + h[c] + pyr[c]	PF3D7_1363700	0	0	1000000	PMID:23418676 for characterization but no evidence for activity/function, annotated in Plasmodb as conserved, unknown function	TRUE		HH	EC-4.1.3.27
ALCD19c	alcohol dehydrogenase (glycerol,apicoplast)	glyald[h] + h[h] + nadh[h] <=> glyc[h] + nad[h]	PF3D7_1364600	1	-1000000	1000000		TRUE		HH	EC-1.1.1.1
SBTR	aldehyde reductase	glc-D[c] + h[c] + nadh[c] -> sbt_D[c] + nad[c]	PF3D7_1364600	0	0	1000000		TRUE (Glycolysis)	adopted from iTH366 model with modification	AM
FCLTm	Ferrochelatase, mitochondrial	fe2[m] + ppp9[m] -> 2 h[m] + pheme[m]	PF3D7_1364900	0	0	1000000	PMID:19523497, PMID:16774588 for localization	TRUE		HH	EC-4.99.1.1
THFAT	Tetrahydrofolate aminomethyltransferase	h2o[c] + methf[c] -> 5fthf[c] + h[c]	PF3D7_1365500 or PF3D7_1344000 or PF3D7_1452200	0	0	1000000	PMID:25454081	TRUE		HH/AM	EC-2.1.2.10
PSSA_18_0_18_1	Phosphatidylserine syntase (C18:0, C18:1)	cdpdag_pf_18_0_18_1[c] + ser-L[c] -> cmp[c] + h[c] + ps_pf_18_0_18_1[c]	PF3D7_1366800	0	0	1000000	PMID:19561325 (PS synthase is not yet characterized*), PMID:2001227 for dominant PS species	TRUE		HH/AM	EC-2.7.8.8
PSSA_18_0_20_4	Phosphatidylserine syntase (C18:0, C20:4)	cdpdag_pf_18_0_20_4[c] + ser-L[c] -> cmp[c] + h[c] + ps_pf_18_0_20_4[c]	PF3D7_1366800	0	0	1000000	PMID:19561325 (PS synthase is not yet characterized*), PMID:2001227 for dominant PS species	TRUE		HH/AM	EC-2.7.8.8
PSSA_18_1_18_1	Phosphatidylserine syntase (C18:1, C18:1)	cdpdag_pf_18_1_18_1[c] + ser-L[c] -> cmp[c] + h[c] + ps_pf_18_1_18_1[c]	PF3D7_1366800	0	0	1000000	PMID:19561325 (PS synthase is not yet characterized*), PMID:2001227 for dominant PS species	TRUE		HH/AM	EC-2.7.8.8
PSSA_18_1_20_4	Phosphatidylserine syntase (C18:1, C20:4)	cdpdag_pf_18_1_20_4[c] + ser-L[c] -> cmp[c] + h[c] + ps_pf_18_1_20_4[c]	PF3D7_1366800	0	0	1000000	PMID:19561325 (PS synthase is not yet characterized*), PMID:2001227 for dominant PS species	TRUE		HH/AM	EC-2.7.8.8
PSSA_20_4_20_4	Phosphatidylserine syntase (C20:4, C20:4)	cdpdag_pf_20_4_20_4[c] + ser-L[c] -> cmp[c] + h[c] + ps_pf_20_4_20_4[c]	PF3D7_1366800	0	0	1000000	PMID:19561325 (PS synthase is not yet characterized*), PMID:2001227 for dominant PS species	TRUE		HH/AM	EC-2.7.8.8
NTRARym	nitrate reductase (NADPH), mitochondrial	h[m] + nadph[m] + no3[m] -> h2o[m] + nadp[m] + no2[m]	PF3D7_1367500	0	0	1000000	localization? PMID:20493843 & PMID:18504040	TRUE		HH	EC-1.7.1.3
CHOLK	Choline kinase	atp[c] + chol[c] -> adp[c] + cholp[c] + h[c]	PF3D7_1401800	0	0	1000000	PMID:20109251, PMID:16626864, PMID:19845508 for localization			HH	EC-2.7.1.32
GTPDPDP	guanosine-5'-triphosphate,3'-diphosphate diphosphatase	gdptp[c] + h2o[c] -> h[c] + pi[c] + ppgpp[c]	PF3D7_1402000	0	0	1000000		TRUE		HH	EC-3.6.1.40
PPA3	inorganic triphosphatase	h2o[c] + pppi[c] -> h[c] + pi[c] + ppi[c]	PF3D7_1402000	0	0	1000000
GPDDA1	Glycerophosphodiester phosphodiesterase (Glycerophosphocholine)	g3pc[c] + h2o[c] -> chol[c] + glyc3p[c] + h[c]	PF3D7_1406300	0	0	1000000	PMID:23000576 for phosphatidyl choline	TRUE		HH/AM	EC-3.1.4.46
GPDDA2	Glycerophosphodiester phosphodiesterase (Glycerophosphoethanolamine)	g3pe[c] + h2o[c] -> etha[c] + glyc3p[c] + h[c]	PF3D7_1406300	0	0	1000000	PMID:23000576	TRUE		GG/AM	EC-3.1.4.46
GPDDA3	glycerophosphodiester phosphodiesterase (Glycerophosphoglycerol)	g3pg[c] + h2o[c] -> glyc[c] + glyc3p[c] + h[c]	PF3D7_1406300	0	0	1000000	PMID:24163372		adopted from iTH366 model	AM
CDS_16_0_16_0	phosphatidate cytidylyltransferase (C16:0, C16:0)	ctp[c] + h[c] + pa_pf_16_0_16_0[c] -> cdpdag_pf_16_0_16_0[c] + ppi[c]	PF3D7_1409900	0	0	1000000	PMID:20109251 for GPR, PMID:2001227 for dominant PLs species			HH	EC-2.7.7.41
CDS_16_0_18_0	phosphatidate cytidylyltransferase (C16:0, C18:0)	ctp[c] + h[c] + pa_pf_16_0_18_0[c] -> cdpdag_pf_16_0_18_0[c] + ppi[c]	PF3D7_1409900	0	0	1000000	PMID:20109251 for GPR, PMID:2001227 for dominant PLs species			HH	EC-2.7.7.41
CDS_16_0_18_1	phosphatidate cytidylyltransferase (C16:0, C18:1)	ctp[c] + h[c] + pa_pf_16_0_18_1[c] -> cdpdag_pf_16_0_18_1[c] + ppi[c]	PF3D7_1409900	0	0	1000000	PMID:20109251 for GPR, PMID:2001227 for dominant PLs species			HH	EC-2.7.7.41
CDS_18_0_18_0	phosphatidate cytidylyltransferase (C18:0,C18:0)	ctp[c] + h[c] + pa_pf_18_0_18_0[c] -> cdpdag_pf_18_0_18_0[c] + ppi[c]	PF3D7_1409900	0	0	1000000	PMID:20109251 for GPR, PMID:2001227 for dominant PLs species			HH	EC-2.7.7.41
CDS_18_0_18_1	phosphatidate cytidylyltransferase (C18:0,C18:1)	ctp[c] + h[c] + pa_pf_18_0_18_1[c] -> cdpdag_pf_18_0_18_1[c] + ppi[c]	PF3D7_1409900	0	0	1000000	PMID:20109251 for GPR, PMID:2001227 for dominant PLs species			HH	EC-2.7.7.41
CDS_18_1_18_1	phosphatidate cytidylyltransferase (C18:1,C18:1)	ctp[c] + h[c] + pa_pf_18_1_18_1[c] -> cdpdag_pf_18_1_18_1[c] + ppi[c]	PF3D7_1409900	0	0	1000000	PMID:20109251 for GPR, PMID:2001227 for dominant PLs species			HH	EC-2.7.7.41
CDS_18_0_20_4	phosphatidate cytidylyltransferase (C18:0,C20:4)	pa_pf_18_0_20_4[c] + ctp[c] + h[c] -> cdpdag_pf_18_0_20_4[c] + ppi[c]	PF3D7_1409900	0	0	1000000	PMID:20109251 for GPR, PMID:2001227 for dominant PLs species			HH	EC-2.7.7.41
CDS_18_1_20_4	phosphatidate cytidylyltransferase (C18:1,C20:4)	pa_pf_18_1_20_4[c] + ctp[c] + h[c] -> cdpdag_pf_18_1_20_4[c] + ppi[c]	PF3D7_1409900	0	0	1000000	PMID:20109251 for GPR, PMID:2001227 for dominant PLs species			HH	EC-2.7.7.41
CDS_20_4_20_4	phosphatidate cytidylyltransferase (C20:4,C20:4)	pa_pf_20_4_20_4[c] + ctp[c] + h[c] -> cdpdag_pf_20_4_20_4[c] + ppi[c]	PF3D7_1409900	0	0	1000000	PMID:20109251 for GPR, PMID:2001227 for dominant PLs species			HH	EC-2.7.7.41
CTPS2	CTP synthase (glutamine)	atp[c] + gln-L[c] + h2o[c] + utp[c] -> adp[c] + ctp[c] + glu-L[c] + 2 h[c] + pi[c]	PF3D7_1410200	0	0	1000000	PMID:17266529, PMID:9765599, PMID:21619511			HH	EC-6.3.4.2
SERPT	serine C-palmitoyltransferase	h[c] + pmtcoa[c] + ser-L[c] -> 3dsphgn[c] + co2[c] + coa[c]	PF3D7_1415700	0	0	1000000	localized to apicoplastcoplast, unsure side of active site, assuming cytosolsolic, PMID:1317856	TRUE		HH	EC-2.3.1.50
YUMPS	pseudouridylate synthase	r5p[c] + ura[c] <=> psd5p[c] + h2o[c]	PF3D7_1417500	1	-1000000	1000000	PMID:20078859	TRUE	PF3D7_1417500 functional annotation dervied by transfer from interspecies (yeast and drosophila) conserved coexpression PMID: 20078859, adopted from iTH36 model	AM	EC-5.4.99.25
GTHOrh	glutathione oxidoreductase (apicoplast)	gthox[h] + h[h] + nadph[h] <=> 2 gthrd[h] + nadp[h]	PF3D7_1419800	1	-1000000	1000000	PMID:21203490, PF3D7_0923800 mitochondriachondrion and cytosolsol (MPMP) not in the apicoplastcoplast			HH	EC-1.8.1.7
MAN1PT	mannose-1-phosphate guanylyltransferase	gtp[c] + h[c] + man1p[c] -> gdpmann[c] + ppi[c]	PF3D7_1420900	0	0	1000000		TRUE		HH	EC-2.7.7.13
PPC	phosphoenolpyruvate carboxylase	co2[c] + h2o[c] + pep[c] -> h[c] + oaa[c] + pi[c]	PF3D7_1426700	0	0	1000000	PMID:20849882	TRUE		HH	EC-4.1.1.31
ATPH1	ATP diphosphohydrolase-apyrase	atp[c] + 2 h2o[c] -> amp[c] + 2 h[c] + 2 pi[c]	PF3D7_1431800	0	0	1000000	PMID: 22215999	TRUE		AM
DHORtm	(S)-Dihydrooroate mitochondiral transport	dhor-S[c] <=> dhor-S[m]	PF3D7_1432100	1	-1000000	1000000	mitochondriachondrial porins allow molecules of <5000 Da to pass into intermemrane space where dhor-S-->orot occurs, Alberts, Bruce; Alexander Johnson, Julian Lewis, Martin Raff, Keith Roberts, Peter Walter 1994. Molecular Biology of the Cell. New York: Garland Publishing Inc..;;Fig 8 from PMID: 10727948;;GPR based on PVX_084940 being putative porin			HH
orottm	Orotate mitochondiral transport	orot[c] <=> orot[m]	PF3D7_1432100	1	-1000000	1000000	mitochondriachondrial porins allow molecules of <5000 Da to pass into intermemrane space where dhor-S-->orot occurs, Alberts, Bruce; Alexander Johnson, Julian Lewis, Martin Raff, Keith Roberts, Peter Walter1994. Molecular Biology of the Cell. New York: Garland Publishing Inc..;;Fig 8 from PMID: 10727948;;GPR based on PVX_084940 being putative porin			HH
HEMEOMOm	Heme O monooxygenase, mitochondrial	hemeO[m] + nadh[m] + o2[m] -> h2o[m] + hemeA[m] + nad[m]	PF3D7_1435000	0	0	1000000		TRUE	actually uses a ferreredoxin according to MPMP, regenerates using NAD(P).	HH
HEMEOMOym	Heme O monooxygenase (NADP), mitochondrial	hemeO[m] + nadph[m] + o2[m] -> h2o[m] + hemeA[m] + nadp[m]	PF3D7_1435000	0	0	1000000		TRUE	actually uses a ferreredoxin according to MPMP, regenerates using NAD(P).	HH
GLUSx	glutamate synthase (NADH2)	akg[c] + gln-L[c] + h[c] + nadh[c] -> 2 glu-L[c] + nad[c]	PF3D7_1435300	0	0	1000000	PMID:21756354			HH/AM	EC-1.4.1.14
GLUSy	glutamate synthase (NADPH)	akg[c] + gln-L[c] + h[c] + nadph[c] -> 2 glu-L[c] + nadp[c]	PF3D7_1435300	0	0	1000000	PMID:21756354	TRUE		HH/AM	EC-1.4.1.13
G6PI	Glucose-6-phosphate isomerase	g6p[c] <=> g6p-B[c]	PF3D7_1436000	0	0	1000000	PMID:1435856, made irreversible to break loop with G6PI3 and PGI.	TRUE		HH/AM	EC-5.3.1.9
G6PI3	Glucose-6-phosphate isomerase	g6p-B[c] <=> f6p[c]	PF3D7_1436000	1	-1000000	1000000	PMID:1435856	TRUE		HH/AM	EC-5.3.1.9
PGI	glucose-6-phosphate isomerase	g6p[c] <=> f6p[c]	PF3D7_1436000	1	-1000000	1000000	PMID:1435856	TRUE		HH/AM	EC-5.3.1.9
AP3AH	Ap3A Hydrolase	ap3a[c] + h2o[c] -> adp[c] + amp[c] + 2 h[c]	PF3D7_1436900	0	0	1000000		TRUE	Hydrolyse adenosine tetra-phosphate as well (MPMP)	HH/AM
TPI	triose-phosphate isomerase	dhap[c] <=> g3p[c]	PF3D7_1439900 or PF3D7_0318800	1	-1000000	1000000	PMID:7903426, PF3D7_0318800 predicted to have apicoplastcoplast localization (PMID:11738814)	TRUE		HH/AM	EC-5.3.1.1
TPIh	triose-phosphate isomerase (apicoplast)	dhap[h] <=> g3p[h]	PF3D7_1439900 or PF3D7_0318800	1	-1000000	1000000	PMID 7903426, PF3D7_0318800 predicted to have apicoplastcoplast localization (PMID:11738814)	TRUE		HH/AM	EC-5.3.1.1
PPBNGSc	porphobilinogen synthase, apicoplast	2 5aop[h] -> h[h] + 2 h2o[h] + ppbng[h]	PF3D7_1440300	0	0	1000000	PMID:18843361 for localization, PMID:15083156			HH	EC-4.2.1.24
ALLTAHr	Allantoate amidinohydrolase, reversible	alltt[c] + h2o[c] <=> urdglyc[c] + urea[c]	PF3D7_1440500	1	-1000000	1000000	PlasmoDB			HH	EC-3.5.3.4
DPCOAKc	dephospho-CoA kinase, apicoplast	atp[h] + dpcoa[h] -> adp[h] + coa[h] + h[h]	PF3D7_1443700	0	0	1000000	PMID:18843361 for localization			HH	EC-2.7.1.24
AGPAT1_16_0_16_0	1-acylglycerol-3-phosphate O-acyltransferase 1 (C16:0, C16:0)	alpa_pf_16_0[c] + pmtcoa[c] -> coa[c] + pa_pf_16_0_16_0[c]	PF3D7_1444300	0	0	1000000	PMID:24330260 (Py), It is possible that PY02486 (PF3D7_1444300) could traffic between organelles, based on the fact that it did not exclusively colocalize with either the ER or the apicoplastcoplast	TRUE	localization should be in the ER	HH/AM	EC-2.3.1.51
AGPAT1_16_0_18_0	1-acylglycerol-3-phosphate O-acyltransferase 1 (C16:0, C18:0)	alpa_pf_16_0[c] + stcoa[c] -> coa[c] + pa_pf_16_0_18_0[c]	PF3D7_1444300	0	0	1000000	PMID:24330260 (Py), It is possible that PY02486 (PF3D7_1444300) could traffic between organelles, based on the fact that it did not exclusively colocalize with either the ER or the apicoplastcoplast	TRUE	localization should be in the ER	HH/AM	EC-2.3.1.51
AGPAT1_16_0_18_1	1-acylglycerol-3-phosphate O-acyltransferase 1 (C16:0, C18:1)	alpa_pf_16_0[c] + odecoa[c] -> coa[c] + pa_pf_16_0_18_1[c]	PF3D7_1444300	0	0	1000000	PMID:24330260 (Py), It is possible that PY02486 (PF3D7_1444300) could traffic between organelles, based on the fact that it did not exclusively colocalize with either the ER or the apicoplastcoplast	TRUE	localization should be in the ER	HH/AM	EC-2.3.1.51
AGPAT1_16_0_18_2	1-acylglycerol-3-phosphate O-acyltransferase 1 (C16:0, C18:2)	alpa_pf_16_0[c] + lnlccoa[c] -> pa_pf_16_0_18_2[c] + coa[c]	PF3D7_1444300	0	0	1000000	PMID:24330260 (Py), It is possible that PY02486 (PF3D7_1444300) could traffic between organelles, based on the fact that it did not exclusively colocalize with either the ER or the apicoplastcoplast	TRUE	localization should be in the ER	HH/AM	EC-2.3.1.51
AGPAT1_18_0_18_0	1-acylglycerol-3-phosphate O-acyltransferase 1 (C18:0, C18:0)	alpa_pf_18_0[c] + stcoa[c] -> coa[c] + pa_pf_18_0_18_0[c]	PF3D7_1444300	0	0	1000000	PMID:24330260 (Py), It is possible that PY02486 (PF3D7_1444300) could traffic between organelles, based on the fact that it did not exclusively colocalize with either the ER or the apicoplastcoplast	TRUE	localization should be in the ER	HH/AM	EC-2.3.1.51
AGPAT1_18_0_18_1	1-acylglycerol-3-phosphate O-acyltransferase 1 (C18:0, C18:1)	alpa_pf_18_0[c] + odecoa[c] -> coa[c] + pa_pf_18_0_18_1[c]	PF3D7_1444300	0	0	1000000	PMID:24330260 (Py), It is possible that PY02486 (PF3D7_1444300) could traffic between organelles, based on the fact that it did not exclusively colocalize with either the ER or the apicoplastcoplast	TRUE	localization should be in the ER	HH/AM	EC-2.3.1.51
AGPAT1_18_1_18_1	1-acylglycerol-3-phosphate O-acyltransferase 1 (C18:1,C18:1)	alpa_pf_18_1[c] + odecoa[c] -> coa[c] + pa_pf_18_1_18_1[c]	PF3D7_1444300	0	0	1000000	PMID:24330260 (Py), It is possible that PY02486 (PF3D7_1444300) could traffic between organelles, based on the fact that it did not exclusively colocalize with either the ER or the apicoplastcoplast	TRUE	localization should be in the ER	HH/AM	EC-2.3.1.51
AGPAT1_18_1_18_2	1-acylglycerol-3-phosphate O-acyltransferase 1 (C18:1,C18:2)	alpa_pf_18_1[c] + lnlccoa[c] -> pa_pf_18_1_18_2[c] + coa[c]	PF3D7_1444300	0	0	1000000	PMID:24330260 (Py), It is possible that PY02486 (PF3D7_1444300) could traffic between organelles, based on the fact that it did not exclusively colocalize with either the ER or the apicoplastcoplast	TRUE	localization should be in the ER	HH/AM	EC-2.3.1.51
AGPAT1_18_2_18_2	1-acylglycerol-3-phosphate O-acyltransferase 1 (C18:2,C18:2)	alpa_pf_18_2[c] + lnlccoa[c] -> pa_pf_18_2_18_2[c] + coa[c]	PF3D7_1444300	0	0	1000000	PMID:24330260 (Py), It is possible that PY02486 (PF3D7_1444300) could traffic between organelles, based on the fact that it did not exclusively colocalize with either the ER or the apicoplastcoplast	TRUE	localization should be in the ER	HH/AM	EC-2.3.1.51
AGPAT1_18_0_20_4	1-acylglycerol-3-phosphate O-acyltransferase 1 (C18:0, C20:4)	alpa_pf_18_0[c] + arachdcoa[c] -> pa_pf_18_0_20_4[c] + coa[c]	PF3D7_1444300	0	0	1000000	PMID:24330260 (Py), It is possible that PY02486 (PF3D7_1444300) could traffic between organelles, based on the fact that it did not exclusively colocalize with either the ER or the apicoplastcoplast	TRUE	localization should be in the ER	HH/AM	EC-2.3.1.51
AGPAT1_18_1_20_4	1-acylglycerol-3-phosphate O-acyltransferase 1 (C18:1,C20:4)	alpa_pf_18_1[c] + arachdcoa[c] -> pa_pf_18_1_20_4[c] + coa[c]	PF3D7_1444300	0	0	1000000	PMID:24330260 (Py), It is possible that PY02486 (PF3D7_1444300) could traffic between organelles, based on the fact that it did not exclusively colocalize with either the ER or the apicoplastcoplast	TRUE	localization should be in the ER	HH/AM	EC-2.3.1.51
AGPAT1_20_4_20_4	1-acylglycerol-3-phosphate O-acyltransferase 1 (C20:4,C20:4)	alpa_pf_20_4[c] + arachdcoa[c] -> pa_pf_20_4_20_4[c] + coa[c]	PF3D7_1444300	0	0	1000000	PMID:24330260 (Py), It is possible that PY02486 (PF3D7_1444300) could traffic between organelles, based on the fact that it did not exclusively colocalize with either the ER or the apicoplastcoplast	TRUE	localization should be in the ER	HH/AM	EC-2.3.1.51
AGPAT1_16_0_20_4	1-acylglycerol-3-phosphate O-acyltransferase 1 (C16:0, C20:4)	alpa_pf_16_0[c] + arachdcoa[c] -> pa_pf_16_0_20_4[c] + coa[c]	PF3D7_1444300	0	0	1000000	PMID:24330260 (Py), It is possible that PY02486 (PF3D7_1444300) could traffic between organelles, based on the fact that it did not exclusively colocalize with either the ER or the apicoplastcoplast	TRUE	localization should be in the ER	HH/AM	EC-2.3.1.51
FBA	fructose-bisphosphate aldolase	fdp[c] <=> dhap[c] + g3p[c]	PF3D7_1444800	1	-1000000	1000000	PMID:2190085	TRUE		HH/AM	EC-4.1.2.13
HMZ	Hemozoin Synthase	8 hemeBo[l] -> hmz[l]	PF3D7_1446800	0	0	1000000	PMID:18226838, Does not account for any additional substrates/cofactors that may be necessary			HH
ACACT1r	acetyl-CoA C-acetyltransferase	2 accoa[c] <=> aacoa[c] + coa[c]	PF3D7_1450900	1	-1000000	1000000		TRUE		HH	EC-2.3.1.9
THD1m	NAD(P) transhydrogenase	h[c] + nadh[m] + nadp[m] <=> h[m] + nad[m] + nadph[m]	PF3D7_1453500	1	-1000000	1000000	Plasmodium falciparum Enzymes Involved in Redox Balancing of Nicotinamide Nucleotides (Devrim Eren 2003 dissertation)			HH	EC-1.6.1.1
G6PDH2r	glucose 6-phosphate dehydrogenase	g6p[c] + nadp[c] <=> 6pgl[c] + h[c] + nadph[c]	PF3D7_1453800	1	-1000000	1000000	PMID:15774020	TRUE		HH	EC-1.1.1.49
PGL	6-phosphogluconolactonase	6pgl[c] + h2o[c] -> 6pgc[c] + h[c]	PF3D7_1453800	0	0	1000000	PMID:15774020			HH	EC-3.1.1.31
GND	phosphogluconate dehydrogenase	6pgc[c] + nadp[c] -> co2[c] + nadph[c] + ru5p-D[c]	PF3D7_1454700	0	0	1000000	PMID:15774020	TRUE		HH	EC-1.1.1.44
TRDR4	Thioredoxin reductase (Glutathione)	gthox[c] + trdrd[c] <=> 2 gthrd[c] + trdox[c]	PF3D7_1457200	1	-1000000	1000000	PMID:11013257			HH
ADCL	4-aminobenzoate synthase	4adcho[c] -> 4abz[c] + h[c] + pyr[c]	PF3D7_1458400	0	0	1000000	PMID:23957380	TRUE	PF3D7_0922400 was wrongly associated to ADCL	HH/AM
ILETA	isoleucine transaminase	akg[c] + ile-L[c] <=> 3mop[c] + glu-L[c]	PF3D7_1458400	1	-1000000	1000000	PMID:25032958 some affinity for both pyruvate and branched-chain keto-acids, but with a high selectivity for the conversion of pyruvate to acetyl-CoA compared to the minimal conversion of branched chain keto-acids to their respective branched chain acyl-CoA products, PlasMit	TRUE	PF3D7_1458400 removed as its associated with ADCL rxn (MPMP, PMID: PMID: 23957380)	HH/AM	EC-2.6.1.42
LEUTA	leucine transaminase	akg[c] + leu-L[c] <=> 4mop[c] + glu-L[c]	PF3D7_1458400	1	-1000000	1000000	PMID:25032958 some affinity for both pyruvate and branched-chain keto-acids, but with a high selectivity for the conversion of pyruvate to acetyl-CoA compared to the minimal conversion of branched chain keto-acids to their respective branched chain acyl-CoA products, PlasMit	TRUE	PF3D7_1458400 removed as its associated with ADCL rxn (MPMP, PMID: PMID: 23957380)	HH/AM	EC-2.6.1.6
VALTA	valine transaminase	akg[c] + val-L[c] <=> 3mob[c] + glu-L[c]	PF3D7_1458400	1	-1000000	1000000	PMID:25032958 some affinity for both pyruvate and branched-chain keto-acids, but with a high selectivity for the conversion of pyruvate to acetyl-CoA compared to the minimal conversion of branched chain keto-acids to their respective branched chain acyl-CoA products, PlasMit	TRUE	PF3D7_1458400 removed as its associated with ADCL rxn (MPMP, PMID: PMID: 23957380)	HH/AM	EC-2.6.1.42
PDX5POi	pyridoxine 5'-phosphate oxidase	o2[c] + pdx5p[c] -> h2o2[c] + pydx5p[c]	PF3D7_1459700	0	0	1000000	PMID:20837012	TRUE		HH	EC-1.4.3.5
PYAM5PO	pyridoxamine 5'-phosphate oxidase	h2o[c] + o2[c] + pyam5p[c] -> h2o2[c] + nh4[c] + pydx5p[c]	PF3D7_1459700	0	0	1000000		TRUE		HH	EC-1.4.3.5
GAPD	glyceraldehyde-3-phosphate dehydrogenase	g3p[c] + nad[c] + pi[c] <=> 13dpg[c] + h[c] + nadh[c]	PF3D7_1462800	1	-1000000	1000000	PMID:10767547 & http://www.sciencedirect.com/science/article/pii/S1567134807001438	TRUE		HH/AM	EC-1.2.1.12
Kt1r	potassium transport via uniport (facilitated diffusion)	k[e] <=> k[c]	PF3D7_1465500	1	-1000000	1000000	PMID:18218136, PMID:19796339			HH	TC-2.A.72
DXPRIic	1-deoxy-D-xylulose reductoisomerase, apicoplast	dxyl5p[h] + h[h] + nadph[h] -> 2me4p[h] + nadp[h]	PF3D7_1467300	0	0	1000000	PMID:15452112, PMID:18843361, PMID:10477522 for localization			HH
CLHCOtex	chloride transport via bicarbonate countertransport	2 hco3[c] + cl[e] -> cl[c] + 2 hco3[e]	PF3D7_1471200	0	0	1000000		TRUE		HH
DHORTS	dihydroorotase	dhor-S[c] + h2o[c] <=> cbasp[c] + h[c]	PF3D7_1472900	1	-1000000	1000000	PMID:17266529			HH	EC-3.5.2.3
Exchange reactions
EX_4abz(e)	4-Aminobenzoate exchange	4abz[e] <=>		1	-1	1000000
EX_4ahmmp(e)	4-Amino-5-hydroxymethyl-2-methylpyrimidine exchange	4ahmmp[e] <=>		1	-1	1000000	PMID: 16497163
EX_5fthf(e)	5-Formyltetrahydrofolate exchange	5fthf[e] <=>		1	-1	1000000
EX_Hb(e)	Hemoglobin exchange	Hb[e] <=>		1	-1	1000000
EX_ac(e)	Acetate exchange	ac[e] <=>		1	-1	1000000
EX_ade(e)	Adenine exchange	ade[e] <=>		1	-1	1000000
EX_adn(e)	Adenosine exchange	adn[e] <=>		1	-1	1000000
EX_adp	adp exchange	adp[e] <=>		1	-1	1000000
EX_ala-L(e)	L-Alanine exchange	ala-L[e] <=>		1	-1	1000000
EX_amp(e)	AMP exchange	amp[e] <=>		1	-1	1000000
EX_arachd(e)	nC20:4 exchange	arachd[e] <=>		1	-1	1000000
EX_arg-L(e)	L-Arginine exchange	arg-L[e] <=>		1	-1	1000000
EX_asn-L(e)	L-Asparagine exchange	asn-L[e] <=>		1	-1	1000000
EX_asp-L(e)	L-Aspartate exchange	asp-L[e] <=>		1	-1	1000000
EX_atp(e)	ATP exchange	atp[e] <=>		1	-1	1000000
EX_ca2(e)	Calcium exchange	ca2[e] <=>		1	-1	1000000
EX_chol(e)	Choline exchange	chol[e] <=>		1	-1	1000000
EX_cl(e)	Chloride exchange	cl[e] <=>		1	-1	1000000
EX_co2(e)	CO2 exchange	co2[e] <=>		1	-1	1000000
EX_cobalt2(e)	Co2+ exchange	cobalt2[e] <=>		1	-1	1000000
EX_csn(e)	Cytosine exchange	csn[e] <=>		1	-1	1000000
EX_cu(e)	Cu+ exchange	cu[e] <=>		1	-1	1000000
EX_cu2(e)	Cu2+ exchange	cu2[e] <=>		1	-1	1000000
EX_cys-L(e)	L-Cysteine exchange	cys-L[e] <=>		1	-1	1000000
EX_dha(e)	Dihydroxyacetone exchange	dha[e] <=>		1	-1	1000000
EX_dhpt(e)	Dihydropteroate exchange	dhpt[e] <=>		1	-1	1000000
EX_fe2(e)	Fe2+ exchange	fe2[e] <=>		1	-1	1000000
EX_fol(e)	Folate exchange	fol[e] <=>		1	-1	1000000
EX_for(e)	Formate exchange	for[e] <=>		1	-1	1000000
EX_fru(e)	D-Fructose exchange	fru[e] <=>		1	-1	1000000
EX_glc(e)	D-Glucose exchange	glc-D[e] <=>		1	-1	1000000
EX_gln-L(e)	L-Glutamine exchange	gln-L[e] <=>		1	-1	1000000
EX_glu-L(e)	L-Glutamate exchange	glu-L[e] <=>		1	-1	1000000
EX_gly(e)	Glycine exchange	gly[e] <=>		1	-1	1000000
EX_glyc(e)	Glycerol exchange	glyc[e] <=>		1	-1	1000000
EX_gsn(e)	Guanosine exchange	gsn[e] <=>		1	-1	1000000
EX_gthox(e)	Oxidized glutathione exchange	gthox[e] <=>		1	-1	1000000
EX_gthrd(e)	Reduced glutathione exchange	gthrd[e] <=>		1	-1	1000000
EX_gua(e)	Guanine exchange	gua[e] <=>		1	-1	1000000
EX_h(e)	H+ exchange	h[e] <=>		1	-1	1000000
EX_h2o(e)	H2O exchange	h2o[e] <=>		1	-1	1000000
EX_hco3(e)	Bicarbonate exchange	hco3[e] <=>		1	-1	1000000
EX_hdca(e)	Hexadecanoate (n-C16:0) exchange	hdca[e] <=>		1	-1	1000000
EX_his-L(e)	L-Histidine exchange	his-L[e] <=>		1	-1	1000000
EX_hxan(e)	Hypoxanthine exchange	hxan[e] <=>		1	-1	1000000
EX_ile-L(e)	L-Isoleucine exchange	ile-L[e] <=>		1	-1	1000000
EX_ins(e)	Inosine exchange	ins[e] <=>		1	-1	1000000
EX_k(e)	K+ exchange	k[e] <=>		1	-1	1000000
EX_lac-D(e)	D-lactate exchange	lac-D[e] <=>		1	-1	1000000
EX_lac-L(e)	L-Lactate exchange	lac-L[e] <=>		1	-1	1000000
EX_leu-L(e)	L-Leucine exchange	leu-L[e] <=>		1	-1	1000000
EX_lipoate(e)	Lipoate exchange	lipoate[e] <=>		1	-1	1000000
EX_lnlc(e)	linoleic acid (all cis C18:2) exchange	lnlc[e] <=>		1	-1	1000000
EX_lys-L(e)	L-Lysine exchange	lys-L[e] <=>		1	-1	1000000
EX_man(e)	D-Mannose exchange	man[e] <=>		1	-1	1000000
EX_met-L(e)	L-Methionine exchange	met-L[e] <=>		1	-1	1000000
EX_mg2(e)	Mg exchange	mg2[e] <=>		1	-1	1000000
EX_mthgxl(e)	Methylglyoxal exchange	mthgxl[e] <=>		1	-1	1000000
EX_na1(e)	Sodium exchange	na1[e] <=>		1	-1	1000000
EX_nac(e)	Nicotinate exchange	nac[e] <=>		1	-1	1000000
EX_ncam(e)	Nicotinamide exchange	ncam[e] <=>		1	-1	1000000
EX_nh4(e)	Ammonia exchange	nh4[e] <=>		1	-1	1000000
EX_ni2(e)	Ni2+ exchange	ni2[e] <=>		1	-1	1000000
EX_o2(e)	O2 exchange	o2[e] <=>		1	-1	1000000
EX_ocdca(e)	octadecanoate (n-C18:0) exchange	ocdca[e] <=>		1	-1	1000000
EX_ocdcea(e)	octadecenoate (n-C18:1) exchange	ocdcea[e] <=>		1	-1	1000000
EX_phe-L(e)	L-Phenylalanine exchange	phe-L[e] <=>		1	-1	1000000
EX_pi(e)	Phosphate exchange	pi[e] <=>		1	-1	1000000
EX_pnto-R(e)	(R)-Pantothenate exchange	pnto-R[e] <=>		1	-1	1000000
EX_pro-L(e)	L-Proline exchange	pro-L[e] <=>		1	-1	1000000
EX_pyr(e)	Pyruvate exchange	pyr[e] <=>		1	-1	1000000
EX_ribflv(e)	Riboflavin exchange	ribflv[e] <=>		1	-1	1000000
EX_ser-L(e)	L-Serine exchange	ser-L[e] <=>		1	-1	1000000
EX_thm(e)	Thiamin exchange	thm[e] <=>		1	-1	1000000
EX_thr-L(e)	L-Threonine exchange	thr-L[e] <=>		1	-1	1000000
EX_thym(e)	Thymine exchange	thym[e] <=>		1	-1	1000000
EX_thymd(e)	Thymidine exchange	thymd[e] <=>		1	-1	1000000
EX_trp-L(e)	L-Tryptophan exchange	trp-L[e] <=>		1	-1	1000000
EX_ttdca(e)	tetradecanoate (n-C14:0) exchange	ttdca[e] <=>		1	-1	1000000
EX_tyr-L(e)	L-Tyrosine exchange	tyr-L[e] <=>		1	-1	1000000
EX_ura(e)	Uracil exchange	ura[e] <=>		1	-1	1000000
EX_uri(e)	Uridine exchange	uri[e] <=>		1	-1	1000000
EX_val-L(e)	L-Valine exchange	val-L[e] <=>		1	-1	1000000
EX_ligno(e)	nC20:4 exchange	lgn[e] <=>		1	-1	1000000
EX_4pyrdx(e)	4-pyridoxic acid exchange	4pyrdx[e] <=>		1	-1	1000000
EX_Lpipecol(e)	L-pipecolic acid exchange	Lpipecol[e] <=>		1	-1	1000000
EX_orn(e)	Ornithine exchange	orn[e] <=>		1	-1	1000000	PMID: 19218089			AM		TRUE
EX_chsterol(e)	Cholesterol exchange	chsterol[e] <=>		1	-1	1000000	PMID: 10899110			AM		TRUE
EX_4hba(e)	4 Hydroxy benzyl alcohol exchange	4hba[e] <=>		1	-1	1000000
EX_ptrc(e)	putrescine exchange	ptrc[e] <=>		1	-1	1000000				AM		TRUE
EX_spmd(e)	spermidine exchange	spmd[e] <=>		1	-1	1000000				AM		TRUE
EX_acgam(e)	N-acetylglucosamine exchange	acgam[e] <=>		1	-1	1000000	PMID: 24206914, PMID: 24055216			AM		TRUE
Non-gene associated reactions (metabolic)
ACGAM6PS	N-acetylglucosamine-6-phosphate synthase	accoa[c] + gam6p[c] <=> acgam6p[c] + coa[c] + h[c]		1	-1000000	1000000				HH	EC-2.3.1.4
ACGAMK	N-acetylglucosamine kinase	acgam_c + atp_c → acgam6p_c + adp_c + h_c		0	1000000	1000000	PMID: 8982040, BRENDA			AM	EC-2.7.1.59	TRUE
ADPTr	adenine phosphoribosyltransferase (r)	ade[c] + prpp[c] <=> amp[c] + ppi[c]		1	-1000000	1000000	PMID:2665821, PMID:18567789, PMID:20093117			HH	EC-2.4.2.7
AMMQT4_2	S-adenosylmethione:2-demethylmenaquinone methyltransferase	2dmmq4[c] + amet[c] -> ahcys[c] + h[c] + mqn4[c]		0	0	1000000	PMID:21036171 for evidence			HH
APTNAT	5-aminopentanoate:2-oxoglutarate aminotransferase	5aptn[c] + akg[c] <=> glu-L[c] + oxptn[c]		1	-1000000	1000000		TRUE		HH	EC-2.6.1.48
ATPS	ATPase, cytosolic	atp[c] + h2o[c] -> adp[c] + pi[c] + h[e]		0	0	1000000	PMID:10915784			HH	EC-3.6.3.6
CHRPL	Chorismate pyruvate lyase	chor[c] -> 4hbz[c] + pyr[c]		0	0	1000000			Reasoning:Required for ubiquinone biosynthesis. The chorismate lyase reaction is a more common pathway than the alternate Tyrosine based one seen in yeast, however it coudn't be found in T. gondii, which is the only Apicomplexan with a complete shikimate pathway (PMID: 14747018)	HH/AM
DAPO	Cadaverine oxidase	15dap[c] + o2[c] -> 5aptn[c] + h[c] + nh4[c]		0	0	1000000		TRUE		HH
DDPA	3-deoxy-D-arabino-heptulosonate 7-phosphate synthetase	e4p[c] + h2o[c] + pep[c] -> 2dda7p[c] + pi[c]		0	0	1000000	PMID:2873508 shows activity, http://www.llamp.net/?q=Shikimate%20biosynthesis has list of experimental evidence for de novo synthesis being possible, Gene unknown. PMID:14747018 has possible method for identification.			HH	EC-4.1.2.15
DDPDPRD	Dodecaprenyl-diphosphate reductase	ddcpdp[c] + h[c] + nadph[c] <=> doldp12[c] + nadp[c]		1	-1000000	1000000	PMID:10417326 for subunit count, Unknown proton donor, only available literature for any speciesrat showed NADPH	TRUE		HH
DDPDPS	Dodecaprenyl-diphosphate synthase	8 ipdp[c] + ttc-ggdp[c] -> ddcpdp[c] + 8 ppi[c]		0	0	1000000	PMID:10417326 for subunit count	TRUE		HH
DHNATT	1,4-dihydroxy-2-naphthoate tetraprenyltransferase	dhna[c] + ggdp[c] + h[c] -> 2dmmq4[c] + ppi[c] + co2[c]		0	0	1000000	PMID:21036171 for evidence			HH
DHNCOAS	1,4-dihydroxy-2-napthoyl-CoA synthase	h[c] + sbzcoa[c] -> 14dhncoa[c] + h2o[c]		0	0	1000000	PMID:21036171 for evidence			HH
DHNCOAT	1,4-dihydroxy-2-napthoyl-CoA thioesterase	14dhncoa[c] + h2o[c] -> coa[c] + dhna[c] + h[c]		0	0	1000000	PMID:21036171 for evidence			HH
DHQD	3-dehydroquinate dehydratase	3dhq[c] <=> 3dhsk[c] + h2o[c]		1	-1000000	1000000	http://www.llamp.net/?q=Shikimate%20biosynthesis has list of experimental evidence for de novo synthesis being possible, Gene unknown. PMID: 14747018 has possible method for identification.			HH	EC-4.2.1.10
DHQS	3-dehydroquinate synthase	2dda7p[c] -> 3dhq[c] + pi[c]		0	0	1000000	http://www.llamp.net/?q=Shikimate%20biosynthesis has list of experimental evidence for de novo synthesis being possible, Gene unknown. PMID: 14747018 has possible method for identification.			HH	EC-4.2.3.4
DOL11MANPter	dolichol (11 subunits)-phosphate mannose flippase	dol11manp[c] -> dol11manp[r]		0	0	1000000			Reaction specifics unknown. May be combined with DOL11PMT activity.	HH
DOL12MANPter	dolichol (12 subunits)-phosphate mannose flippase	dol12manp[c] -> dol12manp[r]		0	0	1000000			Reaction specifics unknown. May be combined with DOL12PMT activity.	HH
DOLDPP11	Dolichol diphosphate phosphatase (11 subunit)	doldp11[c] + h2o[c] -> dolp11[c] + h[c] + pi[c]		0	0	1000000	PMID:10417326 for subunit count	TRUE		HH	EC-Undetermined
DOLDPP12	Dolichol diphosphate phosphatase (12 subunit)	doldp12[c] + h2o[c] -> dolp12[c] + h[c] + pi[c]		0	0	1000000	PMID:10417326 for subunit count	TRUE		HH	EC-Undetermined
FA140ACPHci	fatty-acyl-ACP hydrolase	h2o[h] + myrsACP[h] -> ACP[h] + h[h] + ttdca[h]		0	0	1000000				HH	EC-3.1.2.14
FA160ACPHci	fatty-acyl-ACP hydrolase, apicoplast	h2o[h] + palmACP[h] -> ACP[h] + h[h] + hdca[h]		0	0	1000000				HH	EC-3.1.2.14
FCLT	Ferrochelatase	fe2[c] + ppp9[c] -> 2 h[c] + pheme[c]		0	0	1000000	PMID:15307818, Host enzyme, Results from above showing localization of parasite enzyme to apicoplastcoplast are incorrect, see FCLTm notes.			HH	EC-4.99.1.1
G5SADr	L-glutamate 5-semialdehyde dehydratase, reversible	glu5sa[c] <=> 1pyr5c[c] + h[c] + h2o[c]		1	-1000000	1000000		TRUE	spontaneous	HH
GRXRc	glutaredoxin reductase, apicoplast	grxox[h] + 2 gthrd[h] -> grxrd[h] + gthox[h]		0	0	1000000	PMID:19360125, PMID:11479312, PF3D7_0306300 localized to cytosolsol only		non-enzymatic	HH	EC-1.8.4.2
H4ET4er_16_0_16_0	H4 phosphoethanolaminyl transferase, endoplasmic reticulum	pe_pf_16_0_16_0[r] + m4gacpail_pf_18_0_18_1_16_0[r] -> dag_pf_16_0_16_0[r] + mem3gacpail_pf_18_0_18_1_16_0[r]		0	0	1000000	PMID:2001227 for dominant PE species			AM
H4ET4er_16_0_18_1	H4 phosphoethanolaminyl transferase, endoplasmic reticulum	pe_pf_16_0_18_1[r] + m4gacpail_pf_18_0_18_1_16_0[r] -> dag_pf_16_0_18_1[r] + mem3gacpail_pf_18_0_18_1_16_0[r]		0	0	1000000	PMID:2001227 for dominant PE species			AM
H4ET4er_16_0_18_2	H4 phosphoethanolaminyl transferase, endoplasmic reticulum	pe_pf_16_0_18_2[r] + m4gacpail_pf_18_0_18_1_16_0[r] -> dag_pf_16_0_18_2[r] + mem3gacpail_pf_18_0_18_1_16_0[r]		0	0	1000000	PMID:2001227 for dominant PE species			AM
H4ET4er_18_1_18_1	H4 phosphoethanolaminyl transferase, endoplasmic reticulum	pe_pf_18_1_18_1[r] + m4gacpail_pf_18_0_18_1_16_0[r] -> dag_pf_18_1_18_1[r] + mem3gacpail_pf_18_0_18_1_16_0[r]		0	0	1000000	PMID:2001227 for dominant PE species			AM
H4ET4er_18_1_18_2	H4 phosphoethanolaminyl transferase, endoplasmic reticulum	pe_pf_18_1_18_2[r] + m4gacpail_pf_18_0_18_1_16_0[r] -> dag_pf_18_1_18_2[r] + mem3gacpail_pf_18_0_18_1_16_0[r]		0	0	1000000	PMID:2001227 for dominant PE species			AM
H4ET4er_18_2_18_2	H4 phosphoethanolaminyl transferase, endoplasmic reticulum	pe_pf_18_2_18_2[r] + m4gacpail_pf_18_0_18_1_16_0[r] -> dag_pf_18_2_18_2[r] + mem3gacpail_pf_18_0_18_1_16_0[r]		0	0	1000000	PMID:2001227 for dominant PE species			AM
HMBS	hydroxymethylbilane synthase	h2o[c] + 4 ppbng[c] -> hmbil[c] + 4 nh4[c]		0	0	1000000	Host enzyme, PMID:17962188, unpublished results that HMBS is also present in cytosol due to host enzyme			HH	EC-4.3.1.8
ICHORS	isochorismate synthase	chor[c] <=> ichor[c]		1	-1000000	1000000	PMID:21036171 for evidence			HH	EC-5.4.99.6
MGSA	methylglyoxal synthase	dhap[c] -> mthgxl[c] + pi[c]		0	0	1000000			non-enzymatic	HH	EC-4.2.3.3
MGSA2	methyglyoxylate synthase 2 (from g3p)	g3p[c] -> mthgxl[c] + pi[c]		0	0	1000000			non-enzymatic	HH	EC-4.2.3.3
MGSA2c	methyglyoxylate synthase 2 (from g3p, apicoplast)	g3p[h] -> mthgxl[h] + pi[h]		0	0	1000000			non-enzymatic	HH	EC-4.2.3.3
MGSAc	methylglyoxal synthase (apicoplast)	dhap[h] -> mthgxl[h] + pi[h]		0	0	1000000			non-enzymatic	HH	EC-4.2.3.3
MTHFR2	5,10-methylenetetrahydrofolate reductase (NADH)	2 h[c] + mlthf[c] + nadh[c] -> 5mthf[c] + nad[c]		0	0	1000000	PMID:8355992, PMID:2643036 showing CH3-THF-Glu5 is major product, Cofactor specificity and gene unknown			HH	EC-1.5.1.20
MTHFR3	5,10-methylenetetrahydrofolatereductase (NADPH)	2 h[c] + mlthf[c] + nadph[c] -> 5mthf[c] + nadp[c]		0	0	1000000	PMID:8355992, PMID:2643036 showing CH3-THF-Glu5 is major product, Cofactor specificity and gene unknown			HH	EC-1.5.1.20
OMMBLHXxm	2-Octaprenyl-3-methyl-6-methoxy-1,4-benzoquinol hydroxylase (NADH,mitochondrial)	2ommbl[m] + h[m] + nadh[m] + o2[m] -> 2omhmbl[m] + h2o[m] + nad[m]		0	0	1000000	PMID:16774588 for overview of Q synthesis.	TRUE		HH
OMMBLHXym	2-Octaprenyl-3-methyl-6-methoxy-1,4-benzoquinol hydroxylase (NADPH,mitochondrial)	2ommbl[m] + h[m] + nadph[m] + o2[m] -> 2omhmbl[m] + h2o[m] + nadp[m]		0	0	1000000	PMID:16774588 for overview of Q synthesis.	TRUE		HH
OPHBDCm	Octaprenyl-hydroxybenzoate decarboxylase (mitochondrial)	3ophb[m] + h[m] -> 2oph[m] + co2[m]		0	0	1000000	PMID:16774588 for overview of Q synthesis.	TRUE		HH
OPHHXxm	2-Octaprenylphenol hydroxylase (NADH, mitochondrial)	2oph[m] + h[m] + nadh[m] + o2[m] -> 2ohph[m] + h2o[m] + nad[m]		0	0	1000000	PMID:16774588 for overview of Q synthesis.	TRUE		HH
OPHHXym	2-Octaprenylphenol hydroxylase (NADPH,mitochondrial)	2oph[m] + h[m] + nadph[m] + o2[m] -> 2ohph[m] + h2o[m] + nadp[m]		0	0	1000000	PMID:16774588 for overview of Q synthesis.	TRUE		HH
PLRXRc	Plasmoredoxin reductase (Glutathione, apicoplast)	gthox[h] + plrxrd[h] -> 2 gthrd[h] + plrxox[h]		0	0	1000000	non-enzymatic, assumed to be present for regenerating Plrx in apicoplast, PF3D7_0303600 localized in cytosol only			HH
PPBNGS	porphobilinogen synthase	2 5aop[c] -> h[c] + 2 h2o[c] + ppbng[c]		0	0	1000000	PMID:14638682, PMID:10932227, Host enzyme			HH	EC-4.2.1.24
SHCHCS3	2-succinyl-6-hydroxy-2,4-cyclohexadiene 1-carboxylate synthase	2sephchc[c] -> 2shchc[c] + pyr[c]		0	0	1000000	PMID:21036171 for evidence			HH
SHK3Dr	shikimate dehydrogenase	3dhsk[c] + h[c] + nadph[c] <=> nadp[c] + skm[c]		1	-1000000	1000000
SPODMl	superoxide dismutase, lysosome	2 h[l] + 2 o2s[l] -> h2o2[l] + o2[l]		0	0	1000000
SUCBZL	o-succinylbenzoate-CoA ligase	atp[c] + coa[c] + sucbz[c] -> amp[c] + ppi[c] + sbzcoa[c]		0	0	1000000
SUCBZS	O-succinylbenzoate-CoA synthase	2shchc[c] -> h2o[c] + sucbz[c]		0	0	1000000
TALA	transaldolase	g3p[c] + s7p[c] <=> e4p[c] + f6p[c]		1	-1000000	1000000
SDC	Serine Decarboxylase	h[c] + ser-L[c] -> co2[c] + etha[c]		0	0	1000000	PMID: 9182701 indirect evidence, Vial & Ancelin. Malarial Lipids. 1998			HH
SEPHCHCS	2-succinyl-5-enolpyruvyl-6-hydroxy-3-cyclohexene-1-carboxylate synthase	akg[c] + h[c] + ichor[c] -> 2sephchc[c] + co2[c]		0	0	1000000	PMID 21036171 for evidence			HH
UDPDPRD	undecaprenyl-diphosphate reductase	h[c] + nadph[c] + udcpdp[c] <=> doldp11[c] + nadp[c]		1	-1000000	1000000
UPP1Sc	uroporphyrinogen-I synthase, apicoplast	hmbil[h] -> h2o[h] + uppg1[h]		0	0	1000000
UPP3S	uroporphyrinogen-III synthase	hmbil[c] -> h2o[c] + uppg3[c]		0	0	1000000
UPPDC1	uroporphyrinogen decarboxylase (uroporphyrinogen III)	4 h[c] + uppg3[c] -> 4 co2[c] + cpppg3[c]		0	0	1000000
MI14PP	inositol-1,4-bisphosphate 1-phosphatase	mi14p[c] + h2o[c] -> mi4p-D[c] + pi[c]		0	0	1000000
DHCRD1pf_18_0_18_0	dihydroceramide desaturase (plasmodium falciparum)	dhcrm_pf_18_0_18_0[c] + nadp[c] -> crm_pf_18_1_18_0[c] + h[c] + nadph[c]		0	0	1000000
DHCRD1pf_18_0_24_0	dihydroceramide desaturase (plasmodium falciparum)	dhcrm_pf_18_0_24_0[c] + nadp[c] -> crm_pf_18_1_24_0[c] + h[c] + nadph[c]		0	0	1000000
PGPP_pf	Phosphatidylglycerol phosphate phosphatase	h2o[c] + pgp_pf_16_0_18_1[c] -> pglyc_pf_16_0_18_1[c] + pi[c]		0	0	1000000
LYSOXp	L-lysine oxidase, peroxisomal 1.4.3.14	h2o[c] + lys-L[c] + o2[c] -> 6a2ohxnt[c] + h2o2[c] + nh4[c]		0	0	1000000
PPD2CSPp	PPD2CSPp spontaneous cyclization reaction	6a2ohxnt[c] -> 1pipdn2c[c] + h2o[c]		0	0	1000000
1PPDCRp	delta1-piperideine-2-carboxylate reductase, perixosomal	1pipdn2c[c] + h[c] + nadh[c] -> Lpipecol[c] + nad[c]		0	0	1000000
MI4PP	M inost c	mi4p-D[c] + h2o[c] -> inost[c] + pi[c]		0	0	1000000
DHCRD1pf_18_0_16_0	dihydroceramide desaturase (plasmodium falciparum)	dhcrm_pf_18_0_16_0[c] + nadp[c] -> crm_pf_18_1_16_0[c] + h[c] + nadph[c]		0	0	1000000
PS_asn-L(c)	incorporation of asn-L residue into a protein	asn-L[c] -> Asn-X-Ser-FSLASH-Thr[c] + h2o[c]		0	0	1000000
PYDXOR	Pyridoxine:NADP+ 4-oxidoreductase	h[c] + nadph[c] + pydx[c] <=> nadp[c] + pydxn[c]		1	-1000000	1000000
PYDXO	Pyridoxamine:oxygen oxidoreductase (deaminating)	h2o[c] + o2[c] + pydam[c] <=> h2o2[c] + nh4[c] + pydx[c]		1	-1000000	1000000				AM
SELCYSLY2	Selenocysteine reductase	pdx5p[c] + selcys[c] -> ala-L[c] + h[c] + pydx5p[c] + seln[c]		0	0	1000000	PMID: 12368868			AM
SELCYSLY3	Selenocysteine lyase 4.4.1.16	selcys[c] + nadph[c] -> ala-L[c] + nadp[c] + seln[c]		0	0	1000000	PMID: 12368868			AM
SPR	sepiapterin reductase	6pthp[c] + 2 h[c] + 2 nadph[c] <=> thbpt[c] + 2 nadp[c]		1	0	1000000				AM
NOS	nitric-oxide synthase	2.000000 arg-L[c] + 3.000000 nadph[c] + 3.500000 o2[c] + h[c] -> 2.000000 citr-L[c] + 2.000000 no[c] + 3.000000 nadp[c] + 3.000000 h2o[c]		0	0	1000000	PMID:23593322, PMID: 7544394: NOS activity was detectable in pfalciparum but in none of the rodent malaria (vinckei, yoelli, chabaudi, berghei) which is inline with the absence of pterin-4a-carbinolamine activity in rodent malaria	FALSE	Unresolved stoichiometric coefficients for the NOS reaction; none of the stoichiometry available for NOS or the merged NOS1/NOS2 is stoichiometrically balanced; Its also reported that there are unknown mechanistic steps in NOS (PMID: 22523434)	AM	1.14.13.165, 1.14.13.39
ADPR	ADP-ribose diphosphatase or ADPRibase-Mn 3.6.1.53	adprib[c] + h2o[c] -> amp[c] + 2.000000 h[c] + r5p[c]		0	0	1000000	PMID: 19379742, PMID:23593322		an intermediate of histidine biosynthesis formed by hydrolysis of N1-(5-phosphoribosyl)-adenosine 5′-triphosphate (pRib-ATP) [20], [31] and [32], but its significance in organisms that do not synthesize histidine is unknown	AM
cADPR	ADP-ribose diphosphatase or ADPRibase-Mn	cadprib[c] + h2o[c] -> adprib[c]		0	0	1000000	PMID: 19379742, PMID:23593322		an intermediate of histidine biosynthesis formed by hydrolysis of N1-(5-phosphoribosyl)-adenosine 5′-triphosphate (pRib-ATP) [20], [31] and [32], but its significance in organisms that do not synthesize histidine is unknown	AM
Non-gene associated reactions (transport)
ACGAtex	N-Acetyl-D-glucosamine transport (via diffusion)	acgam_e <=> acgam_p		1	-1000000	1000000				AM		TRUE
10FTHFtc	10-Formyltetrahydrofolate apicoplast transport	10fthf[c] <=> 10fthf[h]		1	-1000000	1000000			Reasoning: Produced in cytosol, used in apicoplast for formylation of DNA	HH
GACPAIL_18_0_18_1_16_0ter	glucosaminyl-acylphosphatidylinositol ER flippase (C18:0, C18:1, C16:0)	gacpail_pf_18_0_18_1_16_0[c] -> gacpail_pf_18_0_18_1_16_0[r]		0	0	1000000	specificity unknown, PMID:18420458 for a review			HH
4AHMMPt	4-amino-5-hydroxymethyl-2-methylpyrimidine transport	4ahmmp[e] <=> 4ahmmp[c]		1	-1000000	1000000	PMID:16497163		Reasoning: Rescue of parasites with 4ahmmp supplementation	HH
4HBZtm	4-Hydroxybenzoate mitochondrial transport	4hbz[c] <=> 4hbz[m]		1	-1000000	1000000			Reasoning: Produced in cytosol, consumed in mitochondria	HH
5AOPtc	5-Aminolevulinate apicoplast transport	5aop[c] <=> 5aop[h]		1	-1000000	1000000	PMID:14638682 shows that PfALAD is only 10% of total ALAD activityPPBNG		Reasoning:Produced in mitochondria, consumed in cytosol and apicoplast. Unsure if direct tunneling between mitochondria and apicoplast exists so 2 step transport. Both cytosol and mitochondria activities are observed.	HH
5AOPtm	5-Aminolevulinate mitochondrial transport	5aop[c] <=> 5aop[m]		1	-1000000	1000000	PMID:14638682 shows that PfALAD is only 10% of total ALAD activityPPBNG		Reasoning:Produced in mitochondria, consumed in cytosol and apicoplast. Unsure if direct tunneling between mitochondria and apicoplast exists so 2 step transport. Both cytosol and mitochondria activities are observed.	HH
ACtr	acetate transporter	ac[e] <=> ac[c]		1	-1000000	1000000			Reasoning:Used for production of accoa in cytosol, needs to be transported into cytosol	HH	TC-Undetermined
ADPtc	ADP transporter, apicoplast	adp[c] <=> adp[h]		1	-1000000	1000000			necessary for ipdp production	HH
AHCYStc	S-adenosyl-L-homocysteine reversible transport, apicoplast	ahcys[c] <=> ahcys[h]		1	-1000000	1000000			Reasoning:Produced in apicoplastco, need export.	HH
AHCYStg	S-adenosyl-L-homocysteine reversible transport, golgi	ahcys[c] <=> ahcys[g]		1	-1000000	1000000			Reasoning:Produced in golgi, need export.	HH
AHCYStm	S-adenosyl-L-homocysteine reversible transport, mitochondrial	ahcys[c] <=> ahcys[m]		1	-1000000	1000000			Reasoning:Produced in mitochondria, need export.	HH
AKGtc	alpha-ketoglutarate transport (cytosol/apicoplast)	akg[c] <=> akg[h]		1	-1000000	1000000			Reasoning:Either produced or consumed in apicoplast, no source/sink in apicoplast.	HH
ALAILEexr	Alanine/Isoleucine exchange	ile-L[c] + ala-L[e] <=> ala-L[c] + ile-L[e]		1	-1000000	1000000	PMID:20851123			HH
ALALEUexr	Alanine/Leucine exchange	leu-L[c] + ala-L[e] <=> ala-L[c] + leu-L[e]		1	-1000000	1000000	PMID:20851123			HH
AMETtc	S-Adenosyl-L-methionine reversible transport, apicoplast	amet[c] <=> amet[h]		1	-1000000	1000000			Reasoning: Source located in cytosolplasm, consumed in apicoplastcoplast.	HH
AMETtg	S-Adenosyl-L-methionine reversible transport, golgi	amet[c] <=> amet[g]		1	-1000000	1000000			Reasoning:Source located in cytosolplasm, consumed in golgi.	HH
ARACHDt2	fatty acid transport via diffusion	arachd[e] <=> arachd[c]		1	-1000000	1000000				HH
ASPt5r	L-aspartate transport via diffusion	asp-L[e] <=> asp-L[c]		1	-1000000	1000000	PMID:20851123	TRUE	GPR adopted from iTH366 model	HH
ATPtc	ATP transporter, apicoplast	atp[c] <=> atp[h]		1	-1000000	1000000			necessary for ipdp production	HH
CHOLPtg	choline phosphate intracellular transport	cholp[c] <=> cholp[g]		1	-1000000	1000000			Reasoning:Produced in golgi, phospholipid synthesis on cytosolplasmic side of ER.	HH
CHOLtu	Choline uniport	chol[e] <=> chol[c]		1	0	1000000	PMID:15205262, Requires proton-motive force, Gene annotation is incorrect see PlasmoDB comment for PFL0620c, Unidirectional transport (PMID: 15073329 & PMID: 16840735)			HH
CMPtc	CMP transport, apicoplast	cmp[c] <=> cmp[h]		1	-1000000	1000000			Reasoning:Produced in apicoplast by isoprenoid synthesis, needs to be removed.	HH
CO2t	CO2 transporter via diffusion	co2[e] <=> co2[c]		1	-1000000	1000000				HH
CO2th	CO2 transporter via diffusion (h)	co2[c] <=> co2[h]		1	-1000000	1000000				HH
CO2tm	CO2 transport (diffusion), mitochondrial	co2[c] <=> co2[m]		1	-1000000	1000000				HH
COAtc	CoA transport in apicoplast	coa[c] <=> coa[h]		1	-1000000	1000000				HH
COAtm	CoA transporter	coa[c] <=> coa[m]		1	-1000000	1000000				HH
CPPPGtc	Coproporphyrinogen transport, apicoplast	cpppg3[c] <=> cpppg3[h]		1	-1000000	1000000			Reasoning:Produced in apicoplast, consumed in cytosol, See UPPDC and CPPPGO rxns	HH
CTPtc	CTP transport, apicoplast	ctp[c] <=> ctp[h]		1	-1000000	1000000	Reasoning:Isoprenoid synthesis uses CTP and is in apicoplast, needs to be provided			HH
D-LACtc	D-lactate transport, apicoplast	lac-D[h] <=> lac-D[c]		1	-1000000	1000000			Reasoning:Produced in apicoplast, export out of cell possible and necessary	HH
DMPPtc	Di methylallyl diphosphate transport, apicoplast	dmpp[c] <=> dmpp[h]		1	-1000000	1000000			Reasoning:Produced in apicoplast, needed in cytosol.	HH
DOLP11ter	dolichol 11 phosphate endoplasmic reticular transport	dolp11[c] <=> dolp11[r]		1	-1000000	1000000			necessary for GPI	HH
DOLP12ter	dolichol 12 phosphate endoplasmic reticular transport	dolp12[c] <=> dolp12[r]		1	-1000000	1000000			necessary for GPI	HH
DPCOAtc	dephospho-CoA transport, apicoplast	dpcoa[h] <=> dpcoa[c]		1	-1000000	1000000	PMID:18173393		Reasoning:PMID:18173393 explains: dpcoa kinase localized to apicoplast, produced in cytosol, Possible that the active site of dpcoa kinase is on cytosolsolic face, in which case this transport is unnecessary.	HH
ETHAMPtg	Ethanolamine phosphate transport, golgi	ethamp[g] <=> ethamp[c]		1	-1000000	1000000			Reasoning:Consumed in golgi, produced in cytosolplasm	HH
FADtm	FAD transporter, mitochondrial	fad[c] <=> fad[m]		1	-1000000	1000000			Reasoning:Produced in cytosolsol, used in mitochondriachondrial reactions only as fatty acid oxidation pathway is not present.	HH
FE2tm1	iron (II) transport, mitochondrial	fe2[m] <=> fe2[c]		1	-1000000	1000000			Reasoning:Fe2 needed for porphyrin synthesis	HH
FRDPtm	farnesyl diphosphate transport (mitochondrial)	frdp[c] <=> frdp[m]		1	-1000000	1000000	Reasoning:Produced in cytosol, used in mitochondriachondria for heme synthesis			HH
XOLESte_16_0	XOLESte	xolest_16_0[c] <=> xolest_16_0[e]		1	0	1000000			adopted from iTH366 model, Justification: export of CE as there is no evidence of detection	AM
GLUtc	L-glutamate transport, apicoplast	glu-L[c] <=> glu-L[h]		1	-1000000	1000000			Reasoning:Either produced or consumed in apicoplast, no source/sink in apicoplast	HH
GLYCtc	glycerol transport	glyc[c] <=> glyc[h]		1	-1000000	1000000				HH
GLYCtm	glycerol transport	glyc[c] <=> glyc[m]		1	-1000000	1000000				HH
GLYtc	Glycine transport via facilitated diffusion	gly[h] <=> gly[c]		1	-1000000	1000000			Reasoning:Used in apicoplast, imported into cytosol either through Hb digestion or direct import, Unknown if cotransported/antitransported with any other species	HH
GLYtm	glycine passive transport to mitochondria	gly[c] <=> gly[m]		1	-1000000	1000000			Reasoning:Used in mitochondria, imported into cytosol either through Hb digestion or direct import, Unknown if cotransported/antitransported with any other species	HH
GTHOXtm	glutathione (ox) transport, mitochondrial	gthox[c] <=> gthox[m]		1	-1000000	1000000	PMID:9461289		Reasoning:Parasite exports gthox to host (PMID: 9461289), transport out of mitochondria needed.	HH
GTHRDtm	glutathione transport, mitochondrial	gthrd[c] <=> gthrd[m]		1	-1000000	1000000			Reasoning:Produced in cytosolsol, needed in mitochondriachondria	HH
H2O2tly	hydrogen peroxide lysosomal transport via diffusion	h2o2[c] <=> h2o2[l]		1	-1000000	1000000				HH
H2Otc	H2O transport, apicoplast	h2o[c] <=> h2o[h]		1	-1000000	1000000				HH
H2Otg	H2O transport, Golgi apparatus	h2o[c] <=> h2o[g]		1	-1000000	1000000				HH
H2Otly	H2O transport, lysosomal	h2o[c] <=> h2o[l]		1	-1000000	1000000				HH
H2Otm	H2O transport, mitochondrial	h2o[c] <=> h2o[m]		1	-1000000	1000000				HH
HCO3tc	bicarbonate apicoplast transport via diffusion	hco3[c] <=> hco3[h]		1	-1000000	1000000			Reasoning:Consumed in apicoplast, either imported into cytosol or produced there.	HH
HDCAtcr	fatty acid transport via diffusion	hdca[h] <=> hdca[c]		1	-1000000	1000000				HH
HDCAtr	fatty acid transport via diffusion	hdca[e] <=> hdca[c]		1	-1000000	1000000				HH
Hbt	Hemoglobin transport, lysosome	Hb[e] -> Hb[l]		0	0	1000000			Import of Hb from RBC to food vacuole	HH
Htg	Proton intracellular transport	h[g] <=> h[c]		1	-1000000	1000000			Reasoning:Needs export from golgi as compartment has only 1 rxn in recon.	HH
Hth	H transporter, by diffusion to apicoplast	h[c] <=> h[h]		1	-1000000	1000000			necessary for ipdp	HH
Htr	H transporter, endoplasmic reticulum	h[c] <=> h[r]		1	-1000000	1000000			necessary for GPI	HH
Htl	H transporter, lysosome	h[c] <=> h[l]		1	-1000000	1000000			necessary for HBD	AM
IPDDI	isopentenyl-diphosphate D-isomerase	ipdp[c] <=> dmpp[c]		1	-1000000	1000000	PMID:19689423, PMID: 21912516 for evidence			HH	EC-5.3.3.2
IPDPtc	Isopentenyl diphosphate transport, apicoplast	ipdp[c] <=> ipdp[h]		1	-1000000	1000000			Reasoning: Produced in apicoplast, needed in cytosol	HH
LEUILEexr	Leucine/Isoleucine exchange	ile-L[c] + leu-L[e] <=> leu-L[c] + ile-L[e]		1	-1000000	1000000	PMID:20851123			HH
LIPOt	lipoate transport	lipoate[e] <=> lipoate[c]		1	-1000000	1000000	PMID:17244193 for uptake, Mechanism unknown			HH
LIPOtm	lipoate transport (mitochondrial)	lipoate[c] <=> lipoate[m]		1	-1000000	1000000	PMID:17244193 for uptake, Mechanism unknown			HH
LNLCt	Linoleic acid (n-C18:2) transport in via diffusion	lnlc[e] <=> lnlc[c]		1	-1000000	1000000				HH
METALAexr	Methionine/Alanine exchange	ala-L[c] + met-L[e] <=> met-L[c] + ala-L[e]		1	-1000000	1000000	PMID:20851124			HH
METILEexr	Methionine/Isoleucine exchange	ile-L[c] + met-L[e] <=> met-L[c] + ile-L[e]		1	-1000000	1000000	PMID:20851125			HH
METLEUexr	Methionine/Leucine exchange	leu-L[c] + met-L[e] <=> met-L[c] + leu-L[e]		1	-1000000	1000000	PMID:20851126			HH
MQN4tm	menaquinone-4 transport, mitochondrial	mqn4[c] <=> mqn4[m]		1	-1000000	1000000			Reasoning:Synthesis of menaquinone assumed to be cytosolic but used in mitochondria in ETC so import is needed	HH
NACt	Nicotinic acid transport	nac[e] <=> nac[c]		1	-1000000	1000000				HH	TC-Undetermined
NADHtc	NADH transporter, apicoplast	nadh[c] -> nadh[h]		0	0	1000000			necessary for ipdp production	HH
NADPHtc	NADPH transporter, apicoplast	nadph[c] <=> nadph[h]		1	-1000000	1000000			necessary for ipdp production	HH
NADPtc	NADP transporter, apicoplast	nadp[c] <=> nadp[h]		1	-1000000	1000000			necessary for ipdp production	HH
NADtc	NAD transport, apicoplast	nad[c] <=> nad[h]		1	-1000000	1000000			necessary for ipdp production	HH
NCAMt	Nicotinamide acid transport	ncam[e] <=> ncam[c]		1	-1000000	1000000				HH
NH4tm	NH3 mitochondrial transport	nh4[c] <=> nh4[m]		1	-1000000	1000000			Reasoning:export needed from the mitochondria	HH
NMNS	NMN synthetase	h[c] + ncam[c] + prpp[c] -> nmn[c] + ppi[c]		0	0	1000000	PMID 2183889 aka NPRT, PMID:15774020			HH	EC-2.4.2.12
O2Stl	superoxide anion transport via diffusion (lysosome)	o2s[c] <=> o2s[l]		1	-1000000	1000000
O2t	o2 transport (diffusion)	o2[e] <=> o2[c]		1	-1000000	1000000
O2tc	O2 apicoplast transport	o2[c] <=> o2[h]		1	-1000000	1000000
O2tly	O2 lysosome transport	o2[c] <=> o2[l]		1	-1000000	1000000
O2tm	O2 transport (diffusion)	o2[c] <=> o2[m]		1	-1000000	1000000
OCDCAtr	fatty acid transport via diffusion	ocdca[e] <=> ocdca[c]		1	-1000000	1000000
OCDCEAtr	fatty acid transport via diffusion	ocdcea[e] <=> ocdcea[c]		1	-1000000	1000000
OCTDPtm	lipid, flip-flop intracellular transport	octdp[c] <=> octdp[m]		1	-1000000	1000000			Reasoning:Ostensibly produced in cytosol, used in mitochondria, Human recon has same localization	HH
PHEMEtm	Heme transport to cytosol	pheme[m] <=> pheme[c]		1	-1000000	1000000			Reasoning:Soluble fraction capable of generating heme but consumed in mitochondria.	HH
PPPG9tm	protoporphyrinogen IX mitochondrial transport	pppg9[c] <=> pppg9[m]		1	-1000000	1000000			Reasoning:Produced in cytosol, consumed in mitochondria, See CPPPGO and PPPGO rxns.	HH
RIBFLVt	riboflavin transport	ribflv[e] <=> ribflv[c]		1	-1000000	1000000
SERtc	L-serine transport, apicoplast	ser-L[c] <=> ser-L[h]		1	-1000000	1000000				HH
SERtm	L-serine transport, mitochondrial	ser-L[c] <=> ser-L[m]		1	-1000000	1000000				HH
THMtrbc	Thiamine transprot (passive - red blood cell)	thm[e] <=> thm[c]		1	-1000000	1000000
TTDCAtcr	fatty acid transport	ttdca[h] <=> ttdca[c]		1	-1000000	1000000
TTDCAtr	fatty acid transport	ttdca[e] <=> ttdca[c]		1	-1000000	1000000
pchol_pf_16_0_16_0tg	pchol pf 16 0 16 0tg	pchol_pf_16_0_16_0[c] <=> pchol_pf_16_0_16_0[g]		1	-1000000	1000000
pchol_pf_16_0_18_1tg	pchol pf 16 0 18 1tg	pchol_pf_16_0_18_1[c] <=> pchol_pf_16_0_18_1[g]		1	-1000000	1000000
pchol_pf_16_0_18_2tg	pchol pf 16 0 18 2tg	pchol_pf_16_0_18_2[c] <=> pchol_pf_16_0_18_2[g]		1	-1000000	1000000
pchol_pf_18_1_18_1tg	pchol pf 18 1 18 1tg	pchol_pf_18_1_18_1[c] <=> pchol_pf_18_1_18_1[g]		1	-1000000	1000000
pchol_pf_18_1_18_2tg	pchol pf 18 1 18 2tg	pchol_pf_18_1_18_2[c] <=> pchol_pf_18_1_18_2[g]		1	-1000000	1000000
pchol_pf_18_2_18_2tg	pchol pf 18 2 18 2tg	pchol_pf_18_2_18_2[c] <=> pchol_pf_18_2_18_2[g]		1	-1000000	1000000
dag_pf_16_0_16_0tg	dag pf 16 0 16 0tg	dag_pf_16_0_16_0[c] <=> dag_pf_16_0_16_0[g]		1	-1000000	1000000
dag_pf_16_0_18_0tg	dag pf 16 0 18 0tg	dag_pf_16_0_18_0[c] <=> dag_pf_16_0_18_0[g]		1	-1000000	1000000
dag_pf_16_0_18_1tg	dag pf 16 0 18 1tg	dag_pf_16_0_18_1[c] <=> dag_pf_16_0_18_1[g]		1	-1000000	1000000
dag_pf_16_0_18_2tg	dag pf 16 0 18 2tg	dag_pf_16_0_18_2[c] <=> dag_pf_16_0_18_2[g]		1	-1000000	1000000
dag_pf_16_0_20_4tg	dag pf 16 0 20 4tg	dag_pf_16_0_20_4[c] <=> dag_pf_16_0_20_4[g]		1	-1000000	1000000
dag_pf_18_0_16_0tg	dag pf 18 0 16 0tg	dag_pf_18_0_16_0[c] <=> dag_pf_18_0_16_0[g]		1	-1000000	1000000
dag_pf_18_0_18_0tg	dag pf 18 0 18 0tg	dag_pf_18_0_18_0[c] <=> dag_pf_18_0_18_0[g]		1	-1000000	1000000
dag_pf_18_0_18_1tg	dag pf 18 0 18 1tg	dag_pf_18_0_18_1[c] <=> dag_pf_18_0_18_1[g]		1	-1000000	1000000
dag_pf_18_0_18_2tg	dag pf 18 0 18 2tg	dag_pf_18_0_18_2[c] <=> dag_pf_18_0_18_2[g]		1	-1000000	1000000
dag_pf_18_0_20_4tg	dag pf 18 0 20 4tg	dag_pf_18_0_20_4[c] <=> dag_pf_18_0_20_4[g]		1	-1000000	1000000
dag_pf_18_1_16_0tg	dag pf 18 1 16 0tg	dag_pf_18_1_16_0[c] <=> dag_pf_18_1_16_0[g]		1	-1000000	1000000
dag_pf_18_1_18_0tg	dag pf 18 1 18 0tg	dag_pf_18_1_18_0[c] <=> dag_pf_18_1_18_0[g]		1	-1000000	1000000
dag_pf_18_1_18_1tg	dag pf 18 1 18 1tg	dag_pf_18_1_18_1[c] <=> dag_pf_18_1_18_1[g]		1	-1000000	1000000
dag_pf_18_1_18_2tg	dag pf 18 1 18 2tg	dag_pf_18_1_18_2[c] <=> dag_pf_18_1_18_2[g]		1	-1000000	1000000
dag_pf_18_1_20_4tg	dag pf 18 1 20 4tg	dag_pf_18_1_20_4[c] <=> dag_pf_18_1_20_4[g]		1	-1000000	1000000
dag_pf_18_2_16_0tg	dag pf 18 2 16 0tg	dag_pf_18_2_16_0[c] <=> dag_pf_18_2_16_0[g]		1	-1000000	1000000
dag_pf_18_2_18_0tg	dag pf 18 2 18 0tg	dag_pf_18_2_18_0[c] <=> dag_pf_18_2_18_0[g]		1	-1000000	1000000
dag_pf_18_2_18_1tg	dag pf 18 2 18 1tg	dag_pf_18_2_18_1[c] <=> dag_pf_18_2_18_1[g]		1	-1000000	1000000
dag_pf_18_2_18_2tg	dag pf 18 2 18 2tg	dag_pf_18_2_18_2[c] <=> dag_pf_18_2_18_2[g]		1	-1000000	1000000
dag_pf_18_2_20_4tg	dag pf 18 2 20 4tg	dag_pf_18_2_20_4[c] <=> dag_pf_18_2_20_4[g]		1	-1000000	1000000
dag_pf_20_4_16_0tg	dag pf 20 4 16 0tg	dag_pf_20_4_16_0[c] <=> dag_pf_20_4_16_0[g]		1	-1000000	1000000
dag_pf_20_4_18_0tg	dag pf 20 4 18 0tg	dag_pf_20_4_18_0[c] <=> dag_pf_20_4_18_0[g]		1	-1000000	1000000
dag_pf_20_4_18_1tg	dag pf 20 4 18 1tg	dag_pf_20_4_18_1[c] <=> dag_pf_20_4_18_1[g]		1	-1000000	1000000
dag_pf_20_4_18_2tg	dag pf 20 4 18 2tg	dag_pf_20_4_18_2[c] <=> dag_pf_20_4_18_2[g]		1	-1000000	1000000
SBT_Dt	SBT Dt	sbt_D[e] <=> sbt_D[c]		1	-1000000	1000000
SUCCt2r	SUCCt2r	succ[e] + h[e] <=> h[c] + succ[c]		1	-1000000	1000000
SUCCtmt	SUCCtmt	succ[m] <=> succ[c]		1	-1000000	1000000
LIGNOt2	fatty acid transport via diffusion	lgn[e] <=> lgn[c]		1	-1000000	1000000
CERpfT1gt_18_1_18_0	ceramide transport protein (plasmodium)	crm_pf_18_1_18_0[g] <=> crm_pf_18_1_18_0[c]		1	-1000000	1000000
CERpfT1gt_18_1_24_0	ceramide transport protein (plasmodium)	crm_pf_18_1_24_0[g] <=> crm_pf_18_1_24_0[c]		1	-1000000	1000000
pchol_pf_16_0_20_4tg	pchol pf 16 0 20 4tg	pchol_pf_16_0_20_4[c] <=> pchol_pf_16_0_20_4[g]		1	-1000000	1000000
PEt_16_0_16_0	PE transport	pe_pf_16_0_16_0[r] <=> pe_pf_16_0_16_0[c]		1	-1000000	1000000
PEt_16_0_18_1	PE transport	pe_pf_16_0_18_1[r] <=> pe_pf_16_0_18_1[c]		1	-1000000	1000000
PEt_16_0_18_2	PE transport	pe_pf_16_0_18_2[r] <=> pe_pf_16_0_18_2[c]		1	-1000000	1000000
PEt_18_1_18_1	PE transport	pe_pf_18_1_18_1[r] <=> pe_pf_18_1_18_1[c]		1	-1000000	1000000
PEt_18_1_18_2	PE transport	pe_pf_18_1_18_2[r] <=> pe_pf_18_1_18_2[c]		1	-1000000	1000000
PEt_18_2_18_2	PE transport	pe_pf_18_2_18_2[r] <=> pe_pf_18_2_18_2[c]		1	-1000000	1000000
dag_pf_16_0_18_1_tr	dag pf 16 0 18 1r	dag_pf_16_0_18_1[r] <=> dag_pf_16_0_18_1[c]		1	-1000000	1000000
dag_pf_16_0_18_2_tr	dag pf 16 0 18 2r	dag_pf_16_0_18_2[r] <=> dag_pf_16_0_18_2[c]		1	-1000000	1000000
dag_pf_18_1_18_1_tr	dag pf 18 1 18 1r	dag_pf_18_1_18_1[r] <=> dag_pf_18_1_18_1[c]		1	-1000000	1000000
dag_pf_18_1_18_2_tr	dag pf 18 1 18 2r	dag_pf_18_1_18_2[r] <=> dag_pf_18_1_18_2[c]		1	-1000000	1000000
dag_pf_18_2_18_2_tr	dag pf 18 2 18 2r	dag_pf_18_2_18_2[r] <=> dag_pf_18_2_18_2[c]		1	-1000000	1000000
dag_pf_16_0_16_0_tr	dag pf 16 0 16 0r	dag_pf_16_0_16_0[r] <=> dag_pf_16_0_16_0[c]		1	-1000000	1000000
PGLYCpftm	phosphatidylglycerol (plasmodium falciparum) transport	pglyc_pf_16_0_18_1[c] <=> pglyc_pf_16_0_18_1[m]		1	-1000000	1000000
4PYRDX	4-Pyridoxal secretion	4pyrdx[c] + atp[c] + h2o[c] <=> 4pyrdx[e] + adp[c] + h[c] + pi[c]		1	-1000000	1000000
FADH2tm	FADH2 transport, mitochondria	fadh2[c] <=> fadh2[m]		1	-1000000	1000000
Lpipecolt	Lipecolic acid transport hypothetical	Lpipecol[e] <=> Lpipecol[c]		1	-1000000	1000000
pchol_pf_16_0_18_0tg	pchol pf 16 0 16 0tg	pchol_pf_16_0_18_0[c] <=> pchol_pf_16_0_18_0[g]		1	-1000000	1000000
NO2tmt	NO2tmt	no2[m] <=> no2[c]		1	-1000000	1000000
NO3tmt	NO3tmt	no3[m] <=> no3[c]		1	-1000000	1000000
CHSTEROLt	CHSTEROLt	chsterol[c] + atp[c] + h2o[c] -> chsterol[e] + adp[c] + h[c] + pi[c]		0	0	1000000
PPAt	PPAt	ppa[e] -> ppa[c]		0	0	1000000
CERpfT1gt_18_1_16_0	ceramide transport protein (plasmodium)	crm_pf_18_1_16_0[g] <=> crm_pf_18_1_16_0[c]		1	-1000000	1000000
H2O2th	hydrogen peroxide apicoplast transport via diffusion needed for activity of thioredoxins	h2o2[c] <=> h2o2[h]		1	-1000000	1000000
dxyl5ptc	1-deoxy-D-xylulose 5-phosphate apicoplast transport	dxyl5p[c] <=> dxyl5p[h]		1	-1000000	1000000
dag_pf_20_4_20_4tg	dag pf 20 4 20 4tg	dag_pf_20_4_20_4[c] <=> dag_pf_20_4_20_4[g]		1	-1000000	1000000
4hbat	4 Hydroxy benzyl alcohol transport	4hba[e] <=> 4hba[c]		1	-1000000	1000000
PTRCt2	putrescine transport	ptrc[e] + h[e] <=> h[c] + ptrc[c]		1	-1000000	1000000
SPMDt2	spermidine transport	spmd[e] + h[e] <=> h[c] + spmd[c]		1	-1000000	1000000
ORNtiDF	ornithine transport	orn[e] <=> orn[c]							needed for import of extracellular ornithine			TRUE
Biomass reaction
biomass	Biomass: Plasmodium falciparum	0.0046295 sphymyln_pf_18_1_16_0[g] + 1.4062e-05 tag_pf_18_0_18_1_16_0[c] + 0.010863 pchol_pf_16_0_18_0[c] + 0.010863 pchol_pf_16_0_20_4[c] + 0.0065486 pe_pf_20_4_20_4[c] + 0.0031995 sphymyln_pf_18_1_18_0[g] + 0.0031709 sphymyln_pf_18_1_24_0[g] + 3.9627e-05 tag_pf_16_0_18_0_18_0[c] + 1.4062e-05 tag_pf_18_0_18_0_18_1[c] + 3.2247e-05 tag_pf_18_1_18_2_18_2[c] + 0.0001 5thf[c] + 0.209 ala-L[c] + 0.194…		0	0	1000000
Demand and Sink reactions
DM_hmz[l]	DM hmz[l]	hmz[l] ->		0	0	1000000
DM_gcald[c]	DM gcald[c]	gcald[c] ->		0	0	1000000
DM_5mdr1p[c]	DM 5mdr1p[c]	5mdr1p[c] ->		0	0	1000000
DM_hcys-L[c]	DM hcys-L[c]	hcys-L[c] ->		0	0	1000000
DM_oxptn[c]	DM oxptn[c]	oxptn[c] ->					srivasta_phd_thesis		added to make lysine decarboxylase (LDC) unblocked since there is evidence for LDC upregulation			TRUE
DM_saccrp-L[c]	DM saccrp-L[c]	saccrp-L[c] ->		0	0	1000000
DM_pail345p_pf_16_0_18_1[c]	DM pail345p pf 16 0 18 1[c]	pail345p_pf_16_0_18_1[c] ->		0	0	1000000
DM_mi13456p[c]	DM mi13456p[c]	mi13456p[c] ->		0	0	1000000
DM_pail345p_pf_18_0_18_1[c]	DM pail345p pf 18 0 18 1[c]	pail345p_pf_18_0_18_1[c] ->		0	0	1000000
sink_thbpt4acam[c]	sink thbpt4acam[c]	thbpt4acam[c] <=>		1	-1	1000000
sink_dhbpt[c]	sink dhbpt[c]	dhbpt[c] <=>		1	-1	1000000
sink_thbpt[c]	sink thbpt[c]	thbpt[c] <=>		1	-1	1000000
sink_no[c]	sink no[c]	no[c] <=>		1	-1	1000000
sink_citr-L[c]	sink citr-L[c]	citr-L[c] <=>		1	-1	1000000
sink_dxyl5p[c]	sink dxyl5p[c]	dxyl5p[c] <=>		1	-1	1000000
sink_accoa[h]	sink accoa[h]	accoa[h] <=>		1	-1	1000000

## Sheet: Table_B
Table B. Manually-curated list of single gene deletion studies compiled in this study to evaluate iAM-Pf480 performance and comparison to iTH366 (PMID: 20823846). In the evaluation of accuracy, growth reduction >= 10% was considered positive
Gene.ID.iAM-Pf480	Gene.ID.iTH366	Target.Description	PMID_falciparum	Evidence_MPMP_Pubmed_falciparum	Expected_Phenotype_falciparum	iTH366	iTH366_prediction_score	iAM-Pf480 in vitro	iAM_Pf480_in_vitro_prediction_score		Remarks
PF3D7_1015800	PF10_0154	ribonucleotide reductase small subunit, putative	8265664	Oligodeoxynucleotide	Essential	0	0	100	1	*Plata et al indicate that deletion of PF10_0154 is predicted to be lethal by their model while in our hands, deletion of this single gene using iTH366 doesn't affect growth since the gene rule association for this reaction is 'OR' while it should be 'AND'
PF3D7_0927300	PFI1340w	fumarate hydratase	25843709	Genetic	Essential	0	0	100	1	Predicted as essential by iAM-Pf480 under in vitro standard conditions only
PF3D7_0616800	PFF0815w	malate quinone oxidoreductase	25843709	Genetic	Essential	0	0	0	0
PF3D7_1015900	PF10_0155	enolase (ENO)	26459031	Antibody	Essential (inhibits oocyst development)	100	1	100	1
PF3D7_1308200	PF13_0044	carbamoyl phosphate synthetase (cpsSII)	9202005	Ribozyme	Essential	100	1	100	1
PF3D7_1444800	PF14_0425	fructose-bisphosphate aldolase (FBPA)	10477179	antisense (AS) oligodeoxynucleotides (ODNs)	Essential (Reduced parasitemia, Incomplete inhibition)	14.2874	1	100	1	*Plata et al. report its non-essential while causing reduced parasitemia and incomplete inhibition; however, FBPA is essential in asexual stages (PMID:10477179) and liver stages (PMID:15590623), our model however, predicts stage dependent essentiality with increased essentiality in the gameotcyte stage. constrained model shows increased essentiality (> 50% growth reduction).
PF3D7_0623000	PFF1105c	chorismate synthase (CS)	11814579	siRNA	Essential	100	1	100	1
PF3D7_0603300	PFF0160c	dihydroorotate dehydrogenase (DHODH)	11814579	siRNA	Essential	100	1	100	1
PF3D7_1342100	PF13_0229	aconitate hydratase	23763941, 25843709	Genetic	Non-essential (essential for gametocyte stages only)	0	1	0	1
PF3D7_0615100	PFF0730c	enoyl-acyl carrier reductase (ENR)	24297444	Genetic	Non-essential for asexual stages (essential for sporozites development)	0	1	0.0225	1
PF3D7_0626300	PFF1275c	3-oxoacyl-acyl-carrier protein synthase I/II (FabB/FabF)	19068099	Genetic	Non-essential	0	1	0.0225	1
PF3D7_1124500	PF11_0256	pyruvate dehydrogese E1 component subunit alpha (pdhA)	24163372	Genetic	Non-essential	0	1	0.0032	1
PF3D7_0815900	PF08_0066	dihydrolipoyl dehydrogenase, apicoplast, putative (aLipDH)	25387830	Genetic	Non-essential (P. falciparum apicoplast E3)	0	1	0.0032	1
PF3D7_1351600	PF13_0269	glycerol kinase (GK)	23954205	Genetic	Non-essential (viable parasites with reduced growth)	0	1	0	1
PF3D7_1022500	PF10_0218	citrate synthase, mitochondrial precursor, putative (CS)	25843709	Genetic	Non-essential	0	1	0	1
PF3D7_1404600	PF14_0788	adenylyl cyclase alpha (ACalpha)	18389080	Genetic	Non-essential (50% imparied hepatocyte infectivity)	0	1	0	1
PF3D7_1364900	MAL13P1_326	ferrochelatase (FC)	23935500, 21912516	Genetic	Non-essential	100	0	0	1
PF3D7_0820700	PF08_0045	α-ketoglutarate dehydrogenase E1 subunit	25843709	Genetic	Non-essential	0	1	0	1
PF3D7_1108500	PF11_0097	succinyl-CoA synthetase α subunit	25843709	Genetic	Non-essential	0	1	0	1
PF3D7_1034400	PF10_0334	SDH flavoprotein subunit	25843709	Genetic	Non-essential	0	1	0	1
PF3D7_1345700	PF13_0242	isocitrate dehydrogenase	25843709	Genetic	Non-essential	0	1	0	1
total_number_of_matched_gene_deletion_predictions (for evaluation of iAM-Pf480 performance)							17		20
							0.809524		0.952381

## Sheet: Table_C
Table C. Manually-curated list of druggable targets compiled in this study to evaluate iAM-Pf480 performance and comparison to iTH366 (PMID: 20823846). In the evaluation of accuracy, growth reduction >= 10% was considered positive
Gene.ID.iAM-Pf480	Reactions_iAM-Pf480	iAM-Pf480 compartment	Gene.ID.iTH366	Reactions_iTH366	Target.Description	PMID_falciparum	Mechanism	Evidence_MPMP_Pubmed_falciparum	Expected_Phenotype_falciparum	iTH366	iTH366_prediction_score	iAM-Pf480 in vitro	iAM_Pf480_in_vitro_prediction_score	Remarks
PF3D7_1012400	HXPRTr, GUAPRTr	c	PF10_0121	GUAPRT, HXPRT	hypoxanthine-guanine phosphoribosyltransferase (HGPRT)	22726686	analog of the enzyme transition states (design by synthesis)	Drug	Essential	100	1	100	1	Predicted as essential by iAM-Pf480 under in vitro standard conditions
PF3D7_1316600	CHLPCTD	c	MAL13P1_86	CHLPCTD	choline-phosphate cytidylyltransferase (CCT)	21705805	dose-dependent inhibition of the enzyme	Drug	Essential	0.1186	0	100	1
PF3D7_1028100	PPPGO, PPPGO3m, PPPGO5m, PPPGO6m, PPPGO_mt	m	PF10_0275	PPPGO, PPPGO_mt, PPPGO3, PPPGO3_mt	protoporphyrinogen oxidase (PPO)	20603160	demonstration of indirect inhibition throght ETC	Drug	Essential	100	1	100	1
PF3D7_0520900	AHCi	c	PFE1050w	AHCi	S-adenosyl-L-homocysteine hydrolase (SAHH)	2200410	demonstrated in vitro and in vivo activity by a known inhibitor	Drug	Essential	0	0	100	1
PF3D7_0625000 & PF3D7_0625100	SMSg_18_1_18_0_pchol_16_0_16_0', 'SMSg_18_1_18_0_pchol_16_0_18_1', 'SMSg_18_1_18_0_pchol_16_0_18_0', 'SMSg_18_1_18_0_pchol_18_1_18_1', 'SMSg_18_1_18_0_pchol_18_1_18_2', 'SMSg_18_1_18_0_pchol_18_2_18_2', 'SMSg_18_1_24_0_pchol_16_0_16_0', 'SMSg_18_1_24_0_pchol_16_0_18_1', 'SMSg_18_1_24_0_pchol_16_0_18_0', 'SMSg_18_1_24_0_pchol_18_1_18_1', 'SMSg_18_1_24_0_pchol_18_1_18_2', 'SMSg_18_1_24_0_pchol_18_2…	g	PFF1210w & PFF1215w	SMS	sphingomyelin synthase 1/2, putative (SMS/21)	15588325, 7568097	sphingolipid analog	Drug	Essential	0.1186	0	100	1
PF3D7_1238600	SMPD3pfg_18_1_18_0', 'SMPD3pfg_18_1_24_0', 'SMPD3pfg_18_1_16_0'	g	PFL1870c	SMPD3l	sphingomyelin phosphodiesterase, putative	11781362	demonstrated in vitro activity of enzyme inhibitors	Drug	Essential	0.1186	0	0	0	Slight growth reducing, sphingomyelinase is required for progression from the trophozoite to schizont stage
PF3D7_0519300	HEMEOSm	m	gene not in iTH366 model	reaction_not_in_model	cytochrome c oxidase assembly protein (heme A: farnesyltransferase), putative	19246010	pull-down assay	Drug	Essential	-	0	0	0	not in the map (in the context of hemoglbin degradation)
PF3D7_1022800	MECDPDH2yc	h	PF10_0221	MECDPDH2_ap	4-hydroxy-3-methylbut-2-en-1-yl diphosphate synthase (GcpE)	24999381	electron paramagnetic resonance spectroscopic investigations of analogs binding	Drug	Essential	100	1	100	1
PF3D7_1128400	GRTT, DMATT	c	PF11_0295	GRTT, DMATT	geranylgeranyl pyrophosphate synthase, putative (GGPPS)	22392982	in vitro screening assay of prenyl-synthase inhibitors based on growth-rescue and enzyme-inibition experiments (crystal structures of these inhibitors bound to a Plasmodium GGPPS were determined)	Drug	Essential	100	1	100	1
PF3D7_1147500	FRTT	c	PF11_0483	FRTT	farnesyltransferase beta subunit, putative	15642414	demonstrated in vitro activity of enzyme inhibitors	Drug	Essential	0	0	100	1
PF3D7_1324800	DHFS, FPGS	c	PF13_0140	DHFS, THFGLUS	dihydrofolate synthase/folylpolyglutamate synthase (DHFS-FPGS)			Drug	Essential	100	1	100	1
PF3D7_1327600	NNAT	c	PF13_0159	NNATr	nicotite-nucleotide adenylyltransferase (NMT)	24747974	design by synthesis	Drug	Essential	100	1	100	1
PF3D7_1472900	DHORTS	c	PF14_0697	DHORTS	dihydroorotase, putative	1348618	orotate analogs	Drug	Essential	100	1	100	1
PF3D7_0202700	GGTT, HEPTT, HEXTT, PPTT	c	PFB0130w	GGTT, PPTT	octaprenyl pyrophosphate synthase (OPP)	25779575	demonstrated in vitro activity of specific inhibition of phytoene synthase	Drug	Essential	0	0	100	1
PF3D7_0209300	MECDPSc	h	PFB0420w	MECDPS_ap	2C-methyl-D-erythritol 2,4-cyclodiphosphate synthase (IspF)	26435072	demonstrated in vitro activity	Drug	Essential	100	1	100	1
PF3D7_0417200	DHFR, TMDS	c	PFD0830w	DHFR, TMDS	bifunctiol dihydrofolate reductase-thymidylate synthase (DHFR-TS)			Drug	Essential	100	1	100	1
PF3D7_0512700	ORPT	c	PFE0630c	ORPT	orotate phosphoribosyltransferase (OPRT)	24158442	demonstrated inactivity in vitro	Drug	Non-essential	100	0	100	0	Despite their tight binding to the targets, the inhibitors did not kill cultured P. falciparum (cf. Plata et al.)
PF3D7_1246100	ALASm	m	PFL2210w	ALAS_mt	delta-aminolevulinic acid synthetase (ALAS)	1356337	ALAD-DeltaNC was taken up by the infected red blood cell when added to a culture of P. falciparum and this led to a substantial decrease in ALAD protein and enzyme activity and, subsequently, heme synthesis in the parasite, resulting in its death	Drug	Essential	100	1	100	1
PF3D7_1251300	DTMPK	c	PFL2465c	DTMPK	thymidylate kinase (TMK)	23240776	demonstrated in vitro activity of enzyme inhibitor	Drug	Essential	100	1	100	1
PF3D7_1314600 & PF3D7_0923600	LIPAMPLm, LIPATPTm	m	gene not in iTH366 model	reaction_not_in_model	lipoate-protein ligase 1 (LipL1)	17244193	lipoate analogue	Drug	Essential (developmental arrest in vitro)	100	1	100	1
PF3D7_1026900	ACCOAC, ACCOACc	c,h	PF14_0664	ACCOAC_ap	biotin--acetyl-CoA-carboxylase, putative	12499205	Thiolactomycin analogs (an inhibitor of type II FAS-condensing enzymes β-ketoacyl-ACP synthases I, II, and III (FabB, FabF, and FabH, respectively)	Drug	Essential (highest effect in ring stage)	0	0	100	1	Predicted as essential by iAM-Pf480 under in vitro standard conditions
PF3D7_1311800	HBD2	c,l	MAL13P1.56	HMGLB	M1-family alanyl aminopeptidase, putative (M1AAP)	18458130	demonstrated moderate in vitro activity due to inhibitoin of M17 and/or M1	Drug	Essential in Pfal and Pber	0	0	100	1
PF3D7_1115700	HBD1, HBD2	l		HMGLB	cysteine proteise falcipain 2a,falcipain 2 (FP2A)	20672841	demonstrated in vitro activity	Drug	Essential	0	0	100	1
PF3D7_1416500	GLUDy, GLUDyc	c,h	PF14_0164	GLUDy_ap, GLUDy	DP-specific glutamate dehydrogese (GDH1)	20399810	demonstrated in vitro activty of known GDH inhibitor	Drug	Essential	0	0	0	0
PF3D7_1440300	PPBNGSc, PPBNGS	h	PF14_0381	PPBNGS_ap	delta-aminolevulinic acid dehydratase,porphobilinogen synthase (PBGS)	1356337, 17060533	demonstrated in vitro activty of known heme-biosynthesis inhibitor	Drug	Essential	100	1	100	1
PF3D7_0922400	ADCS	c	PFI1100w	ADCS	para-aminobenzoic acid synthetase (pBAS)	22577137	automated screening to search for new inhibitors of folate biosynthesis	Drug	Essential	100	1	0	0
PF3D7_0206300	PSCVT, SHKK	c	PFB0280w	PSCVT, SHKK	pentafunctiol AROM polypeptide, putative, pseudogene (AROM)	9655396	demonstrated in vitro activty of known inhibitor of the shikimate pathway enzyme 5-enolpyruvyl shikimate 3-phosphate synthase	Drug	Essential	100	1	100	1
PF3D7_1141600	DOL11PMT, DOL12PMT	c	PF11_0427	DOLPMT	dolichol-phosphate mannosyltransferase (DPM1)	15153110	demonstrated in vitro inhibition of enzyme activity	Drug	Essential	0	0	100	1
PF3D7_1029600	MTAD, ADA, DADA	c	PF10_0289	ADA, DADA, MTAADA	adenosine deamise (ADA)	19728741	crystal structure of ADA from Plasmodium vivax (PvADA) in a complex with MT-coformycin	Drug	Essential	0	0	100	1	Predicted as essential by iAM-Pf480 under in vitro standard conditions, Lethal in the absence of inosine and hypoxanthine in iTH366
PF3D7_1033100	ORNDC, ADMDC	c	PF10_0322	ORNDC, ADMDC	S-adenosylmethionine decarboxylase/ornithine decarboxylase (AdoMetDC/ODC)	2043160	demonstrated in vitro activity of S-adenosylmethionine decarboxylase inhibitors	Drug	Essential	0	0	100	1	Predicted as essential by iAM-Pf480 under in vitro standard conditions, Lethal in the absence of putrescine in iTH366
PF3D7_1129000	SPMS	c	PF11_0301	SPMS	spermidine synthase (SpdSyn)	15913804	demonstrated in vitro activity of spermidine synthase inhibitors	Drug	Essential	0	0	100	1	Predicted as essential by iAM-Pf480 under in vitro standard conditions, Lethal in the absence of spermidine in iTH366
PF3D7_0513300	PUNP5, PUNP8, PUNP3, PUNP4, PYNP2r, PUNP2, PUNP6, PUNP7	c	PFE0660c	PUNP1, PUNP2, PUNP3, PUNP4, PUNP5, PUNP6, PUNP7, PUNP8	purine nucleoside phosphorylase (PNP)	11706018	transition state analogue inhibitors of PNP	Drug	Essential	4.8963	0	100	1	Lethal in the absence of inosine and hypoxanthine in iTH366
PF3D7_0616000	PYDAMK, PYDXK, PYDXNK	c	PFF0775w	PYDAMK, PYDXK, PYDXNK	pyridoxal kinase (PDXK)	25157434	pull-down assay	Drug	Essential	0	0	0	0	Predicted as essential by the generic iAM-Pf480 without in vitro standard conditions
PF3D7_0814900	SPODM, SPODMl, SPODMm	c	PF08_0071	SPODMc, SPODM_mt	superoxide dismutase [Fe] (FeSOD)	14604655	in vitro evaluation of a chemical library of synthetic compounds that inhibit PfSOD	Drug (Pfal, in vitro)	Essential	0	0	0	0
PF3D7_1037300	ATPt	transporter (c-e), transporter (c-m)	PF10_0366	ATPADPex_mt	ADP/ATP transporter on adenylate translocase (ADT)	17920591	in vitro activity of well-known specific inhibitors of mitochondrial ADP/ATP transporter	Drug	Essential	0	0	0	0
PF3D7_1342100	ACONT2m, ACONTa, ACONTb, ACONTbm	c,m	PF13_0229	ACONTac, ACONTam_mt, ACONTbc, ACONTbm_mt	aconitate hydratase	23763941/25843709	Sodium fluoroacetate (NaFAc) is a selective and potent inhibitor of the TCA-cycle enzyme aconitase	Drug (sensitivity to TCA inhbitors increases in gametocyte stages)	Stage-dependent essentiality	0	0	0	0
PF3D7_1347200	ADEt, ADNt, HYXNt, INSt	transporter (c-e)	PF13_0252	ADEt, ADNt, HYXNt, INSt	nucleoside transporter 1 (NT1)	25602169	Yeast-based high-throughput screen	Drug	Essential	0	0	100	1
PF3D7_1324900 & PF3D7_1325200	LDH_L, MCLOR	c	PF13_0141 & PF13_0144	LDH_L	L-lactate dehydrogese (LDH)	22741776	Molecular models of pfLDH-DHNA complexes, 3D structures of the pfLDH-DHNA complexes	Drug	Essential	100	1	100	1	Plata et al. state that its Lethal when pyruvate export is not allowed in iTH366, blocking both genes does reproduce essentialtiys, iAM-Pf480 has MCLOR which is not in iTH366 but its blocked, so it could be due to expanded network/alternative branches of iAM-Pf480
PF3D7_0927900	PSD_18_1_18_1, PSD_20_4_20_4	c	PFI1370c	PSD120, PSD140, PSD141, PSD160, PSD161, PSD180, PSD181	phosphatidylserine decarboxylase (PSD)	15273086	Yeast-based high-throughput screen	Drug	Essential	0	0	0	0
PF3D7_1140000	HCO3E	c	PF11_0410	HCO3E	carbonic anhydrase (CA)	11336746	in vitro activity of well-known sulfonamide-based inhibitors (sulfanilamide and acetazolamide)	Drug	Essential	100	1	100	1
PF3D7_0511200	DESAT18	c	PFE0555w	DESAT18, DESAT18_2	stearoyl-CoA desaturase (SCD)	19707292	in vitro acitivty of known to be specific Delta9-desaturase inhibitors	Drug	Stage-dependent essentiality (tested against asexual stages)	0	0	100	1	Predicted as essential by iAM-Pf480 under in vitro standard conditions
PF3D7_0624000	HEX1	c	PFF1155w	HEX1	hexokinase (HK)	23716053	in vitro activity of interrogation of a selected small-molecule library of HK inhibitors	Drug	Essential	0	0	100	1	Predicted as essential by iAM-Pf480 under in vitro standard conditions
PF3D7_0204700	GLCt1	transporter (c-e)	PFB0210c	GLCt1r	hexose transporter (HT)	12792024	in vitro (in P.fal culture and X. oocytes) and in vivo activity of O-3 hexose derivatives	Drug/in vivo (RMgm-391)	Essential in Pfal, Non-essential in Pber	0	0	100	1	Predicted as essential by iAM-Pf480 under in vitro standard conditions, PBANKA_0302500
PF3D7_0810800	HPPK2, DHPS2, FOLD3, HPPK	c	PF08_0095	HPPK2, DHPS2	dihydropteroate synthetase (DHPS)	14711307, 25997881	Taregt-guided synthesis of inhibitors	Drug	Essential	100	1	100	1	Predicted as essential by iAM-Pf480 under in vitro standard conditions, Essential in iAM-Pf480 when blocking DHPTt which is an extracellular transport of dhpt and there is evidence for folate/anti-folate uptake)
PF3D7_1127100	DUTPDP	c	PF11_0282	DUTPDP	deoxyuridine 5'-triphosphate nucleotidohydrolase (dUTPase)	16821778	enzyme-inhibition assay	Drug	Essential	0	0	0	0	This activity is required to maintain a low dUTP/dTTP ratio to prevent DNA damage. This is not reflected in the biomass function and cannot be predicted by FBA, Essential in iAM-PF480 if URIDK2r is set as irreversible
PF3D7_1354500	ADSS	c	PF13_0287	ADSS	adenylosuccinate synthetase (ADSS)	20813141	A screen of commercially available libraries against 6 malarial targets (CK, NMT, GK, SAHH, OMPDC, and AdSS)	Drug	Essential	100	1	100	1	Predicted as essential by iAM-Pf480 under in vitro standard conditions
PF3D7_0206700	ADSL1r, ADSL2r	c	PFB0295w	ADSL1r, ADSL2r	adenylosuccinate lyase (ASL)	21251933	dose dependent inhibition of parasite growth	Drug	Essential	100	1	100	1	Predicted as essential by iAM-Pf480 under in vitro standard conditions
PF3D7_0924300	TMDPK	c	PFI1195c	TMDPK	thiamine pyrophosphokinase (TPK)	16983082, 23804074	in vitro and in vivo activity of screened compound-library for inhibitors of methionine aminopeptidase 1b, in vitro and in vivo demonstrated activity of antimetabolite (oxythiamine)	Drug	Essential	0	0	100	1	Predicted as essential by iAM-Pf480 under in vitro standard conditions, An example of how in vitro reported experiments are different from in vivo ones, and how essentiality of genes could differe across species. The higher match between the the model simulating in vitro conditions and the studies reporting essentiality of TPP don't necessarily reflect the essentiality of TPP in vivo for P. falci…
PF3D7_0915000	NADH2_DASH_mq4m, NADH2_DASH_u8m	m	PFI0735c	NADH2_u6cm_mt	type II DH:ubiquinone oxidoreductase (NDH2)	22364416	high-throughput screening to identify hit compounds against NADH:ubiquinone oxidoreductase (PfNDH2)	Drug	Essential (synergisitic inhibition of PfNDH2 and the bc(1))	0	0	0	0
PF3D7_1209500 & PF3D7_1239000 & PF3D7_1321500 & PF3D7_1321600 & PF3D7_1470500	PDE1, PDE2, PDE3, PDE4, PDE5	c	MAL13P1_118 & MAL13P1_119 & PF14_0672 & PFL0475w	PDE1, PDE2, PDE3, PDE4, PDE5	3',5'-cyclic nucleotide phosphodiesterase, putative (PDEbeta)	21504142	drug to genome to drug, in vitro activity of analogues of tadalafil whichi is aknown potent PDE inhibitor	Drug (non selective PDE inhibition)	Essential	0	0	0	0
PF3D7_1012600	GMPS2	c	PF10_0123	GMPS2	GMP synthetase (GMPS)	10631077	demonstrated in vitro activity of a known GMP synthase inhibitor	Drug	Essential	0	0	100	1	Predicted as essential by iAM-Pf480 under in vitro standard conditions
PF3D7_0920800	IMPD	c	PFI1020c	IMPD	inosine-5'-monophosphate dehydrogese	7047569	demonstrated in vitro activity of a known inhibitor for the synthesis of guanosine monophosphate from inosine monophosphate	Drug	Essential	0	0	100	1	Predicted as essential by iAM-Pf480 under in vitro standard conditions
PF3D7_1113700 & PF3D7_0604700 & PF3D7_0406400	LGTHL, LGTHLc, GLYOX	c	PF11_0145 & PFF0230c & PFD0311w	LGTH, GLYOX	glyoxalase I (GloI)	20149108	demonstrated in vitro inhibition of enzyme activity	Drug	Essential	0	0	0	0	This activity is required for detoxification of methylglyoxal, which forms spontaneously and must be eventually converted to lactate and excreted. This cannot be predicted by FBA
PF3D7_0603300	DHORD10m, DHORD9m	m	PFF0160c	DHORD2_mt	dihydroorotate dehydrogese, mitochondrial precursor (DHODH)	17228860	demonstrated in vitro activity of synthesized inhibitor	Drug	Essential	100	1	100	1
PF3D7_1012300	CYOR_DASH_mqn4m, CYOR_DASH_u8m	m		CYOR_u6m_mt	ubiquinol-cytochrome c reductase complex subunit, putative	22547613, 18319379	demonstrated in vitro activity of synthesized inhibitor	Drug	Essential	0	0	0	0	Predicted as essential by the generic iAM-Pf480 without in vitro standard conditions
PF3D7_1401800	CHOLK	c	PF14_0020	CHOLK	choline kinase (CK)	17145794	demonstrated in vitro activity of an inhibitor analog	Drug-in vivo	Essential in vivo (P. yoelli), reduced growth in vitro	0	0	0	0
PF3D7_1015900	ENO	c	PF10_0155	ENO	enolase (ENO)	26459031	drug-generated conjugates with the P. falciparum proteins whose specific binding sites were identified by mass spectrometry		Essential (inhibits oocyst development)	100	1	100	1
PF3D7_1467300	DXPRIic	h	PF14_0641	DXPRIi_ap	1-deoxy-D-xylulose 5-phosphate reductoisomerase (DXR)	10477522, 25781377, 17568945	demonstrated in vitro and in vivo activity of synthesized inhibitor analogs	Drug	Essential	100	1	100	1
PF3D7_0918900	GLUCYS	c	PFI0925w	GLUCYS	gamma-glutamylcysteine synthetase (gammaGCS)	12225291, 17012768	demonstrated in vitro activity by an inhibitor of gamma-glutamylcysteine synthetase	Drug	Essential	0	0	0	0	possibly inhibits other targets like Glutathion reductase (GR)
total_number_of_matched_drug_inhibitors_predictions (for evaluation of iAM-Pf480 performance)											23		42
											0.389831		0.711864

## Sheet: Table_D
Table D. Calculations for used uptake rates to simulate standard in vitro growth conditions (similar to PMID: 24163372)
REFERENCE	%PARASITEMIA	METABOLITE	REACTION	UPTAKE/SECRETION	INFECTED RBC RATE	SEM	MIN	MAX	UNINFECTED RBA RATE	SEM	MIN	MAX	ESTIMATED ISOLATED PARASITE RATE	MIN	MAX	UNIT	pf mmol/h/cell	min mmol/h/cell	min mmol/h/cell*1e14	max mmol/h/cell	max mmol/h/cell*1e14
PMID: 20113503	80% enriched	hypoxanthine	EX_hxan(e)	EX_hxan(e)	0.0086	0.0006	0.008	0.0092	0.0045	0.0001	0.0044	0.0046	0.0041	0.0036	0.0046	pmol/10E7 cells/sec	1.476e-15	1.296e-15	0.1296	1.656e-15	0.1656
PMID: 6371212		Glucose	EX_glc(e)	EX_glc(e)	122	34	88	156	4.6	1.5	3.1	6.1	117.4	84.9	149.9	microM glucose/10E9 parasitized RBC/24 hr	4.89167e-12	3.5375e-12	353.75	6.24583e-12	624.583
WT
PMID: 24163372	10% enriched to 85-98%	G6P	HEX1		2.16	0.37	1.79	2.53	0.02	0.01	0.01	0.03	2.14	1.78	2.5	nmol/10E8cells/min	1.284e-12	1.068e-12	1.068	1.5e-12	1.5
PMID: 24163372		Fructose 1,6-bisphospate	PFK		4.3	0.24	4.06	4.54	0.04	0.01	0.03	0.05	4.26	4.03	4.49	nmol/10E8cells/min	2.556e-12	2.418e-12	2.418	2.694e-12	2.694
PMID: 24163372		sn-glycerol-3-phosphate	GLYK		2.84	0.35	2.49	3.19	0	0	0	0	2.84	2.49	3.19	nmol/10E8cells/min	1.704e-12	1.494e-12	1.494	1.914e-12	1.914
PMID: 24163372		glycerol-phosphate	FBA		0.65	0.1	0.55	0.75	0.01	0.01	0	0.02	0.64	0.55	0.73	nmol/10E8cells/min	3.84e-13	3.3e-13	0.33	4.38e-13	0.438
PMID: 24163372		3-phosphoglycerate	ACYP		1.47	0.33	1.14	1.8	0	0	0	0	1.47	1.14	1.8	nmol/10E8cells/min	8.82e-13	6.84e-13	0.684	1.08e-12	1.08
PMID: 24163372		phosphoenolpyruvate	PPCK		0.32	0.05	0.27	0.37	0.01	0.01	0	0.02	0.31	0.27	0.35	nmol/10E8cells/min	1.86e-13	1.62e-13	0.162	2.1e-13	0.21
PMID: 24163372		pyruvate	PEPP		2.2	1.06	1.14	3.26	0	0	0	0	2.2	1.14	3.26	nmol/10E8cells/min	1.32e-12	6.84e-13	0.684	1.956e-12	1.956
PMID: 24163372		acetyl coA	ACS		0.0109	0.0029	0.008	0.0138	0	0	0	0	0.0109	0.008	0.0138	nmol/10E8cells/min	6.54e-15	4.8e-15	0.0048	8.28e-15	0.00828
PMID: 24163372		malate	MDH7m		0.0041	0.002	0.0021	0.0061	0	0	0	0	0.0041	0.0021	0.0061	nmol/10E8cells/min	2.46e-15	1.26e-15	0.00126	3.66e-15	0.00366
PMID: 24163372		lactate	LDH_L		6.91	1.99	4.92	8.9	0.01	0.01	0	0.02	6.9	4.92	8.88	nmol/10E8cells/min	4.14e-12	2.952e-12	2.952	5.328e-12	5.328
PDHapi_KO
PMID: 24163372	10% enriched to 85-98%	G6P	HEX1		1.43	0.32	1.11	1.75	0.02	0.01	0.01	0.03	1.41	1.1	1.72	nmol/10E8cells/min	8.46e-13	6.6e-13	0.66	1.032e-12	1.032
PMID: 24163372		Fructose 1,6-bisphospate	PFK		2.34	0.19	2.15	2.53	0.04	0.01	0.03	0.05	2.3	2.12	2.48	nmol/10E8cells/min	1.38e-12	1.272e-12	1.272	1.488e-12	1.488
PMID: 24163372		sn-glycerol-3-phosphate	GLYK		2.27	0.36	1.91	2.63	0	0	0	0	2.27	1.91	2.63	nmol/10E8cells/min	1.362e-12	1.146e-12	1.146	1.578e-12	1.578
PMID: 24163372		glycerol-phosphate	FBA		0.62	0.1	0.52	0.72	0.01	0.01	0	0.02	0.61	0.52	0.7	nmol/10E8cells/min	3.66e-13	3.12e-13	0.312	4.2e-13	0.42
PMID: 24163372		3-phosphoglycerate	ACYP		1	0.51	0.49	1.51	0	0	0	0	1	0.49	1.51	nmol/10E8cells/min	6e-13	2.94e-13	0.294	9.06e-13	0.906
PMID: 24163372		phosphoenolpyruvate	PPCK		0.24	0.06	0.18	0.3	0.01	0.01	0	0.02	0.23	0.18	0.28	nmol/10E8cells/min	1.38e-13	1.08e-13	0.108	1.68e-13	0.168
PMID: 24163372		pyruvate	PEPP		1.88	0.75	1.13	2.63	0	0	0	0	1.88	1.13	2.63	nmol/10E8cells/min	1.128e-12	6.78e-13	0.678	1.578e-12	1.578
PMID: 24163372		acetyl coA	ACS		0.0044	0.0033	0.0011	0.0077	0	0	0	0	0.0044	0.0011	0.0077	nmol/10E8cells/min	2.64e-15	6.6e-16	0.00066	4.62e-15	0.00462
PMID: 24163372		malate	MDH7m		0.0095	0.0033	0.0062	0.0128	0	0	0	0	0.0095	0.0062	0.0128	nmol/10E8cells/min	5.7e-15	3.72e-15	0.00372	7.68e-15	0.00768
PMID: 24163372		lactate	LDH_L		6.67	1.27	5.4	7.94	0.01	0.01	0	0.02	6.66	5.4	7.92	nmol/10E8cells/min	3.996e-12	3.24e-12	3.24	4.752e-12	4.752

## Sheet: Table_E
Table E-i. Validation of model-predicted flux rates against WT fluxomics data (PMID: 24163372)										Table E-ii. Validation of model-predicted flux rates against PDHapi KO (Pyruvate dehydrigenase, apicoplast knock-out) fluxomics data (PMID: 24163372)
rxns	minFlux	maxFlux	model.lb	model.ub	SamplingMean	SamplingMin	SamplingMax	normalized_sampling_mean_pfal_wt		rxns	minFlux	maxFlux	model.lb	model.ub	SamplingMean	SamplingMin	SamplingMax	normalized_sampling_mean_pfal_PDHapi_KO
10FTHFtc	0	0	-1000000	1000000	-2.12e-11	-1e-09	1e-09	-2.10424e-21		10FTHFtc	0	0	-1000000	1000000	-1.66e-11	-1e-09	1e-09	-1.60676e-21
1PPDCRp	0	4.48658	0	1000000	0.731689	0.000199683	2.77502	7.26251e-11		1PPDCRp	0	4.48658	0	1000000	0.7998	0.000705349	3.03839	7.7415e-11
3DSPHR	0.000412517	0.000825033	0	1000000	0.00052821	0.000412733	0.000763054	5.24284e-14		3DSPHR	0.000412503	0.000825007	0	1000000	0.000533816	0.000412512	0.000736052	5.16696e-14
3HAD100c	0	7.5e-06	0	1000000	4.33779e-06	-1.058e-06	1.4924e-05	4.30555e-16		3HAD100c	0	1.071e-06	0	1000000	6.17816e-07	-2.4e-08	1.02e-06	5.98003e-17
3HAD120c	0	7.5e-06	0	1000000	4.33789e-06	-1.059e-06	1.4924e-05	4.30565e-16		3HAD120c	0	1.071e-06	0	1000000	6.17974e-07	-2.4e-08	1.019e-06	5.98155e-17
3HAD140c	0	7.5e-06	0	1000000	4.33793e-06	-1.059e-06	1.4924e-05	4.30568e-16		3HAD140c	0	1.071e-06	0	1000000	6.17937e-07	-2.3e-08	1.019e-06	5.98119e-17
3HAD160c	0	7.5e-06	0	1000000	1.69874e-06	-1.043e-06	1.3083e-05	1.68611e-16		3HAD160c	0	9.37e-07	0	1000000	2.01626e-08	-9.06e-07	6.05e-07	1.9516e-18
3HAD40c	0	7.5e-06	0	1000000	4.33695e-06	-1.059e-06	1.4924e-05	4.30471e-16		3HAD40c	0	1.071e-06	0	1000000	6.169e-07	-2.4e-08	1.018e-06	5.97116e-17
3HAD60c	0	7.5e-06	0	1000000	4.33696e-06	-1.059e-06	1.4924e-05	4.30473e-16		3HAD60c	0	1.071e-06	0	1000000	6.16876e-07	-2.4e-08	1.018e-06	5.97092e-17
3HAD80c	0	7.5e-06	0	1000000	4.33763e-06	-1.059e-06	1.4925e-05	4.30539e-16		3HAD80c	0	1.071e-06	0	1000000	6.17653e-07	-2.3e-08	1.02e-06	5.97845e-17
3HBCOAHL	0	0	0	1000000	-5.5e-11	-2e-09	1e-09	-5.45912e-21		3HBCOAHL	0	0	0	1000000	-4.2e-11	-1e-09	1e-09	-4.0653e-21
3OAR100c	0	7.5e-06	-1000000	1000000	4.33786e-06	-1.059e-06	1.4925e-05	4.30562e-16		3OAR100c	0	1.071e-06	-1000000	1000000	6.17891e-07	-2.4e-08	1.019e-06	5.98075e-17
3OAR120c	0	7.5e-06	-1000000	1000000	4.33801e-06	-1.059e-06	1.4923e-05	4.30577e-16		3OAR120c	0	1.071e-06	-1000000	1000000	6.18047e-07	-2.3e-08	1.019e-06	5.98226e-17
3OAR140c	0	7.5e-06	-1000000	1000000	4.33789e-06	-1.059e-06	1.4924e-05	4.30564e-16		3OAR140c	0	1.071e-06	-1000000	1000000	6.1794e-07	-2.3e-08	1.019e-06	5.98122e-17
3OAR160c	0	7.5e-06	-1000000	1000000	1.69887e-06	-1.043e-06	1.3083e-05	1.68624e-16		3OAR160c	0	9.37e-07	-1000000	1000000	2.03126e-08	-9.06e-07	6.05e-07	1.96612e-18
3OAR40c	0	7.5e-06	-1000000	1000000	4.3373e-06	-1.06e-06	1.4924e-05	4.30506e-16		3OAR40c	0	1.071e-06	-1000000	1000000	6.17275e-07	-2.4e-08	1.018e-06	5.97479e-17
3OAR60c	0	7.5e-06	-1000000	1000000	4.3369e-06	-1.058e-06	1.4924e-05	4.30467e-16		3OAR60c	0	1.071e-06	-1000000	1000000	6.16853e-07	-2.5e-08	1.018e-06	5.9707e-17
3OAR80c	0	7.5e-06	-1000000	1000000	4.33762e-06	-1.059e-06	1.4925e-05	4.30538e-16		3OAR80c	0	1.071e-06	-1000000	1000000	6.17591e-07	-2.3e-08	1.019e-06	5.97785e-17
3OAS100c	0	7.5e-06	0	1000000	4.33755e-06	-1.059e-06	1.4925e-05	4.30531e-16		3OAS100c	0	1.071e-06	0	1000000	6.17565e-07	-2.4e-08	1.02e-06	5.97759e-17
3OAS120c	0	7.5e-06	0	1000000	4.33791e-06	-1.058e-06	1.4923e-05	4.30566e-16		3OAS120c	0	1.071e-06	0	1000000	6.17921e-07	-2.4e-08	1.019e-06	5.98104e-17
3OAS140c	0	7.5e-06	0	1000000	4.33792e-06	-1.059e-06	1.4924e-05	4.30568e-16		3OAS140c	0	1.071e-06	0	1000000	6.17976e-07	-2.3e-08	1.02e-06	5.98157e-17
3OAS160c	0	7.5e-06	0	1000000	1.69881e-06	-1.044e-06	1.3083e-05	1.68618e-16		3OAS160c	0	9.37e-07	0	1000000	2.02402e-08	-9.06e-07	6.05e-07	1.95911e-18
3OAS60c	0	7.5e-06	0	1000000	4.33686e-06	-1.059e-06	1.4924e-05	4.30463e-16		3OAS60c	0	1.071e-06	0	1000000	6.16807e-07	-2.4e-08	1.019e-06	5.97026e-17
3OAS80c	0	7.5e-06	0	1000000	4.33745e-06	-1.059e-06	1.4924e-05	4.30521e-16		3OAS80c	0	1.071e-06	0	1000000	6.17427e-07	-2.4e-08	1.02e-06	5.97626e-17
3PGP	0	1278.28	0	1000000	11.8237	0.00171675	309.449	1.17358e-09		3PGP	0	1278.28	0	1000000	11.6866	0.00141466	368.838	1.13118e-09
3SALATA	0	0	-1000000	1000000	3e-12	-2e-09	2e-09	2.9777e-22		3SALATA	0	0	-1000000	1000000	4.42e-11	-2e-09	2e-09	4.27825e-21
4ABZt2r	-18.3695	0.1	-1000000	1000000	-1.12887	-4.74941	0.0286643	-1.12048e-10		4ABZt2r	-18.3695	0.1	-1000000	1000000	-1.10709	-5.4984	0.0385179	-1.07159e-10
4AHMMPt	0	0	-1000000	1000000	2.12502e-08	-4.1e-07	2.42e-06	2.10922e-18		4AHMMPt	0	0	-1000000	1000000	8.3968e-09	-2.55e-07	1.535e-06	8.12751e-19
4hbat	0	0	-1000000	1000000	-2.247e-08	-2.423e-06	4.09e-07	-2.2303e-18		4hbat	0	0	-1000000	1000000	-9.6592e-09	-1.54e-06	2.55e-07	-9.34942e-19
4HBZtm	3.75e-06	7.5e-06	-1000000	1000000	4.80192e-06	3.752e-06	6.936e-06	4.76622e-16		4HBZtm	3.75e-06	7.499e-06	-1000000	1000000	4.85282e-06	3.749e-06	6.691e-06	4.69719e-16
4NPHPP	0	0	0	1000000	4.094e-10	-1e-09	2e-09	4.06357e-20		4NPHPP	0	0	0	1000000	3.796e-10	-1e-09	2e-09	3.67426e-20
4PYRDX	-0.1	9.75905	-1000000	1000000	0.249601	-0.0998114	3.43593	2.47746e-11		4PYRDX	-0.1	9.75905	-1000000	1000000	0.294471	-0.0999538	2.70341	2.85028e-11
5AOPtc	0	5.9997e-05	-1000000	1000000	1.87524e-05	-1.0098e-05	5.2755e-05	1.8613e-15		5AOPtc	0	5.9995e-05	-1000000	1000000	1.92554e-05	-7.168e-06	5.1757e-05	1.86379e-15
5AOPtm	-5.9997e-05	-2.9998e-05	-1000000	1000000	-3.84058e-05	-5.5473e-05	-3.0017e-05	-3.81203e-15		5AOPtm	-5.9995e-05	-2.9998e-05	-1000000	1000000	-3.88127e-05	-5.3502e-05	-2.9996e-05	-3.75679e-15
5FTHFt	-0.169415	0	-1000000	1000000	-0.0107204	-0.0503094	-3.487e-06	-1.06407e-12		5FTHFt	-0.169415	0	-1000000	1000000	-0.00951062	-0.0523193	-2.0017e-05	-9.20561e-13
ACACT1r	0	0	-1000000	1000000	9.748e-10	-2e-09	3e-09	9.67554e-20		ACACT1r	0	0	-1000000	1000000	9.752e-10	-1e-09	3e-09	9.43925e-20
ACCOAC	0.0153498	0.0901437	0	1000000	0.0548917	0.0212417	0.0888057	5.44837e-12		ACCOAC	0.0153493	0.0901376	0	1000000	0.0563782	0.019872	0.0888369	5.45701e-12
ACCOACc	0	5.2497e-05	0	1000000	2.77234e-05	-7.398e-06	9.744e-05	2.75173e-15		ACCOACc	0	6.562e-06	0	1000000	3.72479e-06	-1.62e-07	5.829e-06	3.60533e-16
ACCOALm	0	0	0	1000000	-3.3e-11	-1e-09	1e-09	-3.27547e-21		ACCOALm	0	0	0	1000000	-2.22e-11	-1e-09	1e-09	-2.1488e-21
ACCOAtm	0.0153498	139.791	-1000000	1000000	6.93347	0.0618328	36.9922	6.88194e-10		ACCOAtm	0.0153493	139.791	-1000000	1000000	6.43648	0.049392	31.4972	6.23006e-10
ACGAM6PS	0.00498725	0.00997449	-1000000	1000000	0.00638596	0.00498985	0.00922515	6.3385e-13		ACGAM6PS	0.00498709	0.00997417	-1000000	1000000	0.00645373	0.00498713	0.00889872	6.24676e-13
ACGAMK	0	0	0	1000000	-2.016e-09	-5.82e-07	8.74e-07	-2.00102e-19		ACGAMK	0	0	0	1000000	4.4018e-09	-3.98e-07	6.25e-07	4.26063e-19
ACGAMPM	0.00498725	0.00997449	-1000000	1000000	0.00638596	0.00498985	0.00922522	6.33849e-13		ACGAMPM	0.00498709	0.00997417	-1000000	1000000	0.00645374	0.00498719	0.00889871	6.24676e-13
ACGAtex	0	0	-1000000	1000000	3.2256e-09	-8.7e-07	5.83e-07	3.20162e-19		ACGAtex	0	0	-1000000	1000000	-3.1124e-09	-6.23e-07	4.01e-07	-3.01258e-19
ACGPID_18_0_18_1	0.00498725	0.00997449	0	1000000	0.00638596	0.00498986	0.00922522	6.33849e-13		ACGPID_18_0_18_1	0.00498709	0.00997417	0	1000000	0.00645374	0.00498719	0.00889871	6.24676e-13
ACGS	0	0	0	1000000	2.946e-10	-1e-09	2e-09	2.9241e-20		ACGS	0	0	0	1000000	2.78e-10	-1e-09	2e-09	2.69084e-20
ACOATAc	0	7.5e-06	-1000000	1000000	4.33728e-06	-1.06e-06	1.4924e-05	4.30504e-16		ACOATAc	0	1.071e-06	-1000000	1000000	6.17295e-07	-2.3e-08	1.018e-06	5.97498e-17
ACONT2m	-1000000	1000000	-1000000	1000000	-36862.4	-999497	999362	-3.65884e-06		ACONT2m	-1000000	1000000	-1000000	1000000	-46480	-999475	999645	-4.49894e-06
ACONTa	-1000000	1000000	-1000000	1000000	36862.9	-999362	999497	3.65889e-06		ACONTa	-1000000	1000000	-1000000	1000000	46480.5	-999644	999475	4.49898e-06
ACONTb	-1000000	1000000	-1000000	1000000	36862.9	-999362	999497	3.65889e-06		ACONTb	-1000000	1000000	-1000000	1000000	46480.5	-999644	999475	4.49898e-06
ACONTbm	-1000000	1000000	-1000000	1000000	-36862.4	-999497	999362	-3.65884e-06		ACONTbm	-1000000	1000000	-1000000	1000000	-46480	-999475	999645	-4.49894e-06
ACP1(FMN)	0	1278.28	0	1000000	11.4818	0.00509436	344.337	1.13965e-09		ACP1(FMN)	0	1278.28	0	1000000	10.8262	0.00289342	159.19	1.0479e-09
ACPS1c	0	0	0	1000000	-1.4e-11	-1e-09	1e-09	-1.38959e-21		ACPS1c	0	0	0	1000000	-5.28e-11	-1e-09	1e-09	-5.11067e-21
ACS	-139.696	0.00997449	-1000000	1000000	-6.8722	-36.9082	-0.0212656	-6.82112e-10		ACS	-139.696	0.00997417	-1000000	1000000	-6.37365	-31.4236	-0.000397028	-6.16924e-10
ACtr	-139.701	0	-1000000	1000000	-6.87858	-36.9145	-0.0274269	-6.82745e-10		ACtr	-139.701	0	-1000000	1000000	-6.3801	-31.4313	-0.00689629	-6.17549e-10
ACYP	0	1278.28	0	1000000	10.3189	0.00470769	146.282	1.02422e-09		ACYP	0	1278.28	0	1000000	10.5531	0.000892365	115.273	1.02147e-09
ADA	0	639.163	0	1000000	8.40952	0.208897	218.613	8.34701e-10		ADA	0	639.163	0	1000000	8.81131	0.0623138	158.202	8.52873e-10
ADCL	0	18.3695	0	1000000	1.1456	0.00209169	4.76587	1.13709e-10		ADCL	0	18.3695	0	1000000	1.12608	6.1123e-05	5.51957	1.08997e-10
ADCS	0	18.3695	0	1000000	1.1456	0.00209169	4.76587	1.13709e-10		ADCS	0	18.3695	0	1000000	1.12608	6.1123e-05	5.51957	1.08997e-10
ADEt	-0.169415	0	-1000000	1000000	-0.0430487	-0.142537	-6.38e-07	-4.27287e-12		ADEt	-0.169415	0	-1000000	1000000	-0.0414987	-0.123425	-1.288e-05	-4.01678e-12
ADK1	-14.9454	1275.96	-1000000	1000000	214.817	105.956	642.567	2.13221e-08		ADK1	-14.9454	1275.96	-1000000	1000000	210.44	93.4464	580.815	2.03691e-08
ADK3m	3.75e-06	7.5e-06	-1000000	1000000	4.80153e-06	3.752e-06	6.936e-06	4.76584e-16		ADK3m	3.75e-06	7.499e-06	-1000000	1000000	4.85248e-06	3.749e-06	6.691e-06	4.69686e-16
ADMDC	0.00101245	0.0510125	0	1000000	0.00871331	0.00107295	0.0367269	8.64854e-13		ADMDC	0.00101242	0.0510124	0	1000000	0.00680069	0.00118309	0.0278322	6.58259e-13
ADNCYC	0	1278.28	0	1000000	12.0305	0.00102758	382.866	1.19411e-09		ADNCYC	0	1278.28	0	1000000	11.7302	0.00276303	334.426	1.1354e-09
ADNt	-0.161415	0.008	-1000000	1000000	-0.00129688	-0.038167	0.0079983	-1.28724e-13		ADNt	-0.161415	0.008	-1000000	1000000	-0.000689128	-0.0327508	0.00799781	-6.67027e-14
ADPR	0	0	0	1000000	-2.174e-10	-2e-09	2e-09	-2.15784e-20		ADPR	0	0	0	1000000	-2.268e-10	-2e-09	2e-09	-2.19526e-20
ADPtc	-7.498e-06	0	-1000000	1000000	-6.80752e-07	-6.989e-06	5.347e-06	-6.75692e-17		ADPtc	-7.498e-06	-1.607e-06	-1000000	1000000	-2.38675e-06	-4.429e-06	-1.256e-06	-2.3102e-16
ADPTr	-1278.42	0	-1000000	1000000	-11.9416	-237.549	-0.0179507	-1.18528e-09		ADPTr	-1278.42	0	-1000000	1000000	-11.4236	-204.232	-0.023739	-1.10573e-09
ADSL1r	0.0147591	1278.43	-1000000	1000000	32.5285	0.719249	318.781	3.22868e-09		ADSL1r	0.0147587	1278.43	-1000000	1000000	32.4931	2.50936	282.8	3.14511e-09
ADSL2r	0	0	-1000000	1000000	-3.472e-10	-2e-09	1e-09	-3.44619e-20		ADSL2r	0	0	-1000000	1000000	-3.43e-10	-2e-09	1e-09	-3.32e-20
ADSS	0.0147591	1278.43	0	1000000	32.5285	0.719249	318.781	3.22868e-09		ADSS	0.0147587	1278.43	0	1000000	32.4931	2.50936	282.8	3.14511e-09
AGPAT1_16_0_16_0	0.000680928	319.572	0	1000000	4.74043	0.067502	29.9011	4.7052e-10		AGPAT1_16_0_16_0	0.000680906	319.572	0	1000000	4.86143	0.0721251	58.3206	4.70552e-10
AGPAT1_16_0_18_0	0.000430291	0.000860581	0	1000000	0.000550969	0.000430513	0.000795933	5.46873e-14		AGPAT1_16_0_18_0	0.000430277	0.000860554	0	1000000	0.000556816	0.000430286	0.000767764	5.38959e-14
AGPAT1_16_0_18_1	0.00143089	426.096	0	1000000	10.3187	0.538511	54.3493	1.0242e-09		AGPAT1_16_0_18_1	0.00143084	426.096	0	1000000	9.79559	0.526584	86.1833	9.48144e-10
AGPAT1_16_0_18_2	0.000659479	319.572	0	1000000	3.55606	0.00607603	17.8417	3.52963e-10		AGPAT1_16_0_18_2	0.000659458	319.572	0	1000000	3.69825	0.0386764	18.6905	3.57965e-10
AGPAT1_16_0_20_4	0.000407342	319.571	0	1000000	4.992	0.0292184	56.1975	4.95489e-10		AGPAT1_16_0_20_4	0.000407329	319.571	0	1000000	5.13582	0.0784474	58.7205	4.97111e-10
AGPAT1_18_0_18_0	2.9474e-05	5.8947e-05	0	1000000	3.77394e-05	2.9487e-05	5.4518e-05	3.74589e-15		AGPAT1_18_0_18_0	2.9473e-05	5.8945e-05	0	1000000	3.81398e-05	2.9474e-05	5.259e-05	3.69166e-15
AGPAT1_18_0_18_1	0.00507458	426.1	0	1000000	6.85567	0.00770336	128.274	6.80471e-10		AGPAT1_18_0_18_1	0.00507442	426.1	0	1000000	6.72671	0.0127427	96.5798	6.51098e-10
AGPAT1_18_0_20_4	5.786e-05	0.000115719	0	1000000	7.40865e-05	5.7888e-05	0.000107025	7.35358e-15		AGPAT1_18_0_20_4	5.7858e-05	0.000115715	0	1000000	7.48728e-05	5.7859e-05	0.000103239	7.24716e-15
AGPAT1_18_1_18_1	0.0010549	319.574	0	1000000	4.74661	0.060618	25.3278	4.71133e-10		AGPAT1_18_1_18_1	0.00105486	319.574	0	1000000	5.0651	0.0921808	33.5323	4.90266e-10
AGPAT1_18_1_18_2	0.000944652	319.572	0	1000000	4.95054	0.0688859	71.1727	4.91374e-10		AGPAT1_18_1_18_2	0.000944622	319.572	0	1000000	3.8759	0.0358427	79.0795	3.7516e-10
AGPAT1_18_1_20_4	4.616e-05	9.232e-05	0	1000000	5.91055e-05	4.6183e-05	8.5384e-05	5.86662e-15		AGPAT1_18_1_20_4	4.6159e-05	9.2317e-05	0	1000000	5.97328e-05	4.6159e-05	8.2364e-05	5.78172e-15
AGPAT1_18_2_18_2	0.000924103	319.572	0	1000000	4.63245	0.0728725	22.8104	4.59802e-10		AGPAT1_18_2_18_2	0.000924073	319.572	0	1000000	5.42465	0.0736493	84.7751	5.25068e-10
AGPAT1_20_4_20_4	0.000299985	319.574	0	1000000	2.92326	0.00110025	88.4694	2.90153e-10		AGPAT1_20_4_20_4	0.000299975	319.574	0	1000000	2.65533	0.000729238	36.6518	2.57017e-10
AHCi	0.013173	426.108	0	1000000	3.24141	0.0140965	38.4867	3.21732e-10		AHCi	0.0131725	426.108	0	1000000	3.47677	0.0161411	57.9035	3.36526e-10
AHCYStc	0	0	-1000000	1000000	1.774e-10	-1e-09	2e-09	1.76081e-20		AHCYStc	0	0	-1000000	1000000	1.682e-10	-1e-09	2e-09	1.62806e-20
AHCYStg	-0.0263234	-0.0131617	-1000000	1000000	-0.0168532	-0.0243461	-0.0131688	-1.67279e-12		AHCYStg	-0.0263226	-0.0131613	-1000000	1000000	-0.017032	-0.0234844	-0.0131616	-1.64858e-12
AHCYStm	-2.2499e-05	-1.125e-05	-1000000	1000000	-1.44049e-05	-2.0806e-05	-1.1254e-05	-1.42978e-15		AHCYStm	-2.2498e-05	-1.1249e-05	-1000000	1000000	-1.45578e-05	-2.0071e-05	-1.125e-05	-1.40909e-15
AKGCITtm	-1000000	1000000	-1000000	1000000	33192.1	-999551	998252	3.29454e-06		AKGCITtm	-1000000	1000000	-1000000	1000000	37762.7	-997878	998858	3.65516e-06
AKGDm	0	48.172	0	1000000	0.784693	0.000715117	8.98316	7.7886e-11		AKGDm	0	48.172	0	1000000	0.774266	0.000328253	14.6211	7.49434e-11
AKGMALtm	-1000000	1000000	-1000000	1000000	-134983	-999044	951435	-1.3398e-05		AKGMALtm	-1000000	1000000	-1000000	1000000	-156312	-998932	975517	-1.51299e-05
AKGOAAtm	-1000000	1000000	-1000000	1000000	75867.7	-999459	999966	7.53038e-06		AKGOAAtm	-1000000	1000000	-1000000	1000000	96870.5	-999842	999287	9.37638e-06
AKGtc	0	2.9998e-05	-1000000	1000000	9.37592e-06	-5.048e-06	2.6377e-05	9.30623e-16		AKGtc	0	2.9998e-05	-1000000	1000000	9.62746e-06	-3.584e-06	2.5879e-05	9.3187e-16
AKGtm	-1000000	1000000	-1000000	1000000	-25922.7	-999907	999940	-2.57301e-06		AKGtm	-1000000	1000000	-1000000	1000000	-21678.6	-999762	998576	-2.09833e-06
AKP1	0	0	0	1000000	-1.03e-10	-2e-09	1e-09	-1.02234e-20		AKP1	0	0	0	1000000	-1.056e-10	-2e-09	1e-09	-1.02213e-20
ALAGLNexR	-1000000	1000000	-1000000	1000000	28539.7	-999457	999831	2.83276e-06		ALAGLNexR	-1000000	1000000	-1000000	1000000	1847.56	-999910	995871	1.78831e-07
ALAGLYexR	-1000000	1000000	-1000000	1000000	-68448.9	-998146	999526	-6.79401e-06		ALAGLYexR	-1000000	1000000	-1000000	1000000	-58501.5	-999480	999640	-5.66253e-06
ALAILEexr	-1000000	1000000	-1000000	1000000	-21612	-998919	999241	-2.14514e-06		ALAILEexr	-1000000	1000000	-1000000	1000000	7519.71	-999733	998995	7.27855e-07
ALALEUexr	-1000000	1000000	-1000000	1000000	-34826.4	-999785	998500	-3.45676e-06		ALALEUexr	-1000000	1000000	-1000000	1000000	12230.6	-999821	997745	1.18384e-06
ALASm	2.9998e-05	5.9997e-05	0	1000000	3.84059e-05	3.0018e-05	5.5474e-05	3.81204e-15		ALASm	2.9998e-05	5.9995e-05	0	1000000	3.88127e-05	2.9996e-05	5.3502e-05	3.7568e-15
ALAt5r	-1000000	1000000	-1000000	1000000	67092.3	-999550	999847	6.65936e-06		ALAt5r	-1000000	1000000	-1000000	1000000	17001	-999118	999248	1.64558e-06
ALCD19c	0	0	-1000000	1000000	2.242e-10	0	1e-09	2.22534e-20		ALCD19c	0	0	-1000000	1000000	2.148e-10	-1e-09	1e-09	2.07911e-20
ALLTAHr	0	0	-1000000	1000000	4.32e-11	-1e-09	1e-09	4.28789e-21		ALLTAHr	0	0	-1000000	1000000	2.06e-11	-1e-09	1e-09	1.99393e-21
AMETt2	0	0	0	1000000	2.196e-10	-1e-09	2e-09	2.17968e-20		AMETt2	0	0	0	1000000	2.218e-10	-1e-09	2e-09	2.14687e-20
AMETtc	0	0	-1000000	1000000	-8.78e-11	-1e-09	1e-09	-8.71474e-21		AMETtc	0	0	-1000000	1000000	-1.058e-10	-1e-09	2e-09	-1.02407e-20
AMETtg	0.0131617	0.0263234	-1000000	1000000	0.0168532	0.0131688	0.0243461	1.67279e-12		AMETtg	0.0131613	0.0263226	-1000000	1000000	0.017032	0.0131616	0.0234844	1.64858e-12
AMETtm	1.125e-05	2.2499e-05	-1000000	1000000	1.44045e-05	1.1253e-05	2.0806e-05	1.42974e-15		AMETtm	1.1249e-05	2.2498e-05	-1000000	1000000	1.45574e-05	1.1249e-05	2.0073e-05	1.40906e-15
AMMQT4_2	0	0	0	1000000	9.7e-11	-2e-09	3e-09	9.6279e-21		AMMQT4_2	0	0	0	1000000	1.374e-10	-2e-09	3e-09	1.32994e-20
AMPDA	0	1278.28	0	1000000	12.1667	0.00239623	300.535	1.20763e-09		AMPDA	0	1278.28	0	1000000	12.25	0.000707793	269.261	1.18571e-09
ANS	0	0	0	1000000	-3.96e-11	-2e-09	2e-09	-3.93057e-21		ANS	0	0	0	1000000	-5.28e-11	-2e-09	2e-09	-5.11067e-21
AOPR2c	0	0	0	1000000	-1.8206e-09	-2.57e-07	1.32e-07	-1.80707e-19		AOPR2c	0	0	0	1000000	4.668e-10	-3.35e-07	1.51e-07	4.5183e-20
AOPRc	0	1000000	0	1000000	424379	512.204	997749	4.21225e-05		AOPRc	0	1000000	0	1000000	410679	63.1421	999886	3.97508e-05
AOPRXc	0	1000000	0	1000000	424379	512.204	997749	4.21225e-05		AOPRXc	0	1000000	0	1000000	410679	63.1421	999886	3.97508e-05
AP3AH	0	0	0	1000000	-2.246e-10	-2e-09	2e-09	-2.22931e-20		AP3AH	0	0	0	1000000	-2.18e-10	-2e-09	2e-09	-2.11009e-20
AP4AH1	0	0	0	1000000	3.88e-11	-1e-09	1e-09	3.85116e-21		AP4AH1	0	0	0	1000000	3.32e-11	-1e-09	1e-09	3.21353e-21
APTNAT	0	4.48658	-1000000	1000000	0.388879	0.000108947	1.68781	3.85988e-11		APTNAT	0	4.48658	-1000000	1000000	0.420486	0.000173568	1.4882	4.07001e-11
ARACHDt2	0.00111133	0.00222266	-1000000	1000000	0.00142301	0.00111191	0.00205569	1.41244e-13		ARACHDt2	0.0011113	0.00222259	-1000000	1000000	0.00143812	0.00111132	0.00198294	1.392e-13
ARGLYSex	0	1000000	0	1000000	482277	676.91	999238	4.78692e-05		ARGLYSex	0	1000000	0	1000000	481558	905.715	999775	4.66114e-05
ARGN	0	0	0	1000000	-4.66e-11	-1e-09	1e-09	-4.62536e-21		ARGN	0	0	0	1000000	-1.54e-11	-2e-09	2e-09	-1.49061e-21
ARGt5r	-1.19273	1000000	-1000000	1000000	482276	676.78	999238	4.78692e-05		ARGt5r	-1.19273	1000000	-1000000	1000000	481558	905.008	999775	4.66114e-05
ASNS1	0	9.18477	0	1000000	0.188399	5e-06	0.972721	1.86998e-11		ASNS1	0	9.18477	0	1000000	0.255443	5.8897e-05	1.31211	2.47251e-11
ASNt5r	-11.174	0.01717	-1000000	1000000	-1.08083	-2.10339	-0.344912	-1.07279e-10		ASNt5r	-11.174	0.0171694	-1000000	1000000	-1.21767	-2.43289	-0.327167	-1.17861e-10
ASNTA	0	0	-1000000	1000000	-3.072e-10	-2e-09	1e-09	-3.04917e-20		ASNTA	0	0	-1000000	1000000	-2.89e-10	-2e-09	1e-09	-2.79732e-20
ASPCT	0.00633718	0.0126744	0	1000000	0.00811449	0.0063405	0.0117223	8.05418e-13		ASPCT	0.00633698	0.0126739	0	1000000	0.00820061	0.00633712	0.0113074	7.93762e-13
ASPt5r	-18.2695	0.1	-1000000	1000000	-1.16586	-5.14361	0.0999196	-1.15719e-10		ASPt5r	-18.2695	0.1	-1000000	1000000	-1.26061	-7.27062	0.0999822	-1.22019e-10
ASPTA	-1277.87	3.07077	-1000000	1000000	-32.542	-318.217	-0.449281	-3.23001e-09		ASPTA	-1277.87	3.07077	-1000000	1000000	-32.5637	-283.38	-2.237	-3.15194e-09
ATPH1	0	639.142	0	1000000	4.51793	0.00031161	39.4386	4.48435e-10		ATPH1	0	639.142	0	1000000	4.46553	0.00249129	91.4104	4.32232e-10
ATPS	0	143.022	0	1000000	2.19591	0.000274328	13.1387	2.17959e-10		ATPS	0	143.022	0	1000000	1.749	0.000650603	17.8297	1.69291e-10
ATPS4m	0	26.7459	0	1000000	14.9912	1.20932	21.931	1.48798e-09		ATPS4m	0	26.7459	0	1000000	14.54	0.622803	22.2272	1.40737e-09
ATPSl	0	1278.28	0	1000000	10.5862	0.0045104	102.415	1.05075e-09		ATPSl	0	1278.28	0	1000000	10.7728	0.000966688	240.899	1.04273e-09
ATPt	0	0	-1000000	1000000	-4.24574e-08	-3.304e-06	1.88e-07	-4.21418e-18		ATPt	0	0	-1000000	1000000	-2.52968e-08	-1.326e-06	1.24e-07	-2.44855e-18
ATPtc	0	7.498e-06	-1000000	1000000	6.81241e-07	-5.347e-06	6.989e-06	6.76177e-17		ATPtc	1.607e-06	7.498e-06	-1000000	1000000	2.38725e-06	1.257e-06	4.43e-06	2.31069e-16
ATPtm2	-1000000	1000000	-1000000	1000000	-27333.1	-999865	999614	-2.71299e-06		ATPtm2	-1000000	1000000	-1000000	1000000	23673	-999971	999686	2.29138e-06
BACCL	0	0	0	1000000	-5.82e-11	-1e-09	1e-09	-5.77674e-21		BACCL	0	0	0	1000000	-6.58e-11	-1e-09	1e-09	-6.36898e-21
biomass	0.0374981	0.0749962	0.0374981	1000000	0.0480147	0.0375177	0.0693625	4.76579e-12		biomass	0.0374969	0.0749938	0.0374969	1000000	0.0485243	0.0374977	0.0669076	4.69681e-12
CA2abc1	0	143.022	0	1000000	2.00604	2.8912e-05	32.087	1.99113e-10		CA2abc1	0	143.022	0	1000000	2.22656	0.000362111	27.4872	2.15516e-10
cADPR	0	0	0	1000000	-8.78e-11	-2e-09	1e-09	-8.71474e-21		cADPR	0	0	0	1000000	-6.72e-11	-1e-09	1e-09	-6.50449e-21
CAMPt	0	0	0	1000000	-1.142e-10	-2e-09	2e-09	-1.13351e-20		CAMPt	0	0	0	1000000	-1.126e-10	-2e-09	1e-09	-1.08989e-20
CAt4	-143.022	0	-1000000	1000000	-2.00604	-32.087	-2.8911e-05	-1.99113e-10		CAt4	-143.022	0	-1000000	1000000	-2.22656	-27.4872	-0.000362111	-2.15516e-10
CAt8	0	0	-1000000	1000000	-1.824e-10	-1e-09	1e-09	-1.81044e-20		CAt8	0	0	-1000000	1000000	-1.824e-10	-1e-09	1e-09	-1.7655e-20
CBPS	0	0.0126744	0	1000000	0.0038547	5.216e-06	0.0106013	3.82605e-13		CBPS	0	0.0126739	0	1000000	0.00399168	3.6e-08	0.0101439	3.86367e-13
CBPSam	0	0.0126744	0	1000000	0.00425979	5.16e-07	0.0103569	4.22813e-13		CBPSam	0	0.0126739	0	1000000	0.00420893	3.832e-06	0.010853	4.07395e-13
CDIPTr_16_0_16_0	2.1449e-05	4.2898e-05	-1000000	1000000	2.7464e-05	2.1459e-05	3.9675e-05	2.72599e-15		CDIPTr_16_0_16_0	2.1448e-05	4.2896e-05	-1000000	1000000	2.77555e-05	2.1448e-05	3.8271e-05	2.68654e-15
CDIPTr_16_0_18_0	2.1449e-05	4.2898e-05	-1000000	1000000	2.7464e-05	2.146e-05	3.9675e-05	2.72599e-15		CDIPTr_16_0_18_0	2.1448e-05	4.2896e-05	-1000000	1000000	2.77555e-05	2.1448e-05	3.8271e-05	2.68653e-15
CDIPTr_16_0_18_1	2.1449e-05	319.571	-1000000	1000000	2.96074	0.000735299	26.3292	2.93873e-10		CDIPTr_16_0_18_1	2.1448e-05	319.571	-1000000	1000000	2.93787	0.00183747	32.7813	2.84365e-10
CDIPTr_18_0_18_0	2.8949e-05	5.7897e-05	-1000000	1000000	3.70673e-05	2.8964e-05	5.3548e-05	3.67918e-15		CDIPTr_18_0_18_0	2.8948e-05	5.7895e-05	-1000000	1000000	3.74607e-05	2.8948e-05	5.1653e-05	3.62593e-15
CDIPTr_18_0_18_1	0.0050162	319.576	-1000000	1000000	2.88516	0.00802453	31.8232	2.86372e-10		CDIPTr_18_0_18_1	0.00501603	319.576	-1000000	1000000	3.07022	0.00755961	100.086	2.97176e-10
CDIPTr_18_1_18_1	6.5284e-05	0.000130568	-1000000	1000000	8.35935e-05	6.5318e-05	0.000120759	8.29722e-15		CDIPTr_18_1_18_1	6.5282e-05	0.000130564	-1000000	1000000	8.44808e-05	6.5283e-05	0.000116485	8.17714e-15
CDPMEKc	2.9999e-05	5.9997e-05	0	1000000	3.84057e-05	2.9984e-05	5.5518e-05	3.81202e-15		CDPMEKc	2.9998e-05	5.9995e-05	0	1000000	3.8811e-05	2.9979e-05	5.3516e-05	3.75663e-15
CDS_16_0_16_0	2.1449e-05	4.2898e-05	0	1000000	2.74641e-05	2.1459e-05	3.9676e-05	2.726e-15		CDS_16_0_16_0	2.1448e-05	4.2896e-05	0	1000000	2.77556e-05	2.1448e-05	3.8271e-05	2.68655e-15
CDS_16_0_18_0	2.1449e-05	4.2898e-05	0	1000000	2.74638e-05	2.1459e-05	3.9674e-05	2.72597e-15		CDS_16_0_18_0	2.1448e-05	4.2896e-05	0	1000000	2.77553e-05	2.1447e-05	3.827e-05	2.68652e-15
CDS_16_0_18_1	0.000771411	319.572	0	1000000	2.9617	0.00181557	26.3301	2.93969e-10		CDS_16_0_18_1	0.000771386	319.572	0	1000000	2.93884	0.00273853	32.7823	2.84459e-10
CDS_18_0_18_0	2.8949e-05	5.7897e-05	0	1000000	3.70675e-05	2.8964e-05	5.3548e-05	3.67919e-15		CDS_18_0_18_0	2.8948e-05	5.7895e-05	0	1000000	3.74608e-05	2.8949e-05	5.1652e-05	3.62594e-15
CDS_18_0_18_1	0.00507406	319.576	0	1000000	2.88523	0.00809211	31.8233	2.86379e-10		CDS_18_0_18_1	0.00507389	319.576	0	1000000	3.0703	0.00763353	100.086	2.97183e-10
CDS_18_0_20_4	5.786e-05	0.000115719	0	1000000	7.40868e-05	5.7889e-05	0.000107026	7.35361e-15		CDS_18_0_20_4	5.7858e-05	0.000115715	0	1000000	7.48731e-05	5.7859e-05	0.00010324	7.24719e-15
CDS_18_1_18_1	0.000111444	0.0227218	0	1000000	0.00571943	0.000131726	0.018305	5.67692e-13		CDS_18_1_18_1	0.000111441	0.0227211	0	1000000	0.00531316	0.000117072	0.0165468	5.14276e-13
CDS_18_1_20_4	4.616e-05	9.232e-05	0	1000000	5.91064e-05	4.6184e-05	8.5384e-05	5.86671e-15		CDS_18_1_20_4	4.6159e-05	9.2317e-05	0	1000000	5.97337e-05	4.6161e-05	8.2364e-05	5.7818e-15
CDS_20_4_20_4	5.441e-05	0.0226078	0	1000000	0.00106982	4.9797e-05	0.00655017	1.06187e-13		CDS_20_4_20_4	5.4408e-05	0.022607	0	1000000	0.00113173	5.7971e-05	0.00417137	1.09543e-13
CEPTC_16_0_16_0	0.000407342	1278.28	0	1000000	49.4685	3.69549	520.248	4.91008e-09		CEPTC_16_0_16_0	0.000407329	1278.29	0	1000000	48.3226	5.04415	495.129	4.67729e-09
CEPTC_16_0_18_0	0.000407342	1278.28	0	1000000	35.7629	1.22734	348.319	3.54971e-09		CEPTC_16_0_18_0	0.000407329	1278.29	0	1000000	35.3756	1.37718	319.542	3.42411e-09
CEPTC_16_0_18_1	0.000407342	1278.28	0	1000000	49.4893	3.39192	345.146	4.91214e-09		CEPTC_16_0_18_1	0.000407329	1278.29	0	1000000	49.4706	4.44334	392.224	4.78841e-09
CEPTC_16_0_18_2	0.000407342	1278.28	0	1000000	14.155	0.128793	397.08	1.40498e-09		CEPTC_16_0_18_2	0.000407329	1278.28	0	1000000	14.165	0.109285	296.95	1.37107e-09
CEPTC_16_0_20_4	0.000407342	319.571	0	1000000	4.992	0.0292184	56.1975	4.95489e-10		CEPTC_16_0_20_4	0.000407329	319.571	0	1000000	5.13582	0.0784474	58.7205	4.97111e-10
CEPTC_18_1_18_1	0.000673241	1278.29	0	1000000	49.2681	2.74312	347.906	4.89019e-09		CEPTC_18_1_18_1	0.000673219	1278.29	0	1000000	50.2202	4.85154	304.347	4.86096e-09
CEPTC_18_1_18_2	0.000673241	1278.29	0	1000000	49.4603	4.41295	468.879	4.90927e-09		CEPTC_18_1_18_2	0.000673219	1278.29	0	1000000	49.5952	2.88659	321.487	4.80047e-09
CEPTC_18_2_18_2	0.000591532	1278.29	0	1000000	49.3117	5.48989	394.24	4.89452e-09		CEPTC_18_2_18_2	0.000591513	1278.29	0	1000000	50.0946	3.96031	427.053	4.8488e-09
CEPTE_16_0_16_0	0.000252137	1278.29	0	1000000	13.7016	0.0576363	319.029	1.35997e-09		CEPTE_16_0_16_0	0.000252129	1278.29	0	1000000	14.0866	0.112703	334.863	1.36349e-09
CEPTE_16_0_18_1	0.000252137	1278.29	0	1000000	13.7027	0.043663	333.351	1.36008e-09		CEPTE_16_0_18_1	0.000252129	1278.29	0	1000000	13.44	0.0443301	311.105	1.30089e-09
CEPTE_16_0_18_2	0.000252137	1278.29	0	1000000	13.2733	0.118426	164.522	1.31747e-09		CEPTE_16_0_18_2	0.000252129	1278.29	0	1000000	13.1522	0.145186	132.983	1.27304e-09
CEPTE_18_1_18_1	0	1278.29	0	1000000	13.6869	0.115996	176.192	1.35851e-09		CEPTE_18_1_18_1	0	1278.29	0	1000000	14.0866	0.0401886	297.524	1.36349e-09
CEPTE_18_1_18_2	0.000270211	1278.29	0	1000000	14.689	0.184391	245.997	1.45798e-09		CEPTE_18_1_18_2	0.000270203	1278.29	0	1000000	12.5737	0.071396	281.327	1.21704e-09
CEPTE_18_2_18_2	0.000332571	1278.29	0	1000000	13.4536	0.0326462	143.223	1.33536e-09		CEPTE_18_2_18_2	0.00033256	1278.29	0	1000000	14.4922	0.111085	691.106	1.40274e-09
CEPTE_20_4_20_4	0	319.571	0	1000000	2.92219	0.000493735	88.4673	2.90047e-10		CEPTE_20_4_20_4	0	319.571	0	1000000	2.65419	0.000244094	36.6515	2.56907e-10
CERpfT1gt_18_1_16_0	-0.000347232	-0.000173616	-1000000	1000000	-0.000222308	-0.000321149	-0.000173707	-2.20656e-14		CERpfT1gt_18_1_16_0	-0.000347221	-0.000173611	-1000000	1000000	-0.000224668	-0.000309783	-0.000173615	-2.17462e-14
CERpfT1gt_18_1_18_0	-0.000239988	-0.000119994	-1000000	1000000	-0.000153646	-0.000221959	-0.000120056	-1.52504e-14		CERpfT1gt_18_1_18_0	-0.00023998	-0.00011999	-1000000	1000000	-0.000155277	-0.000214105	-0.000119992	-1.50297e-14
CERpfT1gt_18_1_24_0	-0.000237813	-0.000118906	-1000000	1000000	-0.000152255	-0.000219948	-0.000118969	-1.51123e-14		CERpfT1gt_18_1_24_0	-0.000237805	-0.000118903	-1000000	1000000	-0.000153871	-0.000212163	-0.000118905	-1.48936e-14
CGMPt	0	0	0	1000000	-1.472e-10	-1e-09	1e-09	-1.46106e-20		CGMPt	0	0	0	1000000	-1.186e-10	-2e-09	1e-09	-1.14796e-20
CHLPCTD	0.00438724	1278.29	0	1000000	301.908	116.05	693.686	2.99664e-08		CHLPCTD	0.0043871	1278.29	0	1000000	302.38	116.019	595.713	2.92682e-08
CHOLK	0	319.572	0	1000000	18.9271	2.83626	85.8114	1.87864e-09		CHOLK	0	319.572	0	1000000	19.9079	3.85756	110.423	1.92695e-09
CHOLPtg	-1278.29	-0.00438724	-1000000	1000000	-213.905	-608.205	-68.7467	-2.12315e-08		CHOLPtg	-1278.29	-0.0043871	-1000000	1000000	-212.879	-565.11	-72.5868	-2.06052e-08
CHOLtu	0	0	0	1000000	-6.03204e-08	-1.22e-06	3.36e-07	-5.9872e-18		CHOLtu	0	0	0	1000000	-4.80864e-08	-1.222e-06	4e-07	-4.65442e-18
CHORS	3.75e-06	18.3695	0	1000000	1.14561	0.00209588	4.76587	1.13709e-10		CHORS	3.75e-06	18.3696	0	1000000	1.12609	6.5713e-05	5.51957	1.08997e-10
CHRPL	3.75e-06	7.5e-06	0	1000000	4.80195e-06	3.752e-06	6.937e-06	4.76626e-16		CHRPL	3.75e-06	7.499e-06	0	1000000	4.85288e-06	3.749e-06	6.692e-06	4.69724e-16
CHSTEROLt	0	0	0	1000000	2.508e-10	-3e-09	3e-09	2.48936e-20		CHSTEROLt	0	0	0	1000000	3.266e-10	-2e-09	3e-09	3.16126e-20
CHTNASE	0	0	0	1000000	2.498e-10	-1e-09	2e-09	2.47943e-20		CHTNASE	0	0	0	1000000	2.728e-10	-1e-09	2e-09	2.64051e-20
CITFUMtm	0.0147591	1278.43	-1000000	1000000	32.5285	0.719249	318.781	3.22868e-09		CITFUMtm	0.0147587	1278.43	-1000000	1000000	32.4931	2.50936	282.8	3.14511e-09
CITOAAtm	-1000000	1000000	-1000000	1000000	59082.3	-999565	996801	5.86431e-06		CITOAAtm	-1000000	1000000	-1000000	1000000	59408.8	-998781	999233	5.75035e-06
CITSUCCtm	-1000000	1000000	-1000000	1000000	-10558.8	-999966	999166	-1.04804e-06		CITSUCCtm	-1000000	1000000	-1000000	1000000	22786.9	-999723	999013	2.20561e-06
CITtcm	-1000000	1000000	-1000000	1000000	-36862.9	-999497	999362	-3.65889e-06		CITtcm	-1000000	1000000	-1000000	1000000	-46480.5	-999475	999644	-4.49898e-06
CITtm	-1000000	1000000	-1000000	1000000	15363.9	-999946	999678	1.52497e-06		CITtm	-1000000	1000000	-1000000	1000000	44465.5	-999855	998019	4.30395e-06
CLHCOtex	0	0	0	1000000	-4.36e-10	-1e-09	0	-4.32759e-20		CLHCOtex	0	0	0	1000000	-4.082e-10	-1e-09	1e-09	-3.95109e-20
CLPNSm_pf	0.000374981	0.000749962	0	1000000	0.000480147	0.000375177	0.000693626	4.76578e-14		CLPNSm_pf	0.000374969	0.000749938	0	1000000	0.000485243	0.000374977	0.000669076	4.69681e-14
CMPtc	-5.9997e-05	-2.9999e-05	-1000000	1000000	-3.84058e-05	-5.5518e-05	-2.9984e-05	-3.81203e-15		CMPtc	-5.9995e-05	-2.9998e-05	-1000000	1000000	-3.88111e-05	-5.3517e-05	-2.998e-05	-3.75665e-15
CO2t	-144.781	0	-1000000	1000000	-11.8715	-43.2739	-3.66986	-1.17832e-09		CO2t	-144.781	0	-1000000	1000000	-11.4905	-50.3035	-2.58952	-1.11219e-09
CO2th	-0.00019499	-2.9998e-05	-1000000	1000000	-0.000103445	-0.000263132	-1.8942e-05	-1.02676e-14		CO2th	-9.9835e-05	-2.9998e-05	-1000000	1000000	-5.40397e-05	-8.5224e-05	-2.9933e-05	-5.23067e-15
CO2tm	-144.589	-3.3748e-05	-1000000	1000000	-9.23893	-37.528	-2.40102	-9.17026e-10		CO2tm	-144.589	-3.3747e-05	-1000000	1000000	-8.88388	-49.8074	-1.40875	-8.59896e-10
COAtc	-7.5e-06	-3.75e-06	-1000000	1000000	-4.80293e-06	-6.938e-06	-3.753e-06	-4.76723e-16		COAtc	-7.499e-06	-3.75e-06	-1000000	1000000	-4.85378e-06	-6.694e-06	-3.75e-06	-4.69812e-16
COAtm	0.0153498	139.791	-1000000	1000000	6.93347	0.0618328	36.9922	6.88194e-10		COAtm	0.0153493	139.791	-1000000	1000000	6.43648	0.049392	31.4972	6.23006e-10
COBALTt5	0	0	-1000000	1000000	2.188e-10	-2e-09	2e-09	2.17174e-20		COBALTt5	0	0	-1000000	1000000	2.068e-10	-2e-09	2e-09	2.00168e-20
CPPPGO	3.75e-06	7.5e-06	0	1000000	4.80092e-06	3.752e-06	6.937e-06	4.76524e-16		CPPPGO	3.75e-06	7.499e-06	0	1000000	4.85179e-06	3.75e-06	6.69e-06	4.69619e-16
CPPPGtc	-7.5e-06	0	-1000000	1000000	-2.34433e-06	-6.595e-06	1.262e-06	-2.3269e-16		CPPPGtc	-7.499e-06	0	-1000000	1000000	-2.40719e-06	-6.471e-06	8.93e-07	-2.32999e-16
CSmr	-3.28363	49.0809	-1000000	1000000	0.422072	-1.77563	8.19674	4.18935e-11		CSmr	-3.28363	49.0809	-1000000	1000000	0.488375	-1.72907	14.9871	4.72713e-11
CSNt	0	0	-1000000	1000000	2.088e-10	-1e-09	2e-09	2.07248e-20		CSNt	0	0	-1000000	1000000	2.312e-10	-1e-09	2e-09	2.23785e-20
CTPS2	0.00307484	0.00727463	0	1000000	0.00407016	0.00308572	0.00585656	4.03991e-13		CTPS2	0.00307475	0.0072744	0	1000000	0.00409561	0.00307096	0.00570441	3.96426e-13
CTPtc	2.9999e-05	5.9997e-05	-1000000	1000000	3.84058e-05	2.9984e-05	5.5517e-05	3.81203e-15		CTPtc	2.9998e-05	5.9995e-05	-1000000	1000000	3.88112e-05	2.9979e-05	5.3516e-05	3.75665e-15
CU2t2ex	0	1278.28	-1000000	1000000	11.5491	0.000263583	358.675	1.14632e-09		CU2t2ex	0	1278.28	-1000000	1000000	10.8241	0.000342405	146.213	1.04769e-09
CuTP	0	1278.28	0	1000000	11.5491	0.000263583	358.675	1.14632e-09		CuTP	0	1278.28	0	1000000	10.8241	0.000342405	146.213	1.04769e-09
CYOOm2	0	10.0904	0	1000000	6.47601	0.741682	9.39288	6.42788e-10		CYOOm2	0	10.0904	0	1000000	6.26027	0.345934	9.2841	6.0595e-10
CYOR-mqn4m	0	20.1808	0	1000000	6.57418	0.00564267	17.6938	6.52531e-10		CYOR-mqn4m	0	20.1808	0	1000000	6.3015	0.00300026	17.3618	6.09941e-10
CYOR-u8m	0	20.1808	0	1000000	6.37785	0.000888593	18.2193	6.33044e-10		CYOR-u8m	0	20.1808	0	1000000	6.21905	0.00291369	17.4736	6.0196e-10
CYSGLUexR	-1000000	1000000	-1000000	1000000	3200.17	-999676	999864	3.17638e-07		CYSGLUexR	-1000000	1000000	-1000000	1000000	22653.1	-999983	999342	2.19266e-06
CYSGLYexR	-1000000	1000000	-1000000	1000000	-3031.22	-999104	998311	-3.00869e-07		CYSGLYexR	-1000000	1000000	-1000000	1000000	50591.9	-999121	999635	4.89694e-06
CYStec	-1000000	1000000	-1000000	1000000	-6231.63	-999429	998704	-6.18531e-07		CYStec	-1000000	1000000	-1000000	1000000	27938.6	-998747	998911	2.70426e-06
CYSTGLUex	0	0	0	1000000	3.0428e-09	-4.03e-07	2.09e-07	3.02018e-19		CYSTGLUex	0	0	0	1000000	2.682e-09	-1.79e-07	1.63e-07	2.59599e-19
CYSTSERex	0	0	0	1000000	-3.158e-09	-2.09e-07	4.02e-07	-3.13453e-19		CYSTSERex	0	0	0	1000000	-2.788e-09	-1.64e-07	1.79e-07	-2.69859e-19
CYTK1	0.0174667	1278.3	-1000000	1000000	393.191	148.657	757.105	3.90268e-08		CYTK1	0.0174661	1278.3	-1000000	1000000	392.881	139.848	868.084	3.80281e-08
CYTK2	0	0	-1000000	1000000	-7e-11	-1e-09	1e-09	-6.94797e-21		CYTK2	0	0	-1000000	1000000	-6.9e-11	-1e-09	1e-09	-6.67871e-21
D-LACt2	-639.142	0	-1000000	1000000	-18.5497	-170.007	-0.753748	-1.84118e-09		D-LACt2	-639.142	0	-1000000	1000000	-19.4559	-199.805	-0.985324	-1.88319e-09
D-LACtc	0	639.142	-1000000	1000000	11.6196	0.0706517	163.679	1.15332e-09		D-LACtc	0	639.142	-1000000	1000000	12.084	0.147324	193.246	1.16965e-09
DADA	0	1278.28	0	1000000	11.8985	0.004842	237.48	1.18101e-09		DADA	0	1278.28	0	1000000	11.3821	0.00560795	204.178	1.10171e-09
DADK	0	0	-1000000	1000000	3.096e-10	-1e-09	2e-09	3.07299e-20		DADK	0	0	-1000000	1000000	2.946e-10	-1e-09	2e-09	2.85152e-20
DADNt4	0	0	-1000000	1000000	-1.624e-10	-2e-09	1e-09	-1.61193e-20		DADNt4	0	0	-1000000	1000000	-1.12e-10	-1e-09	1e-09	-1.08408e-20
dag_pf_16_0_16_0_tr	0	0.00997449	-1000000	1000000	0.000936512	-1.218e-06	0.00455358	9.29551e-14		dag_pf_16_0_16_0_tr	0	0.00997417	-1000000	1000000	0.00106323	-1.3624e-05	0.00466736	1.02913e-13
dag_pf_16_0_16_0tg	-1278.28	0	-1000000	1000000	-35.6587	-504.5	-0.90042	-3.53936e-09		dag_pf_16_0_16_0tg	-1278.28	0	-1000000	1000000	-35.1901	-488.025	-1.89964	-3.40615e-09
dag_pf_16_0_18_0tg	-1278.28	0	-1000000	1000000	-35.7624	-348.318	-1.22682	-3.54966e-09		dag_pf_16_0_18_0tg	-1278.28	0	-1000000	1000000	-35.3751	-319.541	-1.37674	-3.42406e-09
dag_pf_16_0_18_1_tr	0	0.00997449	-1000000	1000000	0.00103696	-5.692e-06	0.00418433	1.02925e-13		dag_pf_16_0_18_1_tr	0	0.00997417	-1000000	1000000	0.00113859	-1.3877e-05	0.00543788	1.10208e-13
dag_pf_16_0_18_1tg	-1278.28	0	-1000000	1000000	-35.5582	-339.548	-0.954304	-3.52939e-09		dag_pf_16_0_18_1tg	-1278.28	0	-1000000	1000000	-35.3063	-333.229	-0.704184	-3.4174e-09
dag_pf_16_0_18_2_tr	0	0.00997449	-1000000	1000000	0.000971404	-7.145e-06	0.00413064	9.64184e-14		dag_pf_16_0_18_2_tr	0	0.00997417	-1000000	1000000	0.000912881	-2.3812e-05	0.00411169	8.83604e-14
dag_pf_16_0_18_2tg	0	0	-1000000	1000000	-7.8e-12	-1e-09	1e-09	-7.74202e-22		dag_pf_16_0_18_2tg	0	0	-1000000	1000000	2e-13	-1e-09	1e-09	1.93586e-23
dag_pf_16_0_20_4tg	0	0	-1000000	1000000	-8.44e-11	-1e-09	1e-09	-8.37727e-21		dag_pf_16_0_20_4tg	0	0	-1000000	1000000	-1.308e-10	-2e-09	1e-09	-1.26605e-20
dag_pf_18_0_16_0tg	0	0	-1000000	1000000	1.2e-12	-1e-09	1e-09	1.19108e-22		dag_pf_18_0_16_0tg	0	0	-1000000	1000000	8.8e-12	-1e-09	1e-09	8.51778e-22
dag_pf_18_0_18_0tg	0	0	-1000000	1000000	-4.114e-10	-2e-09	1e-09	-4.08342e-20		dag_pf_18_0_18_0tg	0	0	-1000000	1000000	-4.554e-10	-2e-09	1e-09	-4.40795e-20
dag_pf_18_0_18_1tg	0	0	-1000000	1000000	2.566e-10	-1e-09	1e-09	2.54693e-20		dag_pf_18_0_18_1tg	0	0	-1000000	1000000	2.548e-10	-1e-09	2e-09	2.46628e-20
dag_pf_18_0_18_2tg	0	0	-1000000	1000000	2.972e-10	-1e-09	2e-09	2.94991e-20		dag_pf_18_0_18_2tg	0	0	-1000000	1000000	3.118e-10	-1e-09	2e-09	3.018e-20
dag_pf_18_0_20_4tg	0	0	-1000000	1000000	-4.22e-11	-1e-09	1e-09	-4.18863e-21		dag_pf_18_0_20_4tg	0	0	-1000000	1000000	-4.96e-11	-1e-09	1e-09	-4.80093e-21
dag_pf_18_1_16_0tg	0	0	-1000000	1000000	-3.242e-10	-1e-09	1e-09	-3.2179e-20		dag_pf_18_1_16_0tg	0	0	-1000000	1000000	-3.214e-10	-1e-09	1e-09	-3.11093e-20
dag_pf_18_1_18_0tg	0	0	-1000000	1000000	-3.294e-10	-1e-09	1e-09	-3.26952e-20		dag_pf_18_1_18_0tg	0	0	-1000000	1000000	-3.578e-10	-1e-09	1e-09	-3.46325e-20
dag_pf_18_1_18_1_tr	0	0.00997449	-1000000	1000000	0.00138714	-2.63e-07	0.00577218	1.37683e-13		dag_pf_18_1_18_1_tr	0	0.00997417	-1000000	1000000	0.00143253	-4.501e-06	0.00606925	1.38659e-13
dag_pf_18_1_18_1tg	-1278.28	0	-1000000	1000000	-35.0638	-329.873	-1.63561	-3.48032e-09		dag_pf_18_1_18_1tg	-1278.28	0	-1000000	1000000	-35.8393	-298.667	-1.12993	-3.46899e-09
dag_pf_18_1_18_2_tr	0	0.00997449	-1000000	1000000	0.000994418	-1.523e-06	0.00445346	9.87027e-14		dag_pf_18_1_18_2_tr	0	0.00997417	-1000000	1000000	0.000954823	-1.2799e-05	0.00444272	9.24202e-14
dag_pf_18_1_18_2tg	-1278.28	0	-1000000	1000000	-36.1379	-459.759	-0.801406	-3.58693e-09		dag_pf_18_1_18_2tg	-1278.28	0	-1000000	1000000	-35.1534	-311.22	-0.737356	-3.4026e-09
dag_pf_18_1_20_4tg	0	0	-1000000	1000000	-2.922e-10	-2e-09	1e-09	-2.90028e-20		dag_pf_18_1_20_4tg	0	0	-1000000	1000000	-2.714e-10	-1e-09	1e-09	-2.62696e-20
dag_pf_18_2_16_0tg	0	0	-1000000	1000000	5.06e-11	-1e-09	1e-09	5.02239e-21		dag_pf_18_2_16_0tg	0	0	-1000000	1000000	4.84e-11	-1e-09	1e-09	4.68478e-21
dag_pf_18_2_18_0tg	0	0	-1000000	1000000	2.76e-11	-2e-09	2e-09	2.73949e-21		dag_pf_18_2_18_0tg	0	0	-1000000	1000000	7.06e-11	-2e-09	2e-09	6.83358e-21
dag_pf_18_2_18_1tg	0	0	-1000000	1000000	-3.14e-11	-1e-09	1e-09	-3.11666e-21		dag_pf_18_2_18_1tg	0	0	-1000000	1000000	-3.32e-11	-1e-09	1e-09	-3.21353e-21
dag_pf_18_2_18_2_tr	0	0.00997449	-1000000	1000000	0.00105953	-7.901e-06	0.00481615	1.05165e-13		dag_pf_18_2_18_2_tr	0	0.00997417	-1000000	1000000	0.000951683	-4.145e-06	0.00480579	9.21162e-14
dag_pf_18_2_18_2tg	-1278.28	0	-1000000	1000000	-35.7189	-381.927	-1.90722	-3.54534e-09		dag_pf_18_2_18_2tg	-1278.28	0	-1000000	1000000	-36.0098	-361.198	-1.95524	-3.4855e-09
dag_pf_18_2_20_4tg	0	0	-1000000	1000000	-1.536e-10	-2e-09	1e-09	-1.52458e-20		dag_pf_18_2_20_4tg	0	0	-1000000	1000000	-1.18e-10	-1e-09	1e-09	-1.14216e-20
dag_pf_20_4_16_0tg	0	0	-1000000	1000000	-4.88e-11	-1e-09	1e-09	-4.84373e-21		dag_pf_20_4_16_0tg	0	0	-1000000	1000000	-6.7e-11	-1e-09	1e-09	-6.48513e-21
dag_pf_20_4_18_0tg	0	0	-1000000	1000000	3.98e-11	-1e-09	1e-09	3.95042e-21		dag_pf_20_4_18_0tg	0	0	-1000000	1000000	4.7e-11	-1e-09	1e-09	4.54927e-21
dag_pf_20_4_18_1tg	0	0	-1000000	1000000	-3.9e-11	-2e-09	1e-09	-3.87101e-21		dag_pf_20_4_18_1tg	0	0	-1000000	1000000	-2.32e-11	-2e-09	2e-09	-2.2456e-21
dag_pf_20_4_18_2tg	0	0	-1000000	1000000	-3.94e-11	-1e-09	1e-09	-3.91071e-21		dag_pf_20_4_18_2tg	0	0	-1000000	1000000	-2.7e-11	-1e-09	1e-09	-2.61341e-21
dag_pf_20_4_20_4tg	0	0	-1000000	1000000	-8.56e-11	-1e-09	1e-09	-8.49637e-21		dag_pf_20_4_20_4tg	0	0	-1000000	1000000	-7.08e-11	-1e-09	1e-09	-6.85294e-21
DAGAH160181	0	426.095	0	1000000	6.18538	0.00320717	52.9196	6.13941e-10		DAGAH160181	0	426.095	0	1000000	5.88638	0.003554	84.6882	5.6976e-10
DAGAH180181	0	426.095	0	1000000	6.848	0.000266336	128.267	6.7971e-10		DAGAH180181	0	426.095	0	1000000	6.71871	0.00539991	96.5724	6.50323e-10
DAGAH181181	0	0	0	1000000	-3.56e-11	-2e-09	2e-09	-3.53354e-21		DAGAH181181	0	0	0	1000000	-5.58e-11	-2e-09	1e-09	-5.40105e-21
DAGK_16_0_16_0	0	1278.28	0	1000000	10.7606	0.00115788	79.7753	1.06806e-09		DAGK_16_0_16_0	0	1278.28	0	1000000	11.6705	0.00515244	171.683	1.12962e-09
DAGK_16_0_18_0	0	1278.28	0	1000000	10.9861	0.008553	370.762	1.09044e-09		DAGK_16_0_18_0	0	1278.28	0	1000000	10.8383	0.000468004	205.439	1.04907e-09
DAGK_16_0_18_1	0	1278.28	0	1000000	11.6874	0.00825465	296.591	1.16006e-09		DAGK_16_0_18_1	0	1278.28	0	1000000	11.4781	0.000703971	268.096	1.111e-09
DAGK_16_0_18_2	0	1278.28	0	1000000	10.9129	0.00123373	298.151	1.08318e-09		DAGK_16_0_18_2	0	1278.28	0	1000000	11.7233	0.000145771	198.446	1.13473e-09
DAGK_16_0_20_4	0	1278.28	0	1000000	10.4243	6.7345e-05	68.0905	1.03468e-09		DAGK_16_0_20_4	0	1278.28	0	1000000	11.0997	0.0028237	214.764	1.07437e-09
DAGK_18_0_18_0	0	1278.28	0	1000000	11.1417	0.00318174	341.548	1.10589e-09		DAGK_18_0_18_0	0	1278.28	0	1000000	11.1084	0.00135628	132.018	1.07521e-09
DAGK_18_0_18_1	0	1278.28	0	1000000	11.8188	0.00263492	368.725	1.1731e-09		DAGK_18_0_18_1	0	1278.28	0	1000000	11.4543	0.000278051	245.138	1.1087e-09
DAGK_18_1_18_1	0	1278.29	0	1000000	10.8857	0.00426348	113.978	1.08048e-09		DAGK_18_1_18_1	0	1278.29	0	1000000	11.0144	0.00345169	314.762	1.06612e-09
DAGK_18_1_18_2	0	1278.28	0	1000000	11.1824	0.00297541	319.125	1.10993e-09		DAGK_18_1_18_2	0	1278.28	0	1000000	11.6373	0.000813646	218.325	1.12641e-09
DAGK_18_2_18_2	0	1278.28	0	1000000	10.2804	0.000493475	126.236	1.0204e-09		DAGK_18_2_18_2	0	1278.28	0	1000000	12.0171	0.00119535	407.424	1.16317e-09
DAGK_20_4_20_4	0	1278.28	0	1000000	11.3144	0.00273723	163.891	1.12303e-09		DAGK_20_4_20_4	0	1278.28	0	1000000	10.8246	0.00169253	176.988	1.04774e-09
DAPO	0	4.48658	0	1000000	0.388879	0.000108948	1.68781	3.85988e-11		DAPO	0	4.48658	0	1000000	0.420486	0.000173567	1.4882	4.07001e-11
DCTPD	0	0.00112494	0	1000000	0.000132953	-3.1434e-05	0.00056111	1.31965e-14		DCTPD	0	0.00112491	0	1000000	0.000116611	-3.3436e-05	0.000564418	1.12871e-14
DDPA	3.75e-06	18.3695	0	1000000	1.14561	0.00209588	4.76587	1.13709e-10		DDPA	3.75e-06	18.3696	0	1000000	1.12609	6.5712e-05	5.51957	1.08997e-10
DDPDPRD	0	0	-1000000	1000000	2.602e-10	-3e-09	5e-09	2.58266e-20		DDPDPRD	0	0	-1000000	1000000	1.258e-10	-4e-09	4e-09	1.21766e-20
DDPDPS	0	0	0	1000000	2.94e-10	-4e-09	5e-09	2.91815e-20		DDPDPS	0	0	0	1000000	1.514e-10	-4e-09	4e-09	1.46545e-20
DESAT18	0.0096066	0.0843968	0	1000000	0.0216785	0.0103627	0.0449046	2.15174e-12		DESAT18	0.00960629	0.0843941	0	1000000	0.0249402	0.0111601	0.0604045	2.41404e-12
DGATpf_16_0_18_0_stcoa	1.5e-06	1278.28	0	1000000	11.7358	0.000430265	319.28	1.16486e-09		DGATpf_16_0_18_0_stcoa	1.5e-06	1278.28	0	1000000	11.742	0.0104001	233.573	1.13654e-09
DGATpf_18_0_18_0_ocdcea	5.25e-07	1278.28	0	1000000	11.8138	0.000254758	315.747	1.1726e-09		DGATpf_18_0_18_0_ocdcea	5.25e-07	1278.28	0	1000000	11.5654	0.00809802	188.826	1.11945e-09
DGATpf_18_0_18_1_pmtcoa	5.25e-07	1278.28	0	1000000	11.6605	0.00114811	342.991	1.15738e-09		DGATpf_18_0_18_1_pmtcoa	5.25e-07	1278.28	0	1000000	12.1427	2.2287e-05	292.63	1.17533e-09
DGATpf_18_1_18_2_lnlccoa	1.2e-06	1278.28	0	1000000	11.6722	0.00213199	216.041	1.15854e-09		DGATpf_18_1_18_2_lnlccoa	1.2e-06	1278.28	0	1000000	11.7556	0.00274474	316.644	1.13786e-09
DGK1	0	1278.28	-1000000	1000000	11.254	0.00037747	200.048	1.11704e-09		DGK1	0	1278.28	-1000000	1000000	11.6935	0.0008488	337.34	1.13185e-09
DGSNt	0	0	-1000000	1000000	-1.55e-10	-2e-09	1e-09	-1.53848e-20		DGSNt	0	0	-1000000	1000000	-1.596e-10	-2e-09	2e-09	-1.54482e-20
DHAt	0	0	-1000000	1000000	-3.824e-10	-2e-09	2e-09	-3.79558e-20		DHAt	0	0	-1000000	1000000	-3.854e-10	-2e-09	1e-09	-3.7304e-20
DHCRD1pf_18_0_16_0	0.000173616	0.000347232	0	1000000	0.000222308	0.000173706	0.00032115	2.20656e-14		DHCRD1pf_18_0_16_0	0.000173611	0.000347221	0	1000000	0.000224668	0.000173615	0.000309784	2.17462e-14
DHCRD1pf_18_0_18_0	0.000119994	0.000239988	0	1000000	0.000153647	0.000120057	0.000221958	1.52505e-14		DHCRD1pf_18_0_18_0	0.00011999	0.00023998	0	1000000	0.000155277	0.000119993	0.000214106	1.50298e-14
DHCRD1pf_18_0_24_0	0.000118906	0.000237813	0	1000000	0.000152255	0.000118969	0.000219948	1.51123e-14		DHCRD1pf_18_0_24_0	0.000118903	0.000237805	0	1000000	0.000153871	0.000118905	0.000212163	1.48936e-14
DHFR	0.000566221	0.169981	-1000000	1000000	0.0114454	0.000635138	0.0511249	1.13603e-12		DHFR	0.000566203	0.169982	-1000000	1000000	0.0102433	0.000604272	0.0529838	9.91483e-13
DHFS	3.75e-06	0.169419	0	1000000	0.0107252	8.105e-06	0.0503148	1.06455e-12		DHFS	3.75e-06	0.169419	0	1000000	0.00951547	2.3887e-05	0.0523237	9.21031e-13
DHNATT	0	0	0	1000000	-2.166e-10	-3e-09	3e-09	-2.1499e-20		DHNATT	0	0	0	1000000	-2.132e-10	-3e-09	3e-09	-2.06363e-20
DHNCOAS	0	0	0	1000000	7.104e-10	-3e-09	4e-09	7.0512e-20		DHNCOAS	0	0	0	1000000	6.952e-10	-3e-09	4e-09	6.72905e-20
DHNCOAT	0	0	0	1000000	4.556e-10	-3e-09	4e-09	4.52214e-20		DHNCOAT	0	0	0	1000000	4.52e-10	-3e-09	4e-09	4.37504e-20
DHORD10m	0	0.0126744	0	1000000	0.00417012	-8.46e-07	0.0104643	4.13912e-13		DHORD10m	0	0.0126739	0	1000000	0.0042517	-1.63e-06	0.0109709	4.11535e-13
DHORD9m	0	0.0126744	0	1000000	0.00394437	4.005e-06	0.0108641	3.91505e-13		DHORD9m	0	0.0126739	0	1000000	0.00394891	2.812e-06	0.0108039	3.82227e-13
DHORtm	0.00633718	0.0126744	-1000000	1000000	0.00811449	0.0063405	0.0117223	8.05418e-13		DHORtm	0.00633698	0.0126739	-1000000	1000000	0.00820061	0.00633712	0.0113074	7.93762e-13
DHORTS	-0.0126744	-0.00633718	-1000000	1000000	-0.00811449	-0.0117223	-0.0063405	-8.05418e-13		DHORTS	-0.0126739	-0.00633698	-1000000	1000000	-0.00820061	-0.0113074	-0.00633712	-7.93762e-13
DHPS2	0	0.169419	0	1000000	0.00360559	4.007e-06	0.0155754	3.57879e-13		DHPS2	0	0.169419	0	1000000	0.0127108	2.245e-06	0.0583821	1.23031e-12
DHPTt	-0.169415	0	-1000000	1000000	-0.00600952	-0.0248763	-4.065e-06	-5.96485e-13		DHPTt	-0.169415	0	-1000000	1000000	-0.00947503	-0.0419509	-9.313e-06	-9.17116e-13
DHQD	3.75e-06	18.3695	-1000000	1000000	1.14561	0.00209588	4.76587	1.13709e-10		DHQD	3.75e-06	18.3696	-1000000	1000000	1.12609	6.5713e-05	5.51957	1.08997e-10
DHQS	3.75e-06	18.3695	0	1000000	1.14561	0.00209588	4.76587	1.13709e-10		DHQS	3.75e-06	18.3696	0	1000000	1.12609	6.5712e-05	5.51957	1.08997e-10
DIK1	0	0	-1000000	1000000	4.18e-11	-1e-09	1e-09	4.14893e-21		DIK1	0	0	-1000000	1000000	4.28e-11	-1e-09	1e-09	4.14274e-21
DINt	0	0	-1000000	1000000	-5.88e-11	-2e-09	2e-09	-5.83629e-21		DINt	0	0	-1000000	1000000	-6.68e-11	-2e-09	1e-09	-6.46577e-21
DM_5mdr1p[c]	0.00101245	0.0510125	0	1000000	0.00871331	0.00107294	0.0367269	8.64854e-13		DM_5mdr1p[c]	0.00101242	0.0510124	0	1000000	0.00680069	0.00118309	0.0278322	6.58259e-13
DM_gcald[c]	3.75e-06	0.169419	0	1000000	0.0167347	0.000378738	0.05334	1.66103e-12		DM_gcald[c]	3.75e-06	0.169419	0	1000000	0.0189905	0.000925243	0.0613019	1.83815e-12
DM_hcys-L[c]	0.013173	0.0263459	0	1000000	0.0168676	0.01318	0.0243669	1.67422e-12		DM_hcys-L[c]	0.0131725	0.0263451	0	1000000	0.0170466	0.0131728	0.0235045	1.64999e-12
DM_hmz[l]	5.4424e-05	0.05	0	1000000	0.0226553	0.00693584	0.0452108	2.24869e-12		DM_hmz[l]	5.4423e-05	0.05	0	1000000	0.0244037	0.00772784	0.0496854	2.36211e-12
DM_mi13456p[c]	0	0.01	0	1000000	0.00118998	-1.7959e-05	0.00451603	1.18113e-13		DM_mi13456p[c]	0	0.01	0	1000000	0.00156736	-7.644e-06	0.00589544	1.51709e-13
DM_oxptn[c]	0	4.48658	0	1000000	0.388879	0.000108948	1.68781	3.85988e-11		DM_oxptn[c]	0	4.48658	0	1000000	0.420486	0.000173567	1.4882	4.07001e-11
DM_pail345p_pf_16_0_18_1[c]	0	0.0125	0	1000000	0.000561019	-1.5639e-05	0.00231207	5.56849e-14		DM_pail345p_pf_16_0_18_1[c]	0	0.0125	0	1000000	0.000978151	1.01e-06	0.00490877	9.46781e-14
DM_pail345p_pf_18_0_18_1[c]	0	0.0125	0	1000000	0.00117298	3.412e-06	0.00524042	1.16426e-13		DM_pail345p_pf_18_0_18_1[c]	0	0.0125	0	1000000	0.00143327	3.1586e-05	0.00615958	1.3873e-13
DM_saccrp-L[c]	0	4.48658	0	1000000	0.358679	1.4244e-05	1.58644	3.56013e-11		DM_saccrp-L[c]	0	4.48658	0	1000000	0.453199	1.1098e-05	1.94486	4.38665e-11
DMATT	3.75e-06	7.5e-06	0	1000000	4.8002e-06	3.747e-06	6.935e-06	4.76453e-16		DMATT	3.75e-06	7.499e-06	0	1000000	4.851e-06	3.746e-06	6.688e-06	4.69543e-16
DMPPSyc	0	5.9997e-05	0	1000000	1.84428e-05	-2.583e-06	5.1097e-05	1.83057e-15		DMPPSyc	0	5.9995e-05	0	1000000	2.10008e-05	-2.917e-06	5.3099e-05	2.03273e-15
DMPPtc	-5.9997e-05	0	-1000000	1000000	-1.84428e-05	-5.1096e-05	2.583e-06	-1.83057e-15		DMPPtc	-5.9995e-05	0	-1000000	1000000	-2.10008e-05	-5.3099e-05	2.916e-06	-2.03273e-15
DMQMTm	3.75e-06	7.5e-06	0	1000000	4.80139e-06	3.751e-06	6.935e-06	4.7657e-16		DMQMTm	3.75e-06	7.499e-06	0	1000000	4.85238e-06	3.75e-06	6.69e-06	4.69676e-16
DNAMTn2r	0	0	-1000000	1000000	-6.94e-11	-1e-09	1e-09	-6.88842e-21		DNAMTn2r	0	0	-1000000	1000000	-5.86e-11	-1e-09	1e-09	-5.67207e-21
DOL11MANPter	0	0.039898	0	1000000	0.0134979	1.67e-07	0.0337416	1.33975e-12		DOL11MANPter	0	0.0398967	0	1000000	0.0136839	1.858e-06	0.0343959	1.3245e-12
DOL11PMT	0	0.039898	0	1000000	0.0134979	1.67e-07	0.0337416	1.33975e-12		DOL11PMT	0	0.0398967	0	1000000	0.0136839	1.857e-06	0.0343959	1.3245e-12
DOL12MANPter	0	0.039898	0	1000000	0.012046	6.012e-06	0.0346841	1.19564e-12		DOL12MANPter	0	0.0398967	0	1000000	0.0121311	3.3e-08	0.0321887	1.1742e-12
DOL12PMT	0	0.039898	0	1000000	0.012046	6.012e-06	0.0346841	1.19564e-12		DOL12PMT	0	0.0398967	0	1000000	0.0121311	3.3e-08	0.0321887	1.1742e-12
DOLASNT11	0	0	0	1000000	-1.988e-10	-2e-09	2e-09	-1.97322e-20		DOLASNT11	0	0	0	1000000	-2.184e-10	-2e-09	2e-09	-2.11396e-20
DOLASNT12	0	0	0	1000000	-1.6e-12	-2e-09	2e-09	-1.58811e-22		DOLASNT12	0	0	0	1000000	1.4e-12	-2e-09	3e-09	1.3551e-22
DOLDPP11	0	0	0	1000000	-6.966e-10	-5e-09	3e-09	-6.91422e-20		DOLDPP11	0	0	0	1000000	-7.328e-10	-4e-09	3e-09	-7.09299e-20
DOLDPP12	0	0	0	1000000	5.264e-10	-3e-09	5e-09	5.22487e-20		DOLDPP12	0	0	0	1000000	3.818e-10	-3e-09	4e-09	3.69555e-20
DOLK11	0	0	0	1000000	4.33e-10	-1e-09	2e-09	4.29782e-20		DOLK11	0	0	0	1000000	4.038e-10	-1e-09	2e-09	3.9085e-20
DOLK12	0	0	0	1000000	6.2e-12	-1e-09	1e-09	6.15392e-22		DOLK12	0	0	0	1000000	4.04e-11	-1e-09	1e-09	3.91044e-21
DOLP11ter	-0.039898	0	-1000000	1000000	-0.0134979	-0.0337416	-1.67e-07	-1.33975e-12		DOLP11ter	-0.0398967	0	-1000000	1000000	-0.0136839	-0.0343959	-1.858e-06	-1.3245e-12
DOLP12ter	-0.039898	0	-1000000	1000000	-0.012046	-0.0346841	-6.012e-06	-1.19564e-12		DOLP12ter	-0.0398967	0	-1000000	1000000	-0.0121311	-0.0321887	-3.3e-08	-1.1742e-12
DPCOAKc	0	7.498e-06	0	1000000	8.97127e-07	-2.065e-06	8.389e-06	8.90459e-17		DPCOAKc	0	7.498e-06	0	1000000	5.38334e-07	-7.99e-07	4.001e-06	5.21069e-17
DPCOAtc	-7.498e-06	0	-1000000	1000000	-8.97092e-07	-8.39e-06	2.064e-06	-8.90424e-17		DPCOAtc	-7.498e-06	0	-1000000	1000000	-5.38287e-07	-4e-06	7.98e-07	-5.21024e-17
DPGase	0	0	0	1000000	1.1e-11	-1e-09	1e-09	1.09182e-21		DPGase	0	0	0	1000000	-1.08e-11	-1e-09	1e-09	-1.04536e-21
DRPAr	0	0	-1000000	1000000	1.122e-10	-1e-09	1e-09	1.11366e-20		DRPAr	0	0	-1000000	1000000	1.302e-10	-1e-09	1e-09	1.26024e-20
DSAT_lignocoa	0.000118906	0.000237813	0	1000000	0.000152255	0.00011897	0.000219948	1.51123e-14		DSAT_lignocoa	0.000118903	0.000237805	0	1000000	0.000153871	0.000118905	0.000212163	1.48936e-14
DSAT_pmtcoa	0.000173616	0.000347232	0	1000000	0.000222308	0.000173706	0.000321148	2.20656e-14		DSAT_pmtcoa	0.000173611	0.000347221	0	1000000	0.000224668	0.000173614	0.000309783	2.17462e-14
DSAT_stcoa	0.000119994	0.000239988	0	1000000	0.000153647	0.000120057	0.000221958	1.52505e-14		DSAT_stcoa	0.00011999	0.00023998	0	1000000	0.000155278	0.000119994	0.000214106	1.50298e-14
DSBCGT	0	0	0	1000000	-1.684e-10	-1e-09	1e-09	-1.67148e-20		DSBCGT	0	0	0	1000000	-1.588e-10	-2e-09	1e-09	-1.53707e-20
DSBGGT	0	0	0	1000000	1.324e-10	-1e-09	1e-09	1.31416e-20		DSBGGT	0	0	0	1000000	1.32e-10	-1e-09	1e-09	1.27767e-20
DTMPK	0.000562471	0.00112494	-1000000	1000000	0.000720221	0.000562765	0.00104044	7.14867e-14		DTMPK	0.000562453	0.00112491	-1000000	1000000	0.000727865	0.000562465	0.00100361	7.04522e-14
DTTPt	0	0	-1000000	1000000	1.026e-10	-2e-09	2e-09	1.01837e-20		DTTPt	0	0	-1000000	1000000	1.19e-10	-2e-09	2e-09	1.15184e-20
DUTPDP	0	1278.28	0	1000000	12.2479	0.00134095	562.755	1.21569e-09		DUTPDP	0	1278.28	0	1000000	12.3283	0.0012551	332.421	1.19329e-09
DXPRIic	2.9999e-05	5.9997e-05	0	1000000	3.84058e-05	2.9984e-05	5.5516e-05	3.81204e-15		DXPRIic	2.9998e-05	5.9995e-05	0	1000000	3.88112e-05	2.998e-05	5.3516e-05	3.75665e-15
DXPSc	2.9998e-05	6.3276e-05	0	1000000	3.81904e-05	2.7541e-05	5.6053e-05	3.79066e-15		DXPSc	2.9998e-05	6.3276e-05	0	1000000	4.06606e-05	3.0689e-05	5.6086e-05	3.93566e-15
dxyl5ptc	-3.281e-06	0	-1000000	1000000	2.15346e-07	-2.744e-06	4.45e-06	2.13746e-17		dxyl5ptc	-3.281e-06	0	-1000000	1000000	-1.84939e-06	-2.846e-06	5.4e-08	-1.79008e-16
EAR100xc	0	7.5e-06	0	1000000	4.33797e-06	-1.058e-06	1.4924e-05	4.30572e-16		EAR100xc	0	1.071e-06	0	1000000	6.17981e-07	-2.4e-08	1.02e-06	5.98162e-17
EAR120xc	0	7.5e-06	0	1000000	4.33787e-06	-1.059e-06	1.4924e-05	4.30563e-16		EAR120xc	0	1.071e-06	0	1000000	6.17957e-07	-2.3e-08	1.02e-06	5.98138e-17
EAR140xc	0	7.5e-06	0	1000000	4.33755e-06	-1.06e-06	1.4924e-05	4.3053e-16		EAR140xc	0	1.071e-06	0	1000000	6.17567e-07	-2.3e-08	1.019e-06	5.97761e-17
EAR160xc	0	7.5e-06	0	1000000	1.69846e-06	-1.044e-06	1.3082e-05	1.68584e-16		EAR160xc	0	9.37e-07	0	1000000	1.99244e-08	-9.06e-07	6.05e-07	1.92854e-18
EAR40xc	0	7.5e-06	0	1000000	4.33683e-06	-1.06e-06	1.4924e-05	4.30459e-16		EAR40xc	0	1.071e-06	0	1000000	6.16773e-07	-2.4e-08	1.018e-06	5.96993e-17
EAR60xc	0	7.5e-06	0	1000000	4.33735e-06	-1.058e-06	1.4924e-05	4.30511e-16		EAR60xc	0	1.071e-06	0	1000000	6.17286e-07	-2.3e-08	1.019e-06	5.9749e-17
EAR80xc	0	7.5e-06	0	1000000	4.33756e-06	-1.059e-06	1.4924e-05	4.30532e-16		EAR80xc	0	1.071e-06	0	1000000	6.17582e-07	-2.3e-08	1.02e-06	5.97776e-17
ECOAH12	0	0	0	1000000	2.68e-11	-1e-09	1e-09	2.66008e-21		ECOAH12	0	0	0	1000000	1.48e-11	-1e-09	2e-09	1.43254e-21
ECOAH40	0	0	0	1000000	-1.916e-10	-2e-09	1e-09	-1.90176e-20		ECOAH40	0	0	0	1000000	-1.486e-10	-2e-09	2e-09	-1.43834e-20
ECOAH9ir	0	0	0	1000000	3.382e-10	-1e-09	2e-09	3.35686e-20		ECOAH9ir	0	0	0	1000000	3.31e-10	-2e-09	2e-09	3.20385e-20
EHGLAT	0	0	0	1000000	7.24e-11	-1e-09	1e-09	7.18619e-21		EHGLAT	0	0	0	1000000	7.04e-11	-1e-09	1e-09	6.81422e-21
ENO	335.112	1249.36	-1000000	1000000	1187.29	923.976	1237.41	1.17846e-07		ENO	335.112	1249.36	-1000000	1000000	1186.21	1016.21	1235.62	1.14816e-07
ETHAK	0	319.582	0	1000000	15.7466	3.25071	94.9999	1.56296e-09		ETHAK	0	319.582	0	1000000	14.7168	2.77715	69.4538	1.42448e-09
ETHAMPtg	-0.00877448	-0.00438724	-1000000	1000000	-0.00561774	-0.00811536	-0.00438958	-5.57598e-13		ETHAMPtg	-0.0087742	-0.0043871	-1000000	1000000	-0.00567735	-0.00782814	-0.00438719	-5.49527e-13
EX_4abz(e)	-0.1	18.3695	-0.1	1000000	1.12887	-0.0286643	4.74941	1.12048e-10		EX_4abz(e)	-0.1	18.3695	-0.1	1000000	1.10709	-0.0385179	5.4984	1.07159e-10
EX_4ahmmp(e)	0	0	0	1000000	-2.15598e-08	-2.421e-06	4.1e-07	-2.13995e-18		EX_4ahmmp(e)	0	0	0	1000000	-8.7184e-09	-1.536e-06	2.54e-07	-8.4388e-19
EX_4hba(e)	0	0	0	1000000	2.27354e-08	-4.08e-07	2.423e-06	2.25664e-18		EX_4hba(e)	0	0	0	1000000	9.902e-09	-2.56e-07	1.539e-06	9.58444e-19
EX_4pyrdx(e)	-0.1	9.75905	-0.1	1000000	0.249601	-0.0998114	3.43593	2.47746e-11		EX_4pyrdx(e)	-0.1	9.75905	-0.1	1000000	0.294471	-0.0999538	2.70341	2.85028e-11
EX_5fthf(e)	0	0.169415	0	1000000	0.0107204	3.487e-06	0.0503094	1.06407e-12		EX_5fthf(e)	0	0.169415	0	1000000	0.00951062	2.0017e-05	0.0523193	9.20561e-13
EX_ac(e)	0	139.701	0	1000000	6.87858	0.0274269	36.9145	6.82745e-10		EX_ac(e)	0	139.701	0	1000000	6.3801	0.00689629	31.4313	6.17549e-10
EX_acgam(e)	0	0	0	1000000	3.1082e-09	-8.71e-07	5.83e-07	3.0851e-19		EX_acgam(e)	0	0	0	1000000	-3.2048e-09	-6.23e-07	4e-07	-3.10202e-19
EX_ade(e)	0	0.169415	0	1000000	0.0430487	6.39e-07	0.142537	4.27287e-12		EX_ade(e)	0	0.169415	0	1000000	0.0414987	1.288e-05	0.123425	4.01678e-12
EX_adn(e)	-0.008	0.161415	-0.008	1000000	0.00129688	-0.0079983	0.038167	1.28724e-13		EX_adn(e)	-0.008	0.161415	-0.008	1000000	0.000689128	-0.00799781	0.0327508	6.67027e-14
EX_adp(e)	0	0	0	1000000	4.25148e-08	-1.88e-07	3.304e-06	4.21988e-18		EX_adp(e)	0	0	0	1000000	2.53784e-08	-1.24e-07	1.326e-06	2.45645e-18
EX_ala-L(e)	0	7.19216	0	1000000	3.25232	0.98943	6.50009	3.22815e-10		EX_ala-L(e)	0	7.19216	0	1000000	3.504	1.1047	7.14679	3.39162e-10
EX_amp(e)	0	0	0	1000000	-8.62e-11	-2e-09	2e-09	-8.55593e-21		EX_amp(e)	0	0	0	1000000	-4.68e-11	-2e-09	2e-09	-4.52991e-21
EX_arachd(e)	-0.00222266	-0.00111133	-0.1	1000000	-0.00142301	-0.00205569	-0.00111191	-1.41244e-13		EX_arachd(e)	-0.00222259	-0.0011113	-0.1	1000000	-0.00143812	-0.00198294	-0.00111132	-1.392e-13
EX_arg-L(e)	-0.1	1.19273	-0.1	1000000	0.444314	-0.0372753	0.989405	4.41012e-11		EX_arg-L(e)	-0.1	1.19273	-0.1	1000000	0.469518	-0.0119464	1.13697	4.5446e-11
EX_asn-L(e)	-0.01717	11.174	-0.1	1000000	1.08083	0.344912	2.10339	1.07279e-10		EX_asn-L(e)	-0.0171694	11.174	-0.1	1000000	1.21767	0.327167	2.43289	1.17861e-10
EX_asp-L(e)	-0.1	18.2695	-0.1	1000000	1.16586	-0.0999196	5.14361	1.15719e-10		EX_asp-L(e)	-0.1	18.2695	-0.1	1000000	1.26061	-0.0999822	7.27062	1.22019e-10
EX_atp(e)	0	0	0	1000000	-4.22992e-08	-3.304e-06	1.87e-07	-4.19848e-18		EX_atp(e)	0	0	0	1000000	-2.513e-08	-1.326e-06	1.23e-07	-2.43241e-18
EX_ca2(e)	0	0	-0.1	1000000	3.126e-10	-2e-09	3e-09	3.10276e-20		EX_ca2(e)	0	0	-0.1	1000000	3.648e-10	-2e-09	3e-09	3.53101e-20
EX_chol(e)	0	0	0	1000000	6.0218e-08	-3.36e-07	1.22e-06	5.97704e-18		EX_chol(e)	0	0	0	1000000	4.79726e-08	-4e-07	1.222e-06	4.64341e-18
EX_chsterol(e)	0	0	0	1000000	9.46e-11	-3e-09	4e-09	9.38968e-21		EX_chsterol(e)	0	0	0	1000000	1.712e-10	-3e-09	4e-09	1.6571e-20
EX_cl(e)	0	0	-0.1	1000000	6.246e-10	-1e-09	2e-09	6.19957e-20		EX_cl(e)	0	0	-0.1	1000000	6.138e-10	-1e-09	2e-09	5.94115e-20
EX_co2(e)	0	144.781	0	1000000	11.8715	3.66986	43.2739	1.17832e-09		EX_co2(e)	0	144.781	0	1000000	11.4905	2.58952	50.3035	1.11219e-09
EX_cobalt2(e)	0	0	-0.1	1000000	5.26e-11	-2e-09	3e-09	5.2209e-21		EX_cobalt2(e)	0	0	-0.1	1000000	7.28e-11	-2e-09	2e-09	7.04653e-21
EX_csn(e)	0	0	0	1000000	-1.86e-11	-2e-09	2e-09	-1.84617e-21		EX_csn(e)	0	0	0	1000000	4.2e-12	-2e-09	2e-09	4.0653e-22
EX_cu(e)	0	0	-0.1	1000000	-5.98e-11	-2e-09	2e-09	-5.93555e-21		EX_cu(e)	0	0	-0.1	1000000	-4.84e-11	-2e-09	2e-09	-4.68478e-21
EX_cu2(e)	0	0	-0.1	1000000	1.748e-10	-2e-09	3e-09	1.73501e-20		EX_cu2(e)	0	0	-0.1	1000000	1.848e-10	-3e-09	3e-09	1.78873e-20
EX_cys-L(e)	-0.1	0.597263	-0.1	1000000	0.23651	0.0111765	0.509447	2.34752e-11		EX_cys-L(e)	-0.1	0.597263	-0.1	1000000	0.252454	0.000734528	0.567886	2.44358e-11
EX_dha(e)	0	0	0	1000000	4.452e-10	-2e-09	3e-09	4.41891e-20		EX_dha(e)	0	0	0	1000000	4.992e-10	-2e-09	3e-09	4.8319e-20
EX_dhpt(e)	0	0.169415	0	1000000	0.00600952	4.065e-06	0.0248763	5.96485e-13		EX_dhpt(e)	0	0.169415	0	1000000	0.00947503	9.313e-06	0.0419509	9.17116e-13
EX_fe2(e)	-7.5e-06	-3.75e-06	-0.1	1000000	-4.80161e-06	-6.935e-06	-3.752e-06	-4.76592e-16		EX_fe2(e)	-7.499e-06	-3.75e-06	-0.1	1000000	-4.85255e-06	-6.691e-06	-3.749e-06	-4.69692e-16
EX_fol(e)	0	0	0	1000000	-2.38e-11	-2e-09	1e-09	-2.36231e-21		EX_fol(e)	0	0	0	1000000	-6.1e-11	-2e-09	2e-09	-5.90437e-21
EX_for(e)	3.75e-06	0.169419	0	1000000	0.0294287	0.000988703	0.0829555	2.921e-12		EX_for(e)	3.75e-06	0.169419	0	1000000	0.0329279	0.0027066	0.096805	3.18719e-12
EX_fru(e)	0	0	0	1000000	-2.0198e-09	-8.92e-07	4.52e-07	-2.00479e-19		EX_fru(e)	0	0	0	1000000	-4.18e-10	-4.74e-07	4.37e-07	-4.04595e-20
EX_glc(e)	-624.583	-353.75	-624.583	-353.75	-618.179	-624.582	-479.056	-6.13584e-08		EX_glc(e)	-624.583	-353.75	-624.583	-353.75	-618.493	-624.582	-559.864	-5.98658e-08
EX_gln-L(e)	-0.1	9.08477	-0.1	1000000	0.0342003	-0.0999941	0.47231	3.39461e-12		EX_gln-L(e)	-0.1	9.08477	-0.1	1000000	0.0973598	-0.0999639	0.90546	9.42374e-12
EX_glu-L(e)	0	18.3695	0	1000000	0.630911	6.2867e-05	2.74454	6.26221e-11		EX_glu-L(e)	0	18.3695	0	1000000	0.657851	0.00011982	4.65207	6.36754e-11
EX_gly(e)	-0.1	4.16012	-0.1	1000000	0.426233	-0.0996387	1.82497	4.23065e-11		EX_gly(e)	-0.1	4.16012	-0.1	1000000	0.520262	-0.0990976	2.53587	5.03577e-11
EX_glyc(e)	0	319.881	0	1000000	8.08065	0.00337312	67.895	8.02058e-10		EX_glyc(e)	0	319.881	0	1000000	7.69607	0.000946749	83.7623	7.44925e-10
EX_gsn(e)	0	0.169415	0	1000000	0.00430919	4.62e-06	0.0402886	4.27716e-13		EX_gsn(e)	0	0.169415	0	1000000	0.00407255	1.1e-06	0.0483374	3.94195e-13
EX_gthox(e)	-0.1	0.348629	-0.1	1000000	-0.0433748	-0.0999838	0.053445	-4.30524e-12		EX_gthox(e)	-0.1	0.348629	-0.1	1000000	-0.047354	-0.0999512	0.0524049	-4.58353e-12
EX_gthrd(e)	0	0.897259	0	1000000	0.118592	4.5443e-05	0.280732	1.17711e-11		EX_gthrd(e)	0	0.897259	0	1000000	0.131551	2.8256e-05	0.309654	1.27332e-11
EX_gua(e)	0	0.169415	0	1000000	0.0218849	2.79e-06	0.0903744	2.17223e-12		EX_gua(e)	0	0.169415	0	1000000	0.0227233	1.1048e-05	0.0920795	2.19945e-12
EX_h(e)	330.537	1253.68	0	1000000	1205.45	930.3	1243.31	1.19649e-07		EX_h(e)	330.537	1253.68	0	1000000	1205.32	1019.55	1244.28	1.16666e-07
EX_h2o(e)	-0.1	657.484	-0.1	1000000	7.33276	-0.0973287	137.488	7.27826e-10		EX_h2o(e)	-0.1	657.484	-0.1	1000000	7.05911	-0.0989422	108.496	6.83273e-10
EX_Hb(e)	-0.1	-0.000108849	-0.1	1000000	-0.0453105	-0.0904217	-0.0138717	-4.49737e-12		EX_Hb(e)	-0.1	-0.000108845	-0.1	1000000	-0.0488075	-0.0993707	-0.0154557	-4.72422e-12
EX_hco3(e)	0	0	0	1000000	-1.0846e-09	-3e-09	1e-09	-1.07654e-19		EX_hco3(e)	0	0	0	1000000	-1.0518e-09	-3e-09	2e-09	-1.01807e-19
EX_hdca(e)	-0.1	-0.0252098	-0.1	1000000	-0.0680768	-0.0999697	-0.0320071	-6.75708e-12		EX_hdca(e)	-0.1	-0.0252122	-0.1	1000000	-0.0701196	-0.0999796	-0.0306189	-6.78709e-12
EX_his-L(e)	8.6454e-05	3.79595	-0.1	1000000	1.71661	0.522302	3.43072	1.70385e-10		EX_his-L(e)	8.6451e-05	3.79595	-0.1	1000000	1.84944	0.583125	3.772	1.79013e-10
EX_hxan(e)	-0.1656	-0.1296	-0.1656	-0.1296	-0.146315	-0.165591	-0.129618	-1.45227e-11		EX_hxan(e)	-0.1656	-0.1296	-0.1656	-0.1296	-0.146814	-0.165595	-0.129602	-1.42105e-11
EX_ile-L(e)	-0.0166492	-0.00832458	-0.1	1000000	-0.0106593	-0.0153985	-0.00832894	-1.058e-12		EX_ile-L(e)	-0.0166486	-0.00832431	-0.1	1000000	-0.0107724	-0.0148535	-0.00832449	-1.04269e-12
EX_ins(e)	0	0.169415	0	1000000	0.0409918	8.916e-06	0.138486	4.06871e-12		EX_ins(e)	0	0.169415	0	1000000	0.0394912	1.6013e-05	0.132105	3.82247e-12
EX_k(e)	0	0	-0.1	1000000	5.652e-10	-2e-09	4e-09	5.60999e-20		EX_k(e)	0	0	-0.1	1000000	5.412e-10	-2e-09	3e-09	5.23843e-20
EX_lac-D(e)	0	639.142	0	1000000	18.5497	0.753748	170.007	1.84118e-09		EX_lac-D(e)	0	639.142	0	1000000	19.4559	0.985324	199.805	1.88319e-09
EX_lac-L(e)	319.389	1249.46	0	1000000	1175.05	912.266	1228.36	1.16632e-07		EX_lac-L(e)	319.389	1249.46	0	1000000	1174.06	1001.72	1225.53	1.1364e-07
EX_leu-L(e)	-0.00877456	7.18778	-0.1	1000000	3.2467	0.984206	6.49434	3.22257e-10		EX_leu-L(e)	-0.00877427	7.18778	-0.1	1000000	3.49832	1.10016	7.14236	3.38613e-10
EX_ligno(e)	-0.000237813	-0.000118906	-0.1	1000000	-0.000152256	-0.000219948	-0.00011897	-1.51124e-14		EX_ligno(e)	-0.000237805	-0.000118903	-0.1	1000000	-0.000153872	-0.000212163	-0.000118906	-1.48937e-14
EX_lipoate(e)	-7.5e-06	-3.75e-06	-0.1	1000000	-4.80204e-06	-6.937e-06	-3.753e-06	-4.76635e-16		EX_lipoate(e)	-7.499e-06	-3.75e-06	-0.1	1000000	-4.85303e-06	-6.691e-06	-3.75e-06	-4.69739e-16
EX_lnlc(e)	-0.00690707	-0.00345354	-0.1	1000000	-0.00442211	-0.00638822	-0.00345534	-4.38924e-13		EX_lnlc(e)	-0.00690685	-0.00345343	-0.1	1000000	-0.00446904	-0.00616213	-0.0034535	-4.32572e-13
EX_Lpipecol(e)	0	4.48658	0	1000000	0.731689	0.000199684	2.77502	7.26251e-11		EX_Lpipecol(e)	0	4.48658	0	1000000	0.7998	0.00070535	3.03839	7.7415e-11
EX_lys-L(e)	-0.1	4.38658	-0.1	1000000	0.497227	-0.0999581	2.39535	4.93531e-11		EX_lys-L(e)	-0.1	4.38658	-0.1	1000000	0.456672	-0.0999048	2.33711	4.42027e-11
EX_man(e)	0	0	0	1000000	-9.2324e-09	-7.77e-07	3.57e-07	-9.16378e-19		EX_man(e)	0	0	0	1000000	-6.1484e-09	-4.84e-07	3.62e-07	-5.95122e-19
EX_met-L(e)	-0.0665322	0.582815	-0.1	1000000	0.242441	0.0370306	0.514182	2.40639e-11		EX_met-L(e)	-0.0665316	0.582815	-0.1	1000000	0.265116	0.0708056	0.571807	2.56613e-11
EX_mg2(e)	0	0	-0.1	1000000	-3.846e-10	-2e-09	2e-09	-3.81741e-20		EX_mg2(e)	0	0	-0.1	1000000	-3.66e-10	-2e-09	1e-09	-3.54262e-20
EX_mthgxl(e)	0	643.286	0	1000000	19.4884	0.0264934	158.285	1.93435e-09		EX_mthgxl(e)	0	643.286	0	1000000	20.5723	0.155171	126.558	1.99126e-09
EX_na1(e)	0	0	-0.1	1000000	6.04e-11	-2e-09	2e-09	5.99511e-21		EX_na1(e)	0	0	-0.1	1000000	2.74e-11	-2e-09	2e-09	2.65213e-21
EX_nac(e)	-0.1	-7.5e-06	-0.1	1000000	-0.0494204	-0.0999737	-1.0751e-05	-4.9053e-12		EX_nac(e)	-0.1	-7.499e-06	-0.1	1000000	-0.0480774	-0.099975	-1.3565e-05	-4.65355e-12
EX_ncam(e)	0	0.0999925	0	1000000	0.0494108	7.85e-07	0.0999652	4.90435e-12		EX_ncam(e)	0	0.0999925	0	1000000	0.0480677	4.316e-06	0.0999665	4.65261e-12
EX_nh4(e)	0	18.3695	0	1000000	0.797887	0.000316084	3.45631	7.91957e-11		EX_nh4(e)	0	18.3695	0	1000000	0.70862	0.000119829	4.96085	6.85894e-11
EX_ni2(e)	0	0	-0.1	1000000	8.16e-11	-2e-09	2e-09	8.09935e-21		EX_ni2(e)	0	0	-0.1	1000000	3.26e-11	-2e-09	2e-09	3.15545e-21
EX_o2(e)	-10	0.0903784	-10	1000000	-9.30656	-9.99993	-6.16501	-9.23739e-10		EX_o2(e)	-10	0.0903787	-10	1000000	-9.32518	-9.99997	-5.07532	-9.02612e-10
EX_ocdca(e)	0	0.0747902	0	1000000	0.0246841	8.012e-06	0.0700915	2.45007e-12		EX_ocdca(e)	0	0.0747878	0	1000000	0.0225724	6.395e-06	0.0676331	2.18484e-12
EX_ocdcea(e)	0	0.0747902	0	1000000	0.00764366	3.33e-07	0.0307684	7.58684e-13		EX_ocdcea(e)	0	0.0747878	0	1000000	0.0100974	3.08e-07	0.0472032	9.77355e-13
EX_orn(e)	0	2.89198	0	1000000	0.268631	0.000142837	1.16773	2.66634e-11		EX_orn(e)	0	2.89198	0	1000000	0.293995	0.000187065	1.48995	2.84567e-11
EX_phe-L(e)	-0.00614344	2.99366	-0.1	1000000	1.3512	0.408605	2.70435	1.34116e-10		EX_phe-L(e)	-0.00614324	2.99366	-0.1	1000000	1.45602	0.457112	2.97473	1.40933e-10
EX_pi(e)	-0.1	-0.05	-0.1	1000000	-0.0843281	-0.0999934	-0.0572484	-8.37013e-12		EX_pi(e)	-0.1	-0.05	-0.1	1000000	-0.0876788	-0.0999976	-0.0584139	-8.48669e-12
EX_pnto-R(e)	-7.498e-06	0	-0.1	1000000	-8.96172e-07	-8.389e-06	2.063e-06	-8.89511e-17		EX_pnto-R(e)	-7.498e-06	0	-0.1	1000000	-5.37334e-07	-3.998e-06	7.99e-07	-5.20101e-17
EX_pro-L(e)	-0.1	2.79198	-0.1	1000000	0.600591	-0.0996029	2.25392	5.96127e-11		EX_pro-L(e)	-0.1	2.79198	-0.1	1000000	0.625876	-0.0996023	2.21898	6.05804e-11
EX_ptrc(e)	0	2.89198	0	1000000	0.38178	0.000248982	1.76365	3.78943e-11		EX_ptrc(e)	0	2.89198	0	1000000	0.430863	0.000340243	2.05101	4.17045e-11
EX_pyr(e)	0	338.572	0	1000000	4.08653	0.000840931	45.3624	4.05616e-10		EX_pyr(e)	0	338.572	0	1000000	4.31397	0.000641291	23.1645	4.17562e-10
EX_ribflv(e)	-7.5e-06	-3.75e-06	-0.1	1000000	-4.80177e-06	-6.937e-06	-3.751e-06	-4.76608e-16		EX_ribflv(e)	-7.499e-06	-3.75e-06	-0.1	1000000	-4.85274e-06	-6.691e-06	-3.749e-06	-4.69711e-16
EX_ser-L(e)	-0.1	5.22087	-0.1	1000000	2.08444	0.446764	4.37744	2.06895e-10		EX_ser-L(e)	-0.1	5.22087	-0.1	1000000	2.21698	0.639665	4.98602	2.14588e-10
EX_spmd(e)	0	0.05	0	1000000	0.00741691	9.04e-07	0.0355547	7.36178e-13		EX_spmd(e)	0	0.05	0	1000000	0.00549053	1.008e-06	0.0265599	5.31445e-13
EX_thm(e)	-7.5e-06	-3.75e-06	-0.1	1000000	-4.78091e-06	-6.936e-06	-2.058e-06	-4.74538e-16		EX_thm(e)	-7.499e-06	-3.75e-06	-0.1	1000000	-4.84471e-06	-6.668e-06	-3.235e-06	-4.68934e-16
EX_thr-L(e)	-0.00585804	3.19359	-0.1	1000000	1.44173	0.436259	2.88509	1.43101e-10		EX_thr-L(e)	-0.00585785	3.19359	-0.1	1000000	1.55354	0.487946	3.1734	1.50372e-10
EX_thym(e)	0	0	-0.1	1000000	1.78e-11	-2e-09	2e-09	1.76677e-21		EX_thym(e)	0	0	-0.1	1000000	-4.7e-11	-2e-09	2e-09	-4.54927e-21
EX_thymd(e)	0	0	0	1000000	4.208e-10	-2e-09	3e-09	4.17672e-20		EX_thymd(e)	0	0	0	1000000	3.716e-10	-2e-09	3e-09	3.59683e-20
EX_trp-L(e)	-0.000568721	0.599063	-0.1	1000000	0.270663	0.0821139	0.541302	2.68651e-11		EX_trp-L(e)	-0.000568703	0.599063	-0.1	1000000	0.291632	0.0917639	0.595279	2.82279e-11
EX_ttdca(e)	0	7.5e-06	0	1000000	4.8073e-07	-6.993e-06	8.446e-06	4.77157e-17		EX_ttdca(e)	0	1.071e-06	0	1000000	1.77867e-07	-4.794e-06	3.009e-06	1.72162e-17
EX_tyr-L(e)	-0.00931203	1.19404	-0.1	1000000	0.536092	0.159361	1.07725	5.32107e-11		EX_tyr-L(e)	-0.00931173	1.19404	-0.1	1000000	0.577974	0.179298	1.18644	5.59438e-11
EX_ura(e)	0	0	0	1000000	1.5622e-09	-3.89e-07	3.07e-07	1.55059e-19		EX_ura(e)	0	0	0	1000000	7.192e-10	-2.62e-07	5.3e-07	6.96135e-20
EX_uri(e)	0	0	0	1000000	-1.8398e-09	-3.07e-07	3.89e-07	-1.82612e-19		EX_uri(e)	0	0	0	1000000	-9.426e-10	-5.3e-07	2.62e-07	-9.1237e-20
EX_val-L(e)	-0.00210198	6.1922	-0.1	1000000	2.79926	0.850758	5.59592	2.77846e-10		EX_val-L(e)	-0.00210191	6.1922	-0.1	1000000	3.01597	0.95018	6.15312	2.91925e-10
F6PP	0	1278.28	0	1000000	11.2234	0.000248995	287.084	1.114e-09		F6PP	0	1278.28	0	1000000	10.974	0.00145729	202.673	1.06221e-09
FA140ACPHci	0	7.5e-06	0	1000000	2.63867e-06	-3.47e-07	1.1956e-05	2.61906e-16		FA140ACPHci	0	1.071e-06	0	1000000	5.97289e-07	-7e-09	1.902e-06	5.78133e-17
FA160ACPHci	0	7.5e-06	0	1000000	1.69828e-06	-1.044e-06	1.3082e-05	1.68565e-16		FA160ACPHci	0	9.37e-07	0	1000000	1.97072e-08	-9.06e-07	6.05e-07	1.90752e-18
FACOAL100i	0	0	0	1000000	2.8e-11	-2e-09	2e-09	2.77919e-21		FACOAL100i	0	0	0	1000000	-7.2e-12	-2e-09	2e-09	-6.96909e-22
FACOAL120i	0	0	0	1000000	-1.566e-10	-1e-09	1e-09	-1.55436e-20		FACOAL120i	0	0	0	1000000	-1.602e-10	-1e-09	1e-09	-1.55062e-20
FACOAL140i	0	7.5e-06	0	1000000	2.15792e-06	-2.534e-06	1.5746e-05	2.14188e-16		FACOAL140i	0	1.071e-06	0	1000000	4.19411e-07	-2.167e-06	6.695e-06	4.05961e-17
FACOAL141i	0	0	0	1000000	1.628e-10	-2e-09	2e-09	1.6159e-20		FACOAL141i	0	0	0	1000000	1.678e-10	-2e-09	2e-09	1.62419e-20
FACOAL160i	0.0252098	1278.31	0	1000000	40.0707	9.92252	356.143	3.97728e-09		FACOAL160i	0.0252122	1278.31	0	1000000	40.5594	7.22682	312.496	3.92586e-09
FACOAL161i	0	0	0	1000000	-4.2e-11	-2e-09	2e-09	-4.16878e-21		FACOAL161i	0	0	0	1000000	-5.5e-11	-2e-09	2e-09	-5.32361e-21
FACOAL180i	0	1278.28	0	1000000	18.5592	0.394147	319.652	1.84212e-09		FACOAL180i	0	1278.28	0	1000000	18.4381	0.234005	241.977	1.78468e-09
FACOAL181i	0	1278.28	0	1000000	43.4103	10.4983	340.242	4.30876e-09		FACOAL181i	0	1278.28	0	1000000	42.0689	10.606	223.126	4.07197e-09
FACOAL1821i	0.00345354	1278.29	0	1000000	29.4437	3.21654	236.37	2.92248e-09		FACOAL1821i	0.00345343	1278.29	0	1000000	30.1791	4.62137	326.319	2.92112e-09
FACOAL204i	0.00111133	639.148	0	1000000	10.8386	0.461103	185.714	1.07581e-09		FACOAL204i	0.0011113	639.148	0	1000000	10.4466	0.209298	82.8395	1.01116e-09
FACOAL240i	0.000118906	0.000237813	0	1000000	0.000152255	0.00011897	0.000219948	1.51124e-14		FACOAL240i	0.000118903	0.000237805	0	1000000	0.000153871	0.000118906	0.000212163	1.48937e-14
FACOAL80i	0	0	0	1000000	-7.3e-11	-2e-09	2e-09	-7.24574e-21		FACOAL80i	0	0	0	1000000	-6.68e-11	-2e-09	2e-09	-6.46577e-21
FADH2tm	0	0	-1000000	1000000	9.74e-11	-1e-09	1e-09	9.6676e-21		FADH2tm	0	0	-1000000	1000000	9.64e-11	-1e-09	1e-09	9.33084e-21
FADtm	0	0	-1000000	1000000	2.208e-10	-3e-09	3e-09	2.19159e-20		FADtm	0	0	-1000000	1000000	2.138e-10	-3e-09	3e-09	2.06943e-20
FAS160COA	0	7.5e-06	0	1000000	2.15783e-06	-2.534e-06	1.5746e-05	2.14179e-16		FAS160COA	0	1.071e-06	0	1000000	4.19305e-07	-2.167e-06	6.695e-06	4.05858e-17
FAS180COA	0.0153498	0.09014	0	1000000	0.0548895	0.0212391	0.0888054	5.44815e-12		FAS180COA	0.0153493	0.0901371	0	1000000	0.0563778	0.0198713	0.0888368	5.45697e-12
FBA	324.327	624.618	-1000000	1000000	617.031	477.842	624.237	6.12444e-08		FBA	324.327	624.618	-1000000	1000000	617.31	559.312	624.451	5.97513e-08
FBP	0	1278.28	0	1000000	12.429	0.00287203	263.929	1.23367e-09		FBP	0	1278.28	0	1000000	10.8752	0.00259712	168.252	1.05264e-09
FCLT	0	7.5e-06	0	1000000	2.58591e-07	-6.67e-07	2.448e-06	2.56669e-17		FCLT	0	7.499e-06	0	1000000	2.25693e-07	-4.2e-07	2.052e-06	2.18455e-17
FCLTm	0	7.5e-06	0	1000000	4.54245e-06	1.835e-06	6.683e-06	4.50869e-16		FCLTm	0	7.499e-06	0	1000000	4.62623e-06	2.208e-06	6.592e-06	4.47787e-16
FE2t1	3.75e-06	7.5e-06	-1000000	1000000	4.8012e-06	3.751e-06	6.935e-06	4.76551e-16		FE2t1	3.75e-06	7.499e-06	-1000000	1000000	4.8521e-06	3.749e-06	6.69e-06	4.69649e-16
FE2tm1	-7.5e-06	0	-1000000	1000000	-4.54268e-06	-6.683e-06	-1.836e-06	-4.50891e-16		FE2tm1	-7.499e-06	0	-1000000	1000000	-4.62649e-06	-6.593e-06	-2.208e-06	-4.47811e-16
FMETDF	0	0	0	1000000	1.678e-10	-1e-09	1e-09	1.66553e-20		FMETDF	0	0	0	1000000	1.638e-10	-1e-09	1e-09	1.58547e-20
FMNAT	3.75e-06	7.5e-06	0	1000000	4.80171e-06	3.751e-06	6.937e-06	4.76602e-16		FMNAT	3.75e-06	7.499e-06	0	1000000	4.85265e-06	3.75e-06	6.692e-06	4.69703e-16
FOLD3	0	0.169419	0	1000000	0.0131291	8.078e-06	0.0507053	1.30315e-12		FOLD3	0	0.169419	0	1000000	0.00627972	1.698e-06	0.0306064	6.07833e-13
FOLt	0	0	-1000000	1000000	1.12e-11	-1e-09	1e-09	1.11168e-21		FOLt	0	0	-1000000	1000000	3.64e-11	-1e-09	1e-09	3.52326e-21
FORt2r	-0.169419	-3.75e-06	-1000000	1000000	-0.0294287	-0.0829555	-0.000988704	-2.921e-12		FORt2r	-0.169419	-3.75e-06	-1000000	1000000	-0.0329279	-0.096805	-0.0027066	-3.18719e-12
FPGS	3.75e-06	7.5e-06	0	1000000	4.80164e-06	3.752e-06	6.936e-06	4.76595e-16		FPGS	3.75e-06	7.499e-06	0	1000000	4.85259e-06	3.75e-06	6.691e-06	4.69696e-16
FPGSa	0	0	0	1000000	-4.098e-10	-2e-09	1e-09	-4.06754e-20		FPGSa	0	0	0	1000000	-4.37e-10	-2e-09	1e-09	-4.22985e-20
FRD_mt	0	1000000	0	1000000	409065	135.432	999328	4.06024e-05		FRD_mt	0	1000000	0	1000000	431226	174.013	999696	4.17397e-05
FRDNPRr_NAD	0	0	0	1000000	-4.68782e-07	-4.44e-06	2.78e-07	-4.65297e-17		FRDNPRr_NAD	0	0	0	1000000	-2.1664e-09	-2.34e-07	6.76e-07	-2.09692e-19
FRDNPRr_NADP	0	0	0	1000000	4.68741e-07	-2.78e-07	4.44e-06	4.65256e-17		FRDNPRr_NADP	0	0	0	1000000	2.0772e-09	-6.76e-07	2.34e-07	2.01058e-19
FRDPtm	0	0	-1000000	1000000	-3.226e-10	-2e-09	2e-09	-3.20202e-20		FRDPtm	0	0	-1000000	1000000	-3.718e-10	-2e-09	2e-09	-3.59876e-20
FRTT	3.75e-06	7.5e-06	0	1000000	4.80141e-06	3.75e-06	6.935e-06	4.76572e-16		FRTT	3.75e-06	7.499e-06	0	1000000	4.85243e-06	3.748e-06	6.691e-06	4.69681e-16
FRUt1	0	0	0	1000000	2.0036e-09	-4.53e-07	8.91e-07	1.98871e-19		FRUt1	0	0	0	1000000	4.146e-10	-4.38e-07	4.74e-07	4.01304e-20
FT	0	0	0	1000000	-5.446e-10	-6e-09	5e-09	-5.40552e-20		FT	0	0	0	1000000	-7.29e-10	-6e-09	5e-09	-7.05621e-20
FUMm	0.0147291	1280.78	-1000000	1000000	33.3132	1.64162	319.827	3.30656e-09		FUMm	0.0147287	1280.78	-1000000	1000000	33.2674	2.95972	284.968	3.22005e-09
G3PD1	-1000000	1e+06	-1000000	1000000	-134964	-999042	951456	-1.3396e-05		G3PD1	-1000000	1e+06	-1000000	1000000	-156292	-998923	975551	-1.5128e-05
G3PD1rc	0	0	-1000000	1000000	-3.86e-11	-1e-09	1e-09	-3.83131e-21		G3PD1rc	0	0	-1000000	1000000	-3.88e-11	-1e-09	1e-09	-3.75557e-21
G3PD2m	-1000000	1e+06	-1000000	1000000	134956	-951468	999039	1.33952e-05		G3PD2m	-1000000	1e+06	-1000000	1000000	156284	-975556	998917	1.51272e-05
G3Pthr	2.9998e-05	639.142	-1000000	1000000	11.6196	0.0706903	163.679	1.15333e-09		G3Pthr	2.9998e-05	639.142	-1000000	1000000	12.0841	0.147366	193.246	1.16965e-09
G5SADr	-2.89464	-0.00266237	-1000000	1000000	-0.661237	-1.91419	-0.0201307	-6.56322e-11		G5SADr	-2.89464	-0.00266228	-1000000	1000000	-0.733794	-2.38152	-0.0242767	-7.10261e-11
G6PDH2r	0	135.159	-1000000	1000000	1.47821	9.9788e-05	39.6009	1.46723e-10		G6PDH2r	0	135.159	-1000000	1000000	1.50904	0.000383129	29.1837	1.46064e-10
G6PI	0	1000000	0	1000000	491272	276.754	999897	4.87621e-05		G6PI	0	1000000	0	1000000	488427	238.739	999965	4.72763e-05
G6PI3	0	1000000	-1000000	1000000	491272	276.754	999897	4.87621e-05		G6PI3	0	1000000	-1000000	1000000	488427	238.739	999965	4.72763e-05
G6PP	0	1278.28	0	1000000	11.3161	0.00848241	386.643	1.1232e-09		G6PP	0	1278.28	0	1000000	11.2321	0.00392624	403.504	1.08719e-09
GACPAIL_18_0_18_1_16_0ter	0.00498725	0.00997449	0	1000000	0.00638596	0.00498986	0.00922522	6.33849e-13		GACPAIL_18_0_18_1_16_0ter	0.00498709	0.00997417	0	1000000	0.00645374	0.00498719	0.00889871	6.24676e-13
GALUi	0	0	0	1000000	-4.928e-10	-3e-09	3e-09	-4.89137e-20		GALUi	0	0	0	1000000	-5.542e-10	-4e-09	2e-09	-5.36427e-20
GAPD	335.112	1249.36	-1000000	1000000	1187.29	923.976	1237.41	1.17846e-07		GAPD	335.112	1249.36	-1000000	1000000	1186.21	1016.21	1235.62	1.14816e-07
GF6PTA	0.00498725	0.00997449	0	1000000	0.00638596	0.00498985	0.00922516	6.3385e-13		GF6PTA	0.00498709	0.00997417	0	1000000	0.00645373	0.00498713	0.00889872	6.24676e-13
GFUCS	3.75e-06	7.5e-06	0	1000000	4.80146e-06	3.751e-06	6.936e-06	4.76577e-16		GFUCS	3.75e-06	7.499e-06	0	1000000	4.85245e-06	3.749e-06	6.691e-06	4.69682e-16
GGTT	3.75e-06	7.5e-06	0	1000000	4.8019e-06	3.751e-06	6.936e-06	4.76621e-16		GGTT	3.75e-06	7.499e-06	0	1000000	4.8529e-06	3.749e-06	6.692e-06	4.69727e-16
GHMT2r	0.000562471	0.169978	-1000000	1000000	0.0114406	0.000631325	0.0511195	1.13556e-12		GHMT2r	0.000562453	0.169978	-1000000	1000000	0.0102385	0.000600403	0.0529794	9.91013e-13
GHMT2rc	0	0	-1000000	1000000	-3.56e-10	-1e-09	0	-3.53354e-20		GHMT2rc	0	0	-1000000	1000000	-3.79e-10	-1e-09	0	-3.66845e-20
GHMT2rm	-2.13006	0	-1000000	1000000	-0.676581	-1.71197	-0.00354397	-6.71552e-11		GHMT2rm	-2.13006	0	-1000000	1000000	-0.696338	-1.93245	-0.00136094	-6.74006e-11
GK1	0.00361107	1278.29	-1000000	1000000	22.6648	0.147866	277.981	2.24963e-09		GK1	0.00361095	1278.29	-1000000	1000000	23.2004	0.367407	587.385	2.24564e-09
GLCNACPT_dolp11	0	0	0	1000000	-1.016e-10	-2e-09	3e-09	-1.00845e-20		GLCNACPT_dolp11	0	0	0	1000000	-1.538e-10	-2e-09	3e-09	-1.48868e-20
GLCNACPT_dolp12	0	0	0	1000000	-6.22e-11	-3e-09	4e-09	-6.17377e-21		GLCNACPT_dolp12	0	0	0	1000000	-1.4e-10	-3e-09	4e-09	-1.3551e-20
GLCNACT_dolp11	0	0	0	1000000	-1.112e-10	-2e-09	3e-09	-1.10373e-20		GLCNACT_dolp11	0	0	0	1000000	-1.888e-10	-2e-09	3e-09	-1.82745e-20
GLCNACT_dolp12	0	0	0	1000000	-1.798e-10	-2e-09	3e-09	-1.78464e-20		GLCNACT_dolp12	0	0	0	1000000	-2.104e-10	-3e-09	3e-09	-2.03652e-20
GLCt1	353.75	624.583	0	1000000	618.179	479.056	624.582	6.13584e-08		GLCt1	353.75	624.583	0	1000000	618.493	559.864	624.582	5.98658e-08
GLNS	0	1278.28	0	1000000	24.6059	0.984328	279.446	2.4423e-09		GLNS	0	1278.28	0	1000000	24.4425	0.60999	262.788	2.36586e-09
GLNt5r	-1000000	1000000	-1000000	1000000	-36677.9	-999281	999890	-3.64053e-06		GLNt5r	-1000000	1000000	-1000000	1000000	-37719.2	-999958	998703	-3.65095e-06
GLUCYS	0	0.697263	0	1000000	0.0318473	3.955e-06	0.122952	3.16106e-12		GLUCYS	0	0.697263	0	1000000	0.0368477	1.7625e-05	0.147961	3.56659e-12
GLUDx	-1000000	1000000	-1000000	1000000	-8977.67	-999603	999950	-8.91094e-07		GLUDx	-1000000	1000000	-1000000	1000000	9680.19	-998186	999618	9.36975e-07
GLUDy	-1000000	1000000	-1000000	1000000	8968.84	-999936	999603	8.90218e-07		GLUDy	-1000000	1000000	-1000000	1000000	-9689.37	-999652	998184	-9.37862e-07
GLUDyc	-2.9998e-05	0	-1000000	1000000	-9.37615e-06	-2.6378e-05	5.049e-06	-9.30645e-16		GLUDyc	-2.9998e-05	0	-1000000	1000000	-9.62767e-06	-2.5879e-05	3.585e-06	-9.31891e-16
GLUSx	0	1278.6	0	1000000	11.4881	0.00150676	276.729	1.14027e-09		GLUSx	0	1278.6	0	1000000	11.8064	0.00548209	258.446	1.14278e-09
GLUSy	0	1278.6	0	1000000	11.7817	0.00093214	251.974	1.16942e-09		GLUSy	0	1278.6	0	1000000	11.1679	0.00346871	176.886	1.08098e-09
GLUt5r	-18.3695	0	-1000000	1000000	-0.630911	-2.74454	-6.2857e-05	-6.26221e-11		GLUt5r	-18.3695	0	-1000000	1000000	-0.657851	-4.65207	-0.00011982	-6.36754e-11
GLUtc	-2.9998e-05	0	-1000000	1000000	-9.37584e-06	-2.6377e-05	5.049e-06	-9.30615e-16		GLUtc	-2.9998e-05	0	-1000000	1000000	-9.6274e-06	-2.5879e-05	3.585e-06	-9.31865e-16
GLYCK2	0	1278.28	0	1000000	11.8237	0.00171675	309.449	1.17358e-09		GLYCK2	0	1278.28	0	1000000	11.6866	0.00141465	368.838	1.13118e-09
GLYCLm	0	2.13006	0	1000000	0.676581	0.00354397	1.71197	6.71552e-11		GLYCLm	0	2.13006	0	1000000	0.696338	0.00136094	1.93245	6.74006e-11
GLYCt	0	319.881	-1000000	1000000	8.08065	0.00337312	67.895	8.02058e-10		GLYCt	0	319.881	-1000000	1000000	7.69607	0.000946749	83.7623	7.44925e-10
GLYCtc	0	0	-1000000	1000000	-9.5e-11	-2e-09	2e-09	-9.42939e-21		GLYCtc	0	0	-1000000	1000000	-9.46e-11	-2e-09	1e-09	-9.15661e-21
GLYCtm	-0.000749962	-0.000374981	-1000000	1000000	-0.000480147	-0.000693625	-0.000375177	-4.76578e-14		GLYCtm	-0.000749938	-0.000374969	-1000000	1000000	-0.000485243	-0.000669077	-0.000374977	-4.69681e-14
GLYK	0	426.095	0	1000000	4.95321	0.000221846	127.149	4.9164e-10		GLYK	0	426.095	0	1000000	4.90951	0.000503957	97.7645	4.75206e-10
GLYOX	0	639.142	0	1000000	6.93012	0.00122576	112.524	6.87861e-10		GLYOX	0	639.142	0	1000000	7.37183	0.000504407	172.539	7.13541e-10
GLYOXc	0	639.142	0	1000000	11.6196	0.0706517	163.679	1.15332e-09		GLYOXc	0	639.142	0	1000000	12.084	0.147324	193.246	1.16965e-09
GLYt	-1000000	1000000	-1000000	1000000	42279	-998720	997772	4.19647e-06		GLYt	-1000000	1000000	-1000000	1000000	66175.4	-999302	999870	6.40532e-06
GLYtc	0	0	-1000000	1000000	-5.76e-10	-2e-09	1e-09	-5.71719e-20		GLYtc	0	0	-1000000	1000000	-5.784e-10	-2e-09	1e-09	-5.5985e-20
GLYtm	2.9998e-05	4.26015	-1000000	1000000	1.3532	0.00712632	3.42398	1.34314e-10		GLYtm	2.9998e-05	4.26015	-1000000	1000000	1.39271	0.00276047	3.86495	1.34805e-10
GMAND	3.75e-06	7.5e-06	0	1000000	4.8013e-06	3.751e-06	6.936e-06	4.76561e-16		GMAND	3.75e-06	7.499e-06	0	1000000	4.85228e-06	3.749e-06	6.692e-06	4.69666e-16
GMPS2	0.00361107	0.173026	0	1000000	0.0602419	0.0105348	0.138535	5.97941e-12		GMPS2	0.00361095	0.173026	0	1000000	0.0643918	0.0158559	0.145489	6.23267e-12
GND	0	135.159	0	1000000	1.47821	9.9788e-05	39.6009	1.46723e-10		GND	0	135.159	0	1000000	1.50904	0.000383128	29.1837	1.46064e-10
GNK	0	0	0	1000000	3.04e-11	-1e-09	1e-09	3.0174e-21		GNK	0	0	0	1000000	8.6e-12	-1e-09	1e-09	8.32419e-22
GP4GH1	0	0	0	1000000	5.08e-11	-1e-09	1e-09	5.04224e-21		GP4GH1	0	0	0	1000000	4.8e-11	-1e-09	1e-09	4.64606e-21
GPAM_pf_16_0	0.00360893	426.098	0	1000000	23.6077	5.00805	72.4769	2.34322e-09		GPAM_pf_16_0	0.00360881	426.098	0	1000000	23.4916	3.62104	98.0249	2.27383e-09
GPAM_pf_18_0	0.00516191	426.1	0	1000000	6.85578	0.0078036	128.274	6.80482e-10		GPAM_pf_18_0	0.00516175	426.1	0	1000000	6.72682	0.0128494	96.5799	6.51109e-10
GPAM_pf_18_1	0.00204571	319.575	0	1000000	9.6972	1.19166	72.7193	9.62512e-10		GPAM_pf_18_1	0.00204564	319.575	0	1000000	8.94106	0.64693	83.2043	8.65432e-10
GPAM_pf_18_2	0.000924103	319.572	0	1000000	4.63245	0.0728725	22.8104	4.59802e-10		GPAM_pf_18_2	0.000924073	319.572	0	1000000	5.42465	0.0736493	84.7751	5.25068e-10
GPAM_pf_20_4	0.000299985	319.574	0	1000000	2.92326	0.00110025	88.4694	2.90153e-10		GPAM_pf_20_4	0.000299975	319.574	0	1000000	2.65533	0.000729238	36.6518	2.57017e-10
GPDDA1	0	319.572	0	1000000	18.9271	2.83626	85.8114	1.87864e-09		GPDDA1	0	319.572	0	1000000	19.9079	3.85756	110.423	1.92695e-09
GPDDA2	0	319.573	0	1000000	15.7388	3.24588	94.9918	1.56218e-09		GPDDA2	0	319.573	0	1000000	14.7085	2.76644	69.4446	1.42368e-09
GPDDA3	0	0	0	1000000	-3.222e-10	-2e-09	1e-09	-3.19805e-20		GPDDA3	0	0	0	1000000	-3.374e-10	-2e-09	1e-09	-3.26579e-20
GPIAT_18_0_18_1_16_0	0.00498725	0.00997449	0	1000000	0.00638596	0.00498986	0.00922521	6.33849e-13		GPIAT_18_0_18_1_16_0	0.00498709	0.00997417	0	1000000	0.00645374	0.00498719	0.00889871	6.24676e-13
GPIMT11er	0	0.00997449	0	1000000	0.00337447	4.2e-08	0.00843541	3.34938e-13		GPIMT11er	0	0.00997417	0	1000000	0.00342096	4.64e-07	0.00859897	3.31125e-13
GPIMT12er	0	0.00997449	0	1000000	0.00301149	1.503e-06	0.00867102	2.98911e-13		GPIMT12er	0	0.00997417	0	1000000	0.00303277	8e-09	0.00804717	2.93551e-13
GRTT	3.75e-06	7.5e-06	0	1000000	4.80039e-06	3.748e-06	6.936e-06	4.76471e-16		GRTT	3.75e-06	7.499e-06	0	1000000	4.85112e-06	3.747e-06	6.689e-06	4.69554e-16
GRX	0	1000000	0	1000000	538221	10637	999604	5.34221e-05		GRX	0	1000000	0	1000000	524476	20027.6	999816	5.07656e-05
GRXR	0	1000000	0	1000000	348238	395.254	981048	3.45649e-05		GRXR	0	1000000	0	1000000	342899	54.2177	982483	3.31902e-05
GRXR2	0	1000000	0	1000000	189984	20.6762	855251	1.88571e-05		GRXR2	0	1000000	0	1000000	181577	41.5976	772895	1.75754e-05
GRXRc	0	1000000	0	1000000	424379	512.204	997749	4.21225e-05		GRXRc	0	1000000	0	1000000	410679	63.1421	999886	3.97508e-05
GSNt	-0.169415	0	-1000000	1000000	-0.00430919	-0.0402886	-4.619e-06	-4.27716e-13		GSNt	-0.169415	0	-1000000	1000000	-0.00407255	-0.0483374	-1.1e-06	-3.94195e-13
GTHOrc	-1000000	500010	-1000000	1000000	-417763	-999950	496822	-4.14658e-05		GTHOrc	-1000000	500010	-1000000	1000000	-409777	-999735	492369	-3.96635e-05
GTHOrh	-500000	500320	-1000000	1000000	-44616.9	-499825	499245	-4.42853e-06		GTHOrh	-500000	500320	-1000000	1000000	-48499	-499597	499928	-4.69436e-06
GTHOXti	-0.348629	1278.38	-1000000	1000000	11.1338	-0.00990838	312.59	1.1051e-09		GTHOXti	-0.348629	1278.38	-1000000	1000000	11.3256	-0.00399456	139.563	1.09624e-09
GTHOXti2	0	1278.28	0	1000000	11.0904	0.00226662	312.516	1.1008e-09		GTHOXti2	0	1278.28	0	1000000	11.2783	0.00132656	139.576	1.09166e-09
GTHOXtm	0	133.729	-1000000	1000000	3.07035	0.00014043	17.6784	3.04753e-10		GTHOXtm	0	133.729	-1000000	1000000	2.83372	0.000214289	14.8069	2.74284e-10
GTHP	-1000000	1000000	-1000000	1000000	-383003	-999988	958531	-3.80156e-05		GTHP	-1000000	1000000	-1000000	1000000	-394903	-999886	906070	-3.82238e-05
GTHP_api	-1000000	500320	-1000000	1000000	-468996	-999596	459558	-4.6551e-05		GTHP_api	-1000000	500320	-1000000	1000000	-459178	-999929	447699	-4.44452e-05
GTHP_mt	-1000000	1000000	-1000000	1000000	-4339.38	-999093	999403	-4.30713e-07		GTHP_mt	-1000000	1000000	-1000000	1000000	-21006.2	-999914	999478	-2.03325e-06
GTHRDti	-0.897259	1278.28	-1000000	1000000	11.0453	-0.211195	248.345	1.09632e-09		GTHRDti	-0.897259	1278.28	-1000000	1000000	10.6798	-0.232211	174.703	1.03373e-09
GTHRDti2	0	1278.28	0	1000000	11.1639	0.00116198	248.468	1.10809e-09		GTHRDti2	0	1278.28	0	1000000	10.8113	0.00379478	174.949	1.04646e-09
GTHRDtm	-267.459	0	-1000000	1000000	-6.14069	-35.3569	-0.000280859	-6.09505e-10		GTHRDtm	-267.459	0	-1000000	1000000	-5.66743	-29.6139	-0.000428576	-5.48567e-10
GTHS	0	0.697263	0	1000000	0.0318473	3.954e-06	0.122952	3.16106e-12		GTHS	0	0.697263	0	1000000	0.0368477	1.7625e-05	0.147961	3.56659e-12
GTPCI	3.75e-06	0.169419	0	1000000	0.0294287	0.000988704	0.0829555	2.921e-12		GTPCI	3.75e-06	0.169419	0	1000000	0.0329279	0.0027066	0.096805	3.18719e-12
GTPDPDP	0	0	0	1000000	2.96e-11	-1e-09	1e-09	2.938e-21		GTPDPDP	0	0	0	1000000	2.82e-11	-1e-09	1e-09	2.72956e-21
GTPtmr	-1e+06	1000000	-1000000	1000000	27348.8	-999600	999880	2.71455e-06		GTPtmr	-1e+06	1000000	-1000000	1000000	-23657.7	-999665	999989	-2.2899e-06
GUACYC	0	1278.28	0	1000000	11.3713	0.000447357	172.505	1.12867e-09		GUACYC	0	1278.28	0	1000000	11.864	0.00068516	560.988	1.14835e-09
GUAPRTr	0	1278.28	0	1000000	11.9942	0.00249306	316.809	1.1905e-09		GUAPRTr	0	1278.28	0	1000000	11.4193	0.00191273	208.304	1.10531e-09
GUAt	-0.169415	0	-1000000	1000000	-0.0218849	-0.0903744	-2.79e-06	-2.17223e-12		GUAt	-0.169415	0	-1000000	1000000	-0.0227233	-0.0920795	-1.1048e-05	-2.19945e-12
H2O2th	-500000	500320	-1000000	1000000	-44616.9	-499825	499245	-4.42853e-06		H2O2th	-500000	500320	-1000000	1000000	-48499	-499597	499928	-4.69436e-06
H2O2tly	0	0	-1000000	1000000	-8.0274e-09	-2.52e-07	1.22e-07	-7.96773e-19		H2O2tly	0	0	-1000000	1000000	-6.0134e-09	-2.28e-07	7.4e-08	-5.82055e-19
H2Ot	-657.484	0.1	-1000000	1000000	-7.33276	-137.488	0.0973287	-7.27826e-10		H2Ot	-657.484	0.1	-1000000	1000000	-7.05911	-108.496	0.0989422	-6.83273e-10
H2Otc	-1000000	1000000	-1000000	1000000	89245.4	-998466	999665	8.85821e-06		H2Otc	-1000000	1000000	-1000000	1000000	97010	-999849	999204	9.38989e-06
H2Otg	0	1278.28	-1000000	1000000	213.899	68.7421	608.2	2.12309e-08		H2Otg	0	1278.28	-1000000	1000000	212.874	72.5811	565.106	2.06047e-08
H2Otly	0.061826	56.8	-1000000	1000000	25.7364	7.87912	51.3595	2.55451e-09		H2Otly	0.061824	56.8	-1000000	1000000	27.7226	8.77883	56.4426	2.68336e-09
H2Otm	-47.0099	1249.83	-1000000	1000000	6.46864	-33.2534	304.357	6.42056e-10		H2Otm	-47.0099	1249.83	-1000000	1000000	7.39149	-29.895	259.389	7.15444e-10
H4ET4er_16_0_16_0	0	0.00997449	0	1000000	0.000936512	-1.218e-06	0.00455358	9.29551e-14		H4ET4er_16_0_16_0	0	0.00997417	0	1000000	0.00106323	-1.3624e-05	0.00466736	1.02913e-13
H4ET4er_16_0_18_1	0	0.00997449	0	1000000	0.00103696	-5.691e-06	0.00418433	1.02925e-13		H4ET4er_16_0_18_1	0	0.00997417	0	1000000	0.00113859	-1.3878e-05	0.00543788	1.10208e-13
H4ET4er_16_0_18_2	0	0.00997449	0	1000000	0.000971404	-7.144e-06	0.00413064	9.64184e-14		H4ET4er_16_0_18_2	0	0.00997417	0	1000000	0.000912881	-2.3812e-05	0.00411169	8.83605e-14
H4ET4er_18_1_18_1	0	0.00997449	0	1000000	0.00138714	-2.63e-07	0.00577218	1.37683e-13		H4ET4er_18_1_18_1	0	0.00997417	0	1000000	0.00143253	-4.501e-06	0.00606925	1.38659e-13
H4ET4er_18_1_18_2	0	0.00997449	0	1000000	0.000994419	-1.523e-06	0.00445346	9.87027e-14		H4ET4er_18_1_18_2	0	0.00997417	0	1000000	0.000954824	-1.2798e-05	0.00444272	9.24202e-14
H4ET4er_18_2_18_2	0	0.00997449	0	1000000	0.00105953	-7.901e-06	0.00481615	1.05165e-13		H4ET4er_18_2_18_2	0	0.00997417	0	1000000	0.000951683	-4.145e-06	0.00480579	9.21162e-14
HBD1	0.000108849	0.1	0	1000000	0.0453105	0.0138717	0.0904217	4.49737e-12		HBD1	0.000108845	0.1	0	1000000	0.0488075	0.0154557	0.0993707	4.72422e-12
HBD2	0.000108849	0.1	0	1000000	0.0453105	0.0138717	0.0904217	4.49737e-12		HBD2	0.000108845	0.1	0	1000000	0.0488075	0.0154557	0.0993707	4.72422e-12
Hbt	0.000108849	0.1	0	1000000	0.0453105	0.0138717	0.0904217	4.49737e-12		Hbt	0.000108845	0.1	0	1000000	0.0488075	0.0154557	0.0993707	4.72422e-12
HBZOPTm	3.75e-06	7.5e-06	0	1000000	4.80182e-06	3.752e-06	6.936e-06	4.76613e-16		HBZOPTm	3.75e-06	7.499e-06	0	1000000	4.85276e-06	3.749e-06	6.691e-06	4.69713e-16
HCO3E	0.0216869	0.0965034	-1000000	1000000	0.0630339	0.0281458	0.0953366	6.25654e-12		HCO3E	0.0216863	0.0964778	-1000000	1000000	0.0645825	0.0264505	0.0955978	6.25113e-12
HCO3tc	0	5.2497e-05	-1000000	1000000	2.77232e-05	-7.398e-06	9.744e-05	2.75171e-15		HCO3tc	0	6.562e-06	-1000000	1000000	3.7246e-06	-1.62e-07	5.829e-06	3.60515e-16
HCYSMT	0	426.095	0	1000000	3.22454	7.9951e-05	38.4728	3.20058e-10		HCYSMT	0	426.095	0	1000000	3.45972	0.000107256	57.8893	3.34876e-10
HDCAtcr	0	7.5e-06	-1000000	1000000	1.69795e-06	-1.044e-06	1.3081e-05	1.68533e-16		HDCAtcr	0	9.37e-07	-1000000	1000000	1.93812e-08	-9.07e-07	6.05e-07	1.87596e-18
HDCAtr	0.0252098	0.1	-1000000	1000000	0.0680768	0.0320071	0.0999697	6.75708e-12		HDCAtr	0.0252122	0.1	-1000000	1000000	0.0701196	0.0306189	0.0999796	6.78709e-12
HEMEOMOm	0	0	0	1000000	9.584e-10	-4.58e-07	2.14e-07	9.51276e-20		HEMEOMOm	0	0	0	1000000	7.668e-10	-3.19e-07	2.71e-07	7.42208e-20
HEMEOMOym	0	0	0	1000000	-1.0026e-09	-2.14e-07	4.57e-07	-9.95148e-20		HEMEOMOym	0	0	0	1000000	-8.256e-10	-2.72e-07	3.19e-07	-7.99123e-20
HEMEOSm	0	0	0	1000000	-2.204e-10	-2e-09	2e-09	-2.18762e-20		HEMEOSm	0	0	0	1000000	-2.492e-10	-2e-09	1e-09	-2.41208e-20
HEPTT	3.75e-06	7.5e-06	0	1000000	4.80159e-06	3.751e-06	6.936e-06	4.7659e-16		HEPTT	3.75e-06	7.499e-06	0	1000000	4.85252e-06	3.749e-06	6.691e-06	4.6969e-16
HETZK	0	0	0	1000000	-4.594e-10	-2e-09	1e-09	-4.55985e-20		HETZK	0	0	0	1000000	-4.498e-10	-2e-09	1e-09	-4.35375e-20
HEX1	353.75	1902.87	0	1000000	629.495	482.541	1010.31	6.24816e-08		HEX1	353.75	1902.87	0	1000000	629.725	562.564	1027.13	6.0953e-08
HEX10	0	0	0	1000000	-1.914e-10	-1e-09	1e-09	-1.89977e-20		HEX10	0	0	0	1000000	-1.864e-10	-2e-09	1e-09	-1.80422e-20
HEX4	0	0	0	1000000	9.4192e-09	-3.56e-07	7.77e-07	9.34919e-19		HEX4	0	0	0	1000000	6.3374e-09	-3.62e-07	4.85e-07	6.13416e-19
HEX7	0	1278.28	0	1000000	11.2234	0.00024907	287.084	1.114e-09		HEX7	0	1278.28	0	1000000	10.974	0.00145728	202.673	1.06221e-09
HEXTT	3.75e-06	7.5e-06	0	1000000	4.80166e-06	3.751e-06	6.936e-06	4.76597e-16		HEXTT	3.75e-06	7.499e-06	0	1000000	4.8526e-06	3.749e-06	6.691e-06	4.69697e-16
HISt5r	-3.79595	-8.6454e-05	-1000000	1000000	-1.71661	-3.43072	-0.522302	-1.70385e-10		HISt5r	-3.79595	-8.6451e-05	-1000000	1000000	-1.84944	-3.772	-0.583125	-1.79013e-10
HMBS	0	7.5e-06	0	1000000	2.45656e-06	-8e-07	6.907e-06	2.4383e-16		HMBS	0	7.499e-06	0	1000000	2.44454e-06	-1.252e-06	6.476e-06	2.36614e-16
HMBSc	0	7.5e-06	0	1000000	2.34411e-06	-1.262e-06	6.594e-06	2.32668e-16		HMBSc	0	7.499e-06	0	1000000	2.40699e-06	-8.96e-07	6.47e-06	2.3298e-16
HMPK1	0	0	0	1000000	2.10922e-08	-4.1e-07	2.42e-06	2.09354e-18		HMPK1	0	0	0	1000000	8.2588e-09	-2.56e-07	1.536e-06	7.99394e-19
HMZ	5.4424e-05	0.05	0	1000000	0.0226553	0.00693584	0.0452108	2.24869e-12		HMZ	5.4423e-05	0.05	0	1000000	0.0244037	0.00772784	0.0496854	2.36211e-12
HPPK	0	0.169419	0	1000000	0.0131291	8.078e-06	0.0507053	1.30315e-12		HPPK	0	0.169419	0	1000000	0.00627972	1.698e-06	0.0306064	6.07833e-13
HPPK2	0	0.169419	0	1000000	0.00360559	4.008e-06	0.0155754	3.57879e-13		HPPK2	0	0.169419	0	1000000	0.0127108	2.244e-06	0.0583821	1.23031e-12
HPROxr	-1000000	1000000	-1000000	1000000	-11408	-999637	999466	-1.13232e-06		HPROxr	-1000000	1000000	-1000000	1000000	19291.1	-999828	999557	1.86724e-06
HPROyr	-1000000	1000000	-1000000	1000000	11408	-999466	999637	1.13232e-06		HPROyr	-1000000	1000000	-1000000	1000000	-19291.1	-999557	999828	-1.86724e-06
Htg	0.0131617	1278.3	-1000000	1000000	213.916	68.756	608.215	2.12326e-08		Htg	0.0131613	1278.3	-1000000	1000000	212.891	72.598	565.12	2.06063e-08
Hth	-500320	500000	-1000000	1000000	-44628.5	-499839	499221	-4.42968e-06		Hth	-500320	500000	-1000000	1000000	-48511.1	-499607	499920	-4.69553e-06
Htl	0	1278.28	-1000000	1000000	22.9724	0.255538	231.23	2.28017e-09		Htl	0	1278.28	-1000000	1000000	23.2357	0.159304	289	2.24905e-09
Htr	-0.039898	-0.019949	-1000000	1000000	-0.0255438	-0.0369009	-0.0199594	-2.5354e-12		Htr	-0.0398967	-0.0199483	-1000000	1000000	-0.0258149	-0.0355949	-0.0199488	-2.49871e-12
HXPRTr	0.0183702	1278.43	0	1000000	32.3138	2.18016	273.809	3.20736e-09		HXPRTr	0.0183696	1278.44	0	1000000	32.6483	2.47027	524.35	3.16012e-09
HYXNt	0.1296	0.1656	-1000000	1000000	0.146315	0.129618	0.165591	1.45227e-11		HYXNt	0.1296	0.1656	-1000000	1000000	0.146814	0.129602	0.165595	1.42105e-11
ICDHyrm	-3.28363	49.0809	-1000000	1000000	0.422072	-1.77563	8.19674	4.18935e-11		ICDHyrm	-3.28363	49.0809	-1000000	1000000	0.488375	-1.72907	14.9871	4.72713e-11
ICHORS	0	0	-1000000	1000000	2.1228e-09	-3e-09	8e-09	2.10702e-19		ICHORS	0	0	-1000000	1000000	2.0858e-09	-3e-09	8e-09	2.01891e-19
ILETA	0	0	-1000000	1000000	-2.608e-10	-2e-09	2e-09	-2.58862e-20		ILETA	0	0	-1000000	1000000	-2.44e-10	-2e-09	1e-09	-2.36175e-20
ILEtec	-1000000	1000000	-1000000	1000000	-16359	-999691	996754	-1.62374e-06		ILEtec	-1000000	1000000	-1000000	1000000	12263.2	-999571	999343	1.18699e-06
IMPD	0.00361107	0.173026	0	1000000	0.0602419	0.0105348	0.138535	5.97941e-12		IMPD	0.00361095	0.173026	0	1000000	0.0643918	0.0158559	0.145489	6.23267e-12
INSt	-0.169415	0	-1000000	1000000	-0.0409918	-0.138486	-8.916e-06	-4.06871e-12		INSt	-0.169415	0	-1000000	1000000	-0.0394912	-0.132105	-1.6013e-05	-3.82247e-12
IPDDI	-5.2497e-05	7.5e-06	-1000000	1000000	-1.36429e-05	-4.4521e-05	7.756e-06	-1.35415e-15		IPDDI	-5.2496e-05	7.499e-06	-1000000	1000000	-1.61501e-05	-4.657e-05	7.354e-06	-1.56322e-15
IPDPSyc	0	5.9997e-05	0	1000000	1.99627e-05	-3.315e-06	4.9509e-05	1.98143e-15		IPDPSyc	0	5.9995e-05	0	1000000	1.78101e-05	-3.026e-06	4.7576e-05	1.72389e-15
IPDPtc	-5.9997e-05	0	-1000000	1000000	-1.99628e-05	-4.9509e-05	3.315e-06	-1.98144e-15		IPDPtc	-5.9995e-05	0	-1000000	1000000	-1.78102e-05	-4.7577e-05	3.026e-06	-1.7239e-15
KAS14c	0	7.5e-06	0	1000000	4.3373e-06	-1.059e-06	1.4924e-05	4.30507e-16		KAS14c	0	1.071e-06	0	1000000	6.17309e-07	-2.3e-08	1.018e-06	5.97512e-17
Kt1r	0	0	-1000000	1000000	-7.704e-10	-3e-09	1e-09	-7.64674e-20		Kt1r	0	0	-1000000	1000000	-7.422e-10	-3e-09	1e-09	-7.18397e-20
L-LACt2r	-1249.46	-319.389	-1000000	1000000	-1175.05	-1228.36	-912.266	-1.16632e-07		L-LACt2r	-1249.46	-319.389	-1000000	1000000	-1174.06	-1225.53	-1001.72	-1.1364e-07
LALDO2x	0	0	-1000000	1000000	-1.45e-10	-2e-09	1e-09	-1.43922e-20		LALDO2x	0	0	-1000000	1000000	-1.092e-10	-1e-09	2e-09	-1.05698e-20
LCAT1e_16_0_18_1	0	0	0	1000000	-8.5072e-09	-1.549e-06	5.35e-07	-8.44397e-19		LCAT1e_16_0_18_1	0	0	0	1000000	-4.7354e-09	-7.98e-07	8.01e-07	-4.58353e-19
LCAT1e_16_0_18_2	0	0	0	1000000	-9.9246e-09	-4.44e-07	2.52e-07	-9.85083e-19		LCAT1e_16_0_18_2	0	0	0	1000000	-6.0648e-09	-4.38e-07	5.26e-07	-5.8703e-19
LCAT1e_16_0_20_4	0	0	0	1000000	1.80334e-08	-3.4e-07	1.75e-06	1.78994e-18		LCAT1e_16_0_20_4	0	0	0	1000000	1.0323e-08	-3.65e-07	9.44e-07	9.99194e-19
LCYSTAT	0	0	-1000000	1000000	-3.2e-12	-1e-09	1e-09	-3.17621e-22		LCYSTAT	0	0	-1000000	1000000	1.4e-12	-1e-09	1e-09	1.3551e-22
LDH_L	-1249.46	-319.389	-1000000	1000000	-1175.05	-1228.36	-912.266	-1.16632e-07		LDH_L	-1249.46	-319.389	-1000000	1000000	-1174.06	-1225.53	-1001.72	-1.1364e-07
LEUILEexr	-1000000	1000000	-1000000	1000000	-7417.11	-999015	999969	-7.36198e-07		LEUILEexr	-1000000	1000000	-1000000	1000000	-3063.64	-999967	997983	-2.96539e-07
LEUTA	0	0	-1000000	1000000	6.308e-10	-1e-09	2e-09	6.26111e-20		LEUTA	0	0	-1000000	1000000	6.246e-10	-1e-09	2e-09	6.04569e-20
LEUtec	-1000000	1000000	-1000000	1000000	-32340.2	-999942	997204	-3.20998e-06		LEUtec	-1000000	1000000	-1000000	1000000	-25622.6	-999539	999907	-2.48008e-06
LGTHL	0	639.142	0	1000000	6.93012	0.00122576	112.524	6.87861e-10		LGTHL	0	639.142	0	1000000	7.37183	0.000504407	172.539	7.13541e-10
LGTHLc	0	639.142	0	1000000	11.6196	0.0706517	163.679	1.15332e-09		LGTHLc	0	639.142	0	1000000	12.084	0.147324	193.246	1.16965e-09
LIGNOt2	0.000118906	0.000237813	-1000000	1000000	0.000152256	0.000118971	0.000219948	1.51124e-14		LIGNOt2	0.000118903	0.000237805	-1000000	1000000	0.000153872	0.000118907	0.000212164	1.48937e-14
LIPAMPLm	3.75e-06	7.5e-06	0	1000000	4.80163e-06	3.752e-06	6.936e-06	4.76594e-16		LIPAMPLm	3.75e-06	7.499e-06	0	1000000	4.85261e-06	3.75e-06	6.691e-06	4.69698e-16
LIPATPTm	3.75e-06	7.5e-06	0	1000000	4.80178e-06	3.752e-06	6.937e-06	4.76609e-16		LIPATPTm	3.75e-06	7.499e-06	0	1000000	4.85275e-06	3.75e-06	6.691e-06	4.69712e-16
LIPOCTc	0	0	0	1000000	1.242e-10	-1e-09	1e-09	1.23277e-20		LIPOCTc	0	0	0	1000000	1.21e-10	-1e-09	1e-09	1.17119e-20
LIPOSc	0	0	0	1000000	0	0	0	0		LIPOSc	0	0	0	1000000	0	0	0	0
LIPOt	3.75e-06	7.5e-06	-1000000	1000000	4.80192e-06	3.753e-06	6.936e-06	4.76623e-16		LIPOt	3.75e-06	7.499e-06	-1000000	1000000	4.85289e-06	3.75e-06	6.691e-06	4.69725e-16
LIPOtm	3.75e-06	7.5e-06	-1000000	1000000	4.80175e-06	3.752e-06	6.937e-06	4.76606e-16		LIPOtm	3.75e-06	7.499e-06	-1000000	1000000	4.85269e-06	3.75e-06	6.691e-06	4.69707e-16
LNLCt	0.00345354	0.00690707	-1000000	1000000	0.00442211	0.00345534	0.00638822	4.38924e-13		LNLCt	0.00345343	0.00690685	-1000000	1000000	0.00446904	0.0034535	0.00616213	4.32572e-13
LPASE_16_0	0	319.571	0	1000000	9.33245	0.571284	60.2156	9.26308e-10		LPASE_16_0	0	319.571	0	1000000	9.29533	0.726529	45.7759	8.99722e-10
LPASE_18_1	0	319.572	0	1000000	4.8505	0.121895	70.4646	4.81445e-10		LPASE_18_1	0	319.572	0	1000000	5.18632	0.0618459	81.245	5.01999e-10
LPASE_18_2	0	319.571	0	1000000	2.30129	5.2685e-05	19.6807	2.28418e-10		LPASE_18_2	0	319.571	0	1000000	2.83577	0.000183442	84.752	2.74483e-10
LPASE_2_16_0	0	319.571	0	1000000	5.64185	0.294458	27.7395	5.59992e-10		LPASE_2_16_0	0	319.571	0	1000000	5.71377	0.30503	58.6446	5.53052e-10
LPASE_2_18_1	0	319.573	0	1000000	4.84408	0.0824425	44.6052	4.80808e-10		LPASE_2_18_1	0	319.573	0	1000000	3.7521	0.041421	27.6603	3.63176e-10
LPASE_2_18_2	0	319.571	0	1000000	2.32998	5.0332e-05	14.0132	2.31266e-10		LPASE_2_18_2	0	319.571	0	1000000	2.58768	0.00109796	38.1369	2.50469e-10
LPASE_2_20_4	0	319.573	0	1000000	2.92287	0.000749161	88.4691	2.90115e-10		LPASE_2_20_4	0	319.573	0	1000000	2.65494	0.000419712	36.6515	2.56979e-10
LPASE_20_4	0	319.571	0	1000000	2.44284	0.000544872	44.4279	2.42468e-10		LPASE_20_4	0	319.571	0	1000000	2.59052	0.00053164	57.1517	2.50744e-10
Lpipecolt	-4.48658	0	-1000000	1000000	-0.731689	-2.77502	-0.000199683	-7.26251e-11		Lpipecolt	-4.48658	0	-1000000	1000000	-0.7998	-3.03839	-0.000705349	-7.7415e-11
LYSDC	0	4.48658	0	1000000	0.388879	0.000108947	1.68781	3.85988e-11		LYSDC	0	4.48658	0	1000000	0.420486	0.000173567	1.4882	4.07001e-11
LYSOXp	0	4.48658	0	1000000	0.731689	0.000199684	2.77502	7.26251e-11		LYSOXp	0	4.48658	0	1000000	0.7998	0.000705349	3.03839	7.7415e-11
LYSt5r	-1000000	0.1	-1000000	1000000	-482277	-999238	-677.173	-4.78693e-05		LYSt5r	-1000000	0.1	-1000000	1000000	-481559	-999775	-905.937	-4.66115e-05
MAGAH160	0	426.095	0	1000000	6.18538	0.00320717	52.9196	6.13941e-10		MAGAH160	0	426.095	0	1000000	5.88638	0.003554	84.6882	5.6976e-10
MAGAH180	0	426.095	0	1000000	6.848	0.000266336	128.267	6.7971e-10		MAGAH180	0	426.095	0	1000000	6.71871	0.00539991	96.5724	6.50323e-10
MAGAH18111Z	0	0	0	1000000	2.4e-11	-2e-09	2e-09	2.38216e-21		MAGAH18111Z	0	0	0	1000000	3.66e-11	-2e-09	2e-09	3.54262e-21
MAN1PT	0.0199565	0.039913	0	1000000	0.0255534	0.0199669	0.0369147	2.53635e-12		MAN1PT	0.0199558	0.0399117	0	1000000	0.0258247	0.0199563	0.0356082	2.49964e-12
MAN6PI	-0.039913	-0.0199565	-1000000	1000000	-0.0255534	-0.0369147	-0.0199669	-2.53635e-12		MAN6PI	-0.0399117	-0.0199558	-1000000	1000000	-0.0258246	-0.0356082	-0.0199562	-2.49964e-12
MANt1	0	0	0	1000000	9.268e-09	-3.56e-07	7.77e-07	9.19911e-19		MANt1	0	0	0	1000000	6.1854e-09	-3.62e-07	4.85e-07	5.98703e-19
MCLOR	0	0	-1000000	1000000	-7.12e-11	-1e-09	1e-09	-7.06708e-21		MCLOR	0	0	-1000000	1000000	-6.98e-11	-1e-09	1e-09	-6.75615e-21
MCOATAc	0	5.2497e-05	-1000000	1000000	2.77233e-05	-7.398e-06	9.744e-05	2.75172e-15		MCOATAc	0	6.562e-06	-1000000	1000000	3.72472e-06	-1.62e-07	5.828e-06	3.60527e-16
MCPST	0	0	0	1000000	3.6e-12	-1e-09	1e-09	3.57324e-22		MCPST	0	0	0	1000000	3.8e-12	-1e-09	1e-09	3.67813e-22
MDH	-1000000	1000000	-1000000	1000000	134983	-951435	999044	1.3398e-05		MDH	-1000000	1000000	-1000000	1000000	156312	-975517	998932	1.51299e-05
MDH6	-1000000	1000000	-1000000	1000000	-134953	-999032	951465	-1.3395e-05		MDH6	-1000000	1000000	-1000000	1000000	-156282	-998911	975563	-1.5127e-05
MDH7m	-144.595	20.1808	-1000000	1000000	3.35887	-15.8085	16.783	3.33391e-10		MDH7m	-144.595	20.1808	-1000000	1000000	3.13534	-34.4927	16.7256	3.03479e-10
MECDPDH2yc	2.9999e-05	5.9997e-05	0	1000000	3.84053e-05	2.9983e-05	5.5517e-05	3.81198e-15		MECDPDH2yc	2.9998e-05	5.9995e-05	0	1000000	3.88107e-05	2.9979e-05	5.3516e-05	3.7566e-15
MECDPSc	2.9999e-05	5.9997e-05	0	1000000	3.84056e-05	2.9984e-05	5.5517e-05	3.81202e-15		MECDPSc	2.9998e-05	5.9995e-05	0	1000000	3.8811e-05	2.998e-05	5.3517e-05	3.75663e-15
MEPCTc	2.9999e-05	5.9997e-05	0	1000000	3.84057e-05	2.9984e-05	5.5517e-05	3.81202e-15		MEPCTc	2.9998e-05	5.9995e-05	0	1000000	3.88111e-05	2.998e-05	5.3516e-05	3.75664e-15
METALAexr	-1000000	1000000	-1000000	1000000	-29252	-999179	999089	-2.90346e-06		METALAexr	-1000000	1000000	-1000000	1000000	-19899	-999161	999858	-1.92609e-06
METAT	0.0141854	426.109	0	1000000	3.25013	0.0189068	38.4962	3.22597e-10		METAT	0.014185	426.109	0	1000000	3.48357	0.0179472	57.9058	3.37185e-10
METILEexr	-1000000	1000000	-1000000	1000000	12670	-999699	999944	1.25759e-06		METILEexr	-1000000	1000000	-1000000	1000000	7807.08	-999726	998682	7.5567e-07
METLEUexr	-1000000	1000000	-1000000	1000000	-4927.64	-999766	999868	-4.89101e-07		METLEUexr	-1000000	1000000	-1000000	1000000	-40913.3	-999820	999569	-3.96012e-06
METtec	-1000000	1000000	-1000000	1000000	21509.4	-999919	999741	2.13495e-06		METtec	-1000000	1000000	-1000000	1000000	53005	-999884	998665	5.13051e-06
MGSA	0	643.286	0	1000000	13.6188	0.000199895	150.524	1.35176e-09		MGSA	0	643.286	0	1000000	14.1703	0.000314643	110.292	1.37159e-09
MGSA2	0	643.286	0	1000000	12.7997	0.00172359	118.475	1.27046e-09		MGSA2	0	643.286	0	1000000	13.7739	0.000576033	181.791	1.33321e-09
MGSA2c	0	639.142	0	1000000	5.77356	0.00224243	160.971	5.73065e-10		MGSA2c	0	639.142	0	1000000	5.9505	0.00106156	193.227	5.75967e-10
MGSAc	0	639.142	0	1000000	5.84602	0.0021255	152.194	5.80257e-10		MGSAc	0	639.142	0	1000000	6.13352	0.000359283	147.599	5.93681e-10
MGt5	0	0	-1000000	1000000	-9.6e-12	-1e-09	1e-09	-9.52864e-22		MGt5	0	0	-1000000	1000000	3e-12	-1e-09	1e-09	2.90379e-22
MI1456PK	0	0.01	0	1000000	0.00118998	-1.7959e-05	0.00451603	1.18113e-13		MI1456PK	0	0.01	0	1000000	0.00156736	-7.644e-06	0.00589544	1.51709e-13
MI145P6K	0	0.01	0	1000000	0.00118998	-1.7959e-05	0.00451603	1.18113e-13		MI145P6K	0	0.01	0	1000000	0.00156736	-7.644e-06	0.00589544	1.51709e-13
MI145PP	0	319.571	0	1000000	5.83653	0.161569	35.2914	5.79314e-10		MI145PP	0	319.571	0	1000000	5.99759	0.0555582	103.681	5.80524e-10
MI14PP	0	319.571	0	1000000	5.83653	0.161569	35.2914	5.79314e-10		MI14PP	0	319.571	0	1000000	5.99759	0.0555582	103.681	5.80524e-10
MI3PP	0.00517478	0.0176748	0	1000000	0.00955006	0.00601002	0.013924	9.47907e-13		MI3PP	0.00517461	0.0176746	0	1000000	0.0106752	0.00650514	0.0151481	1.03328e-12
MI3PS	0.00517478	0.0176748	-1000000	1000000	0.00955006	0.00601002	0.013924	9.47907e-13		MI3PS	0.00517461	0.0176746	-1000000	1000000	0.0106752	0.00650514	0.0151481	1.03328e-12
MI4PP	0	319.571	0	1000000	5.83653	0.161569	35.2914	5.79314e-10		MI4PP	0	319.571	0	1000000	5.99759	0.0555582	103.681	5.80524e-10
MQN4tm	0	0	-1000000	1000000	2.98e-11	-2e-09	2e-09	2.95785e-21		MQN4tm	0	0	-1000000	1000000	6.14e-11	-2e-09	2e-09	5.94309e-21
MTAD	0.00101245	0.0510125	0	1000000	0.00871331	0.00107295	0.0367269	8.64854e-13		MTAD	0.00101242	0.0510124	0	1000000	0.00680069	0.00118308	0.0278322	6.58259e-13
MTHFCi	0	0	0	1000000	2.876e-10	-2e-09	2e-09	2.85462e-20		MTHFCi	0	0	0	1000000	2.282e-10	-2e-09	2e-09	2.20882e-20
MTHFD	0	0.169415	-1000000	1000000	0.0107204	3.488e-06	0.0503094	1.06407e-12		MTHFD	0	0.169415	-1000000	1000000	0.00951062	2.0018e-05	0.0523193	9.20561e-13
MTHFR2	0	0	0	1000000	-8.054e-10	-2.05e-07	1.88e-07	-7.99414e-20		MTHFR2	0	0	0	1000000	-1.2574e-09	-1.07e-07	2.15e-07	-1.21707e-19
MTHFR3	0	0	0	1000000	6.536e-10	-1.88e-07	2.04e-07	6.48742e-20		MTHFR3	0	0	0	1000000	1.0988e-09	-2.15e-07	1.07e-07	1.06356e-19
MTHGXLtr	-643.286	0	-1000000	1000000	-19.4884	-158.285	-0.0264934	-1.93435e-09		MTHGXLtr	-643.286	0	-1000000	1000000	-20.5723	-126.558	-0.155171	-1.99126e-09
NACt	7.5e-06	0.1	-1000000	1000000	0.0494204	1.0751e-05	0.0999737	4.9053e-12		NACt	7.499e-06	0.1	-1000000	1000000	0.0480774	1.3565e-05	0.099975	4.65355e-12
NADH2-mq4m	0	144.589	0	1000000	3.21114	0.000473842	31.4232	3.18727e-10		NADH2-mq4m	0	144.589	0	1000000	3.16191	0.00100251	46.7658	3.0605e-10
NADH2-u8m	0	144.589	0	1000000	2.9574	0.00110695	27.3938	2.93542e-10		NADH2-u8m	0	144.589	0	1000000	2.8882	0.00109779	18.2669	2.79558e-10
NADHtc	0	6.562e-06	0	1000000	3.78266e-08	-4.462e-06	5.403e-06	3.75454e-18		NADHtc	0	6.562e-06	0	1000000	3.70088e-06	-3.7e-08	5.67e-06	3.58219e-16
NADK	3.75e-06	7.5e-06	0	1000000	4.80193e-06	3.752e-06	6.937e-06	4.76623e-16		NADK	3.75e-06	7.499e-06	0	1000000	4.85291e-06	3.749e-06	6.692e-06	4.69727e-16
NADPHtc	-500000	500320	-1000000	1000000	-44616.9	-499825	499245	-4.42853e-06		NADPHtc	-500000	500320	-1000000	1000000	-48499	-499597	499928	-4.69436e-06
NADPtc	-500320	500000	-1000000	1000000	44616.9	-499245	499825	4.42853e-06		NADPtc	-500320	500000	-1000000	1000000	48499	-499928	499597	4.69436e-06
NADS2	7.5e-06	1.4999e-05	0	1000000	9.60301e-06	7.503e-06	1.3873e-05	9.53163e-16		NADS2	7.499e-06	1.4999e-05	0	1000000	9.70493e-06	7.499e-06	1.3382e-05	9.39369e-16
NADtc	-6.562e-06	0	-1000000	1000000	-3.7759e-08	-5.403e-06	4.462e-06	-3.74783e-18		NADtc	-6.562e-06	0	-1000000	1000000	-3.70082e-06	-5.67e-06	3.7e-08	-3.58213e-16
NAMNPP	7.5e-06	1.4999e-05	0	1000000	9.60286e-06	7.503e-06	1.3873e-05	9.53149e-16		NAMNPP	7.499e-06	1.4999e-05	0	1000000	9.70481e-06	7.498e-06	1.3382e-05	9.39358e-16
NAt3_0.5	0	1000000	0	1000000	486984	126.034	999963	4.83365e-05		NAt3_0.5	0	1000000	0	1000000	488258	726.827	999655	4.726e-05
NCAMt	-0.0999925	0	-1000000	1000000	-0.0494108	-0.0999652	-7.85e-07	-4.90435e-12		NCAMt	-0.0999925	0	-1000000	1000000	-0.0480677	-0.0999665	-4.316e-06	-4.65261e-12
NDP1	0	1278.28	0	1000000	9.81796	0.00283511	67.0618	9.74498e-10		NDP1	0	1278.28	0	1000000	5.14901	0.000432245	24.08	4.98388e-10
NDP3	0	1278.28	0	1000000	11.2595	0.00466634	223.283	1.11758e-09		NDP3	0	1278.28	0	1000000	11.2988	0.00141692	197.522	1.09364e-09
NDP4	0	1278.28	0	1000000	11.254	0.00037747	200.048	1.11704e-09		NDP4	0	1278.28	0	1000000	11.6935	0.000848801	337.34	1.13185e-09
NDPK1	-1e+06	1000000	-1000000	1000000	-27304.9	-999826	999654	-2.71019e-06		NDPK1	-1e+06	1000000	-1000000	1000000	23702.1	-999920	999684	2.2942e-06
NDPK2	0.010762	0.0226489	-1000000	1000000	0.0139132	0.0107909	0.0200759	1.38098e-12		NDPK2	0.0107616	0.0226481	-1000000	1000000	0.0140431	0.0107582	0.0194205	1.35927e-12
NDPK3	0.0164917	1278.3	-1000000	1000000	403.386	150.054	762.58	4.00388e-08		NDPK3	0.0164912	1278.3	-1000000	1000000	403.405	142.154	877.146	3.90468e-08
NDPK4	0.000562471	0.00112494	-1000000	1000000	0.000720221	0.000562765	0.00104044	7.14867e-14		NDPK4	0.000562453	0.00112491	-1000000	1000000	0.000727865	0.000562466	0.00100361	7.04522e-14
NDPK5	0.000412479	0.000824958	-1000000	1000000	0.000528162	0.000412695	0.000762987	5.24236e-14		NDPK5	0.000412466	0.000824932	-1000000	1000000	0.000533768	0.000412475	0.000735984	5.1665e-14
NDPK6	-0.00112494	1278.28	-1000000	1000000	12.2478	0.00112016	562.755	1.21568e-09		NDPK6	-0.00112491	1278.28	-1000000	1000000	12.3282	0.00101995	332.421	1.19328e-09
NDPK7	0.000412479	0.0019499	-1000000	1000000	0.000661115	0.000405956	0.00115743	6.56201e-14		NDPK7	0.000412466	0.00194984	-1000000	1000000	0.000650379	0.000403911	0.00116255	6.29521e-14
NDPK8	0.000562471	0.00112494	-1000000	1000000	0.000720221	0.000562766	0.00104044	7.14868e-14		NDPK8	0.000562453	0.00112491	-1000000	1000000	0.000727865	0.000562466	0.00100361	7.04522e-14
NH4t	-18.3695	0	-1000000	1000000	-0.797887	-3.45631	-0.000316084	-7.91957e-11		NH4t	-18.3695	0	-1000000	1000000	-0.70862	-4.96085	-0.000119828	-6.85894e-11
NH4tm	-2.13006	0	-1000000	1000000	-0.676581	-1.71197	-0.00354398	-6.71552e-11		NH4tm	-2.13006	0	-1000000	1000000	-0.696338	-1.93245	-0.00136094	-6.74006e-11
NIt5	0	0	-1000000	1000000	3.64e-10	-1e-09	2e-09	3.61294e-20		NIt5	0	0	-1000000	1000000	3.764e-10	-1e-09	2e-09	3.64329e-20
NMETMTc	0	0	0	1000000	1e-12	-1e-09	1e-09	9.92567e-23		NMETMTc	0	0	0	1000000	3.2e-12	-1e-09	1e-09	3.09737e-22
NMNS	0	0	0	1000000	8.86e-11	-1e-09	1e-09	8.79414e-21		NMNS	0	0	0	1000000	8.9e-11	-1e-09	1e-09	8.61457e-21
NNAMr	-0.0999925	0	-1000000	1000000	-0.0494108	-0.0999652	-7.86e-07	-4.90435e-12		NNAMr	-0.0999925	0	-1000000	1000000	-0.0480677	-0.0999665	-4.316e-06	-4.65261e-12
NNAT	7.5e-06	1.4999e-05	0	1000000	9.60259e-06	7.503e-06	1.3872e-05	9.53122e-16		NNAT	7.499e-06	1.4999e-05	0	1000000	9.70453e-06	7.498e-06	1.3382e-05	9.3933e-16
NO2t2rpp	0	0	-1000000	1000000	-4.344e-10	-2e-09	2e-09	-4.31171e-20		NO2t2rpp	0	0	-1000000	1000000	-4.32e-10	-2e-09	2e-09	-4.18146e-20
NO2tmt	0	0	-1000000	1000000	5.294e-10	-2e-09	3e-09	5.25465e-20		NO2tmt	0	0	-1000000	1000000	5.312e-10	-2e-09	3e-09	5.14164e-20
NO3t2rpp	0	0	-1000000	1000000	2.042e-10	-2e-09	2e-09	2.02682e-20		NO3t2rpp	0	0	-1000000	1000000	2.258e-10	-2e-09	2e-09	2.18558e-20
NO3tmt	0	0	-1000000	1000000	-1.72e-10	-3e-09	2e-09	-1.70722e-20		NO3tmt	0	0	-1000000	1000000	-2.256e-10	-3e-09	3e-09	-2.18365e-20
NOS	0	0.646363	0	1000000	0.0450485	9.424e-06	0.191226	4.47137e-12		NOS	0	0.646363	0	1000000	0.053379	3.769e-06	0.241893	5.16671e-12
NTD11	0	1278.28	0	1000000	11.8917	0.000692823	247.792	1.18033e-09		NTD11	0	1278.28	0	1000000	12.3407	0.00247535	521.235	1.19449e-09
NTD7	0	639.142	0	1000000	5.16941	0.000106183	214.715	5.13098e-10		NTD7	0	639.142	0	1000000	5.33524	0.000168677	157.938	5.16413e-10
NTD9	0	1278.28	0	1000000	12.0204	0.0180708	316.878	1.1931e-09		NTD9	0	1278.28	0	1000000	11.4461	0.00990147	208.306	1.1079e-09
NTP1	0	1278.28	0	1000000	10.5115	0.00260165	108.659	1.04334e-09		NTP1	0	1278.28	0	1000000	9.24802	0.00157798	112.57	8.95143e-10
NTP5	0	1278.28	0	1000000	10.1955	0.00130013	188.575	1.01197e-09		NTP5	0	1278.28	0	1000000	10.525	0.00620438	160.24	1.01874e-09
NTRARym	0	0	0	1000000	3.32e-10	-2e-09	3e-09	3.29532e-20		NTRARym	0	0	0	1000000	4.028e-10	-2e-09	3e-09	3.89882e-20
NTRIR2xm	0	0	0	1000000	-4.484e-10	-5e-09	4e-09	-4.45067e-20		NTRIR2xm	0	0	0	1000000	-3.804e-10	-5e-09	5e-09	-3.682e-20
O2Stl	0	0	-1000000	1000000	1.58126e-08	-2.43e-07	5.03e-07	1.56951e-18		O2Stl	0	0	-1000000	1000000	1.18442e-08	-1.48e-07	4.56e-07	1.14644e-18
O2t	-0.0903784	10	-1000000	1000000	9.30656	6.16501	9.99993	9.23739e-10		O2t	-0.0903787	10	-1000000	1000000	9.32518	5.07532	9.99997	9.02612e-10
O2tc	0	0	-1000000	1000000	0	-1e-09	1e-09	0		O2tc	0	0	-1000000	1000000	-4.2e-12	-1e-09	1e-09	-4.0653e-22
O2tly	0	0	-1000000	1000000	-7.8764e-09	-2.52e-07	1.21e-07	-7.81786e-19		O2tly	0	0	-1000000	1000000	-5.9046e-09	-2.27e-07	7.5e-08	-5.71524e-19
O2tm	1.125e-05	10.0904	-1000000	1000000	6.47603	0.741698	9.3929	6.42789e-10		O2tm	1.1249e-05	10.0904	-1000000	1000000	6.26029	0.345946	9.28412	6.05952e-10
OCDCAtr	-0.0747902	0	-1000000	1000000	-0.0246841	-0.0700915	-8.012e-06	-2.45007e-12		OCDCAtr	-0.0747878	0	-1000000	1000000	-0.0225724	-0.0676331	-6.396e-06	-2.18484e-12
OCDCEAtr	-0.0747902	0	-1000000	1000000	-0.00764366	-0.0307684	-3.33e-07	-7.58684e-13		OCDCEAtr	-0.0747878	0	-1000000	1000000	-0.0100974	-0.0472032	-3.08e-07	-9.77355e-13
OCTDPtm	3.75e-06	7.5e-06	-1000000	1000000	4.80192e-06	3.751e-06	6.937e-06	4.76623e-16		OCTDPtm	3.75e-06	7.499e-06	-1000000	1000000	4.85286e-06	3.749e-06	6.691e-06	4.69723e-16
OHPHMm	3.75e-06	7.5e-06	0	1000000	4.80136e-06	3.751e-06	6.935e-06	4.76567e-16		OHPHMm	3.75e-06	7.499e-06	0	1000000	4.85232e-06	3.749e-06	6.691e-06	4.69671e-16
OIVD1mr	0	0	-1000000	1000000	-2.74e-11	-1e-09	1e-09	-2.71963e-21		OIVD1mr	0	0	-1000000	1000000	-3.1e-11	-1e-09	1e-09	-3.00058e-21
OIVD2mr	0	0	-1000000	1000000	6.92e-11	-1e-09	1e-09	6.86856e-21		OIVD2mr	0	0	-1000000	1000000	7.12e-11	-1e-09	1e-09	6.89166e-21
OIVD3mr	0	0	-1000000	1000000	-6e-12	-1e-09	1e-09	-5.9554e-22		OIVD3mr	0	0	-1000000	1000000	-4.8e-12	-1e-09	1e-09	-4.64606e-22
OMBZLMm	3.75e-06	7.5e-06	0	1000000	4.80167e-06	3.751e-06	6.935e-06	4.76598e-16		OMBZLMm	3.75e-06	7.499e-06	0	1000000	4.85261e-06	3.75e-06	6.691e-06	4.69699e-16
OMMBLHXxm	0	7.5e-06	0	1000000	2.63128e-06	-7.14e-07	6.149e-06	2.61172e-16		OMMBLHXxm	0	7.499e-06	0	1000000	2.46572e-06	-3.28e-07	6.212e-06	2.38665e-16
OMMBLHXym	0	7.5e-06	0	1000000	2.17043e-06	-2.82e-07	6.532e-06	2.1543e-16		OMMBLHXym	0	7.499e-06	0	1000000	2.38695e-06	-3.39e-07	6.134e-06	2.3104e-16
OMPDC	0.00633718	0.0126744	0	1000000	0.00811449	0.0063405	0.0117223	8.05418e-13		OMPDC	0.00633698	0.0126739	0	1000000	0.00820061	0.00633712	0.0113074	7.93762e-13
OMPHHXxm	0	7.5e-06	0	1000000	2.73823e-06	-6.64e-07	6.568e-06	2.71788e-16		OMPHHXxm	0	7.499e-06	0	1000000	2.68476e-06	-3.88e-07	6.225e-06	2.59865e-16
OMPHHXym	0	7.5e-06	0	1000000	2.06341e-06	-3.16e-07	6.564e-06	2.04807e-16		OMPHHXym	0	7.499e-06	0	1000000	2.16781e-06	-3.07e-07	6.333e-06	2.09828e-16
OPHBDCm	3.75e-06	7.5e-06	0	1000000	4.80163e-06	3.751e-06	6.936e-06	4.76594e-16		OPHBDCm	3.75e-06	7.499e-06	0	1000000	4.85256e-06	3.75e-06	6.691e-06	4.69694e-16
OPHHXxm	0	7.5e-06	0	1000000	2.6241e-06	-6.83e-07	6.425e-06	2.6046e-16		OPHHXxm	0	7.499e-06	0	1000000	2.60044e-06	-3.63e-07	6.119e-06	2.51704e-16
OPHHXym	0	7.5e-06	0	1000000	2.17721e-06	-2.75e-07	6.454e-06	2.16102e-16		OPHHXym	0	7.499e-06	0	1000000	2.25183e-06	-3.03e-07	6.524e-06	2.17961e-16
ORNDC	0.00266237	2.89464	0	1000000	0.392606	0.00502226	1.77574	3.89688e-11		ORNDC	0.00266228	2.89464	0	1000000	0.439799	0.00451642	2.05718	4.25694e-11
ORNTAr	-2.89464	-0.00266237	-1000000	1000000	-0.661237	-1.91419	-0.0201307	-6.56322e-11		ORNTAr	-2.89464	-0.00266228	-1000000	1000000	-0.733794	-2.38152	-0.0242767	-7.10261e-11
ORNtiDF	-2.89198	0	-1000000	1000000	-0.268631	-1.16773	-0.000142837	-2.66634e-11		ORNtiDF	-2.89198	0	-1000000	1000000	-0.293995	-1.48995	-0.000187065	-2.84567e-11
orottm	-0.0126744	-0.00633718	-1000000	1000000	-0.00811449	-0.0117223	-0.0063405	-8.05418e-13		orottm	-0.0126739	-0.00633698	-1000000	1000000	-0.00820061	-0.0113074	-0.00633712	-7.93762e-13
ORPT	-0.0126744	-0.00633718	-1000000	1000000	-0.00811449	-0.0117223	-0.0063405	-8.05418e-13		ORPT	-0.0126739	-0.00633698	-1000000	1000000	-0.00820061	-0.0113074	-0.00633712	-7.93762e-13
P4AH	0	0	0	1000000	1.774e-10	-1e-09	1e-09	1.76081e-20		P4AH	0	0	0	1000000	1.866e-10	-1e-09	1e-09	1.80616e-20
P5CRxr	-1000000	1e+06	-1000000	1000000	-20366.4	-997912	999680	-2.0215e-06		P5CRxr	-1000000	1e+06	-1000000	1000000	28990.7	-999592	999996	2.8061e-06
P5CRyr	-1000000	1e+06	-1000000	1000000	20365.7	-999681	997912	2.02143e-06		P5CRyr	-1000000	1e+06	-1000000	1000000	-28991.5	-999996	999591	-2.80617e-06
pchol_pf_16_0_16_0tg	0	1278.28	-1000000	1000000	35.6587	0.90042	504.5	3.53936e-09		pchol_pf_16_0_16_0tg	0	1278.28	-1000000	1000000	35.1901	1.89964	488.025	3.40615e-09
pchol_pf_16_0_18_0tg	0	1278.28	-1000000	1000000	35.7624	1.22682	348.318	3.54966e-09		pchol_pf_16_0_18_0tg	0	1278.28	-1000000	1000000	35.3751	1.37674	319.541	3.42406e-09
pchol_pf_16_0_18_1tg	0	1278.28	-1000000	1000000	35.5582	0.954304	339.548	3.52939e-09		pchol_pf_16_0_18_1tg	0	1278.28	-1000000	1000000	35.3063	0.704184	333.229	3.4174e-09
pchol_pf_16_0_18_2tg	0	0	-1000000	1000000	2.72e-11	-1e-09	1e-09	2.69978e-21		pchol_pf_16_0_18_2tg	0	0	-1000000	1000000	3.26e-11	-1e-09	1e-09	3.15545e-21
pchol_pf_16_0_20_4tg	0	0	-1000000	1000000	2.952e-10	-2e-09	2e-09	2.93006e-20		pchol_pf_16_0_20_4tg	0	0	-1000000	1000000	2.78e-10	-1e-09	2e-09	2.69084e-20
pchol_pf_18_1_18_1tg	0	1278.28	-1000000	1000000	35.0638	1.63561	329.873	3.48032e-09		pchol_pf_18_1_18_1tg	0	1278.28	-1000000	1000000	35.8393	1.12993	298.667	3.46899e-09
pchol_pf_18_1_18_2tg	0	1278.28	-1000000	1000000	36.1379	0.801406	459.759	3.58693e-09		pchol_pf_18_1_18_2tg	0	1278.28	-1000000	1000000	35.1534	0.737356	311.22	3.4026e-09
pchol_pf_18_2_18_2tg	0	1278.28	-1000000	1000000	35.7189	1.90722	381.927	3.54534e-09		pchol_pf_18_2_18_2tg	0	1278.28	-1000000	1000000	36.0098	1.95524	361.198	3.4855e-09
PCPLC_16_0_16_0	0	1278.28	0	1000000	11.4061	0.000171159	284.854	1.13214e-09		PCPLC_16_0_16_0	0	1278.28	0	1000000	10.7204	3.1564e-05	135.87	1.03766e-09
PCPLC_16_0_18_1	0	1278.28	0	1000000	11.7065	0.0110947	299.24	1.16195e-09		PCPLC_16_0_18_1	0	1278.28	0	1000000	12.083	0.000262643	375.929	1.16955e-09
PCPLC_16_0_18_2	0	1278.28	0	1000000	11.9979	0.000115528	394.197	1.19088e-09		PCPLC_16_0_18_2	0	1278.28	0	1000000	11.9062	0.00402513	296.229	1.15244e-09
PCPLC_18_1_18_1	0	1278.28	0	1000000	11.8262	0.00556079	303.189	1.17383e-09		PCPLC_18_1_18_1	0	1278.28	0	1000000	11.715	0.000639537	195.999	1.13393e-09
PCPLC_18_1_18_2	0	1278.28	0	1000000	10.8483	0.00556157	282.195	1.07677e-09		PCPLC_18_1_18_2	0	1278.28	0	1000000	11.9197	0.00267	116.845	1.15374e-09
PCPLC_18_2_18_2	0	1278.28	0	1000000	11.2908	0.000699581	327.763	1.12069e-09		PCPLC_18_2_18_2	0	1278.28	0	1000000	11.2482	0.000428184	404.301	1.08875e-09
PDE1	0	1278.28	0	1000000	12.0305	0.00102758	382.866	1.19411e-09		PDE1	0	1278.28	0	1000000	11.7302	0.00276303	334.426	1.1354e-09
PDE2	0	0	0	1000000	1.856e-10	-1e-09	2e-09	1.8422e-20		PDE2	0	0	0	1000000	1.818e-10	-2e-09	2e-09	1.7597e-20
PDE3	0	0	0	1000000	-5.78e-11	-1e-09	1e-09	-5.73704e-21		PDE3	0	0	0	1000000	-6.7e-11	-1e-09	1e-09	-6.48513e-21
PDE4	0	1278.28	0	1000000	11.3713	0.000447358	172.505	1.12867e-09		PDE4	0	1278.28	0	1000000	11.864	0.00068516	560.988	1.14835e-09
PDE5	0	0	0	1000000	-2.56e-11	-1e-09	1e-09	-2.54097e-21		PDE5	0	0	0	1000000	-1.16e-11	-1e-09	1e-09	-1.1228e-21
PDH_like_mediated_by_BCKDH	0	139.704	0	1000000	7.35555	1.20442	36.8504	7.30087e-10		PDH_like_mediated_by_BCKDH	0	139.704	0	1000000	6.92485	0.372622	30.9107	6.70277e-10
PDHapi	0	5.2497e-05	0	1000000	2.81548e-05	-6.03e-06	0.000105335	2.79456e-15		PDHapi	0	0	0	0	0	0	0	0
PDX5POi	0	10.0904	0	1000000	1.28101	0.000103147	5.45501	1.27149e-10		PDX5POi	0	10.0904	0	1000000	1.33837	0.000216324	6.37239	1.29545e-10
PDXPP	0	1278.28	0	1000000	11.8881	0.000665915	144.377	1.17998e-09		PDXPP	0	1278.28	0	1000000	10.9907	0.00193233	114.188	1.06382e-09
PEPLC_16_0_16_0	0	1278.28	0	1000000	11.3639	0.00389634	318.346	1.12795e-09		PEPLC_16_0_16_0	0	1278.28	0	1000000	11.6363	0.00128547	334.046	1.12631e-09
PEPLC_16_0_18_1	0	1278.28	0	1000000	11.7945	0.00489337	332.869	1.17068e-09		PEPLC_16_0_18_1	0	1278.28	0	1000000	11.6129	0.00321738	310.349	1.12405e-09
PEPLC_16_0_18_2	0	1278.28	0	1000000	11.8733	0.000891181	161.688	1.17851e-09		PEPLC_16_0_18_2	0	1278.28	0	1000000	11.7118	0.00524036	132.566	1.13362e-09
PEPLC_18_1_18_1	0	1278.28	0	1000000	11.3227	0.00883047	175.14	1.12385e-09		PEPLC_18_1_18_1	0	1278.28	0	1000000	11.6913	0.00064915	295.821	1.13163e-09
PEPLC_18_1_18_2	0	1278.28	0	1000000	12.2116	0.00222181	244.628	1.21208e-09		PEPLC_18_1_18_2	0	1278.28	0	1000000	11.219	0.00205018	280.683	1.08592e-09
PEPLC_18_2_18_2	0	1278.28	0	1000000	11.1221	0.00395038	142.009	1.10395e-09		PEPLC_18_2_18_2	0	1278.28	0	1000000	11.9031	0.000832991	690.755	1.15214e-09
PEPP	0	1251.28	0	1000000	11.9789	0.0045094	292.307	1.18899e-09		PEPP	0	1251.28	0	1000000	12.5577	0.00199349	269.148	1.2155e-09
PEPthr	2.9999e-05	0.000112494	-1000000	1000000	6.63452e-05	2.6605e-05	0.000146354	6.58521e-15		PEPthr	2.9998e-05	6.3276e-05	-1000000	1000000	4.06872e-05	3.0605e-05	5.6023e-05	3.93823e-15
PEt_16_0_16_0	-0.00997449	0	-1000000	1000000	-0.000936512	-0.00455359	1.218e-06	-9.29551e-14		PEt_16_0_16_0	-0.00997417	0	-1000000	1000000	-0.00106323	-0.00466736	1.3624e-05	-1.02913e-13
PEt_16_0_18_1	-0.00997449	0	-1000000	1000000	-0.00103696	-0.00418433	5.691e-06	-1.02925e-13		PEt_16_0_18_1	-0.00997417	0	-1000000	1000000	-0.00113859	-0.00543788	1.3878e-05	-1.10207e-13
PEt_16_0_18_2	-0.00997449	0	-1000000	1000000	-0.000971404	-0.00413064	7.144e-06	-9.64184e-14		PEt_16_0_18_2	-0.00997417	0	-1000000	1000000	-0.000912881	-0.00411169	2.3812e-05	-8.83605e-14
PEt_18_1_18_1	-0.00997449	0	-1000000	1000000	-0.00138714	-0.00577218	2.63e-07	-1.37683e-13		PEt_18_1_18_1	-0.00997417	0	-1000000	1000000	-0.00143253	-0.00606925	4.501e-06	-1.38659e-13
PEt_18_1_18_2	-0.00997449	0	-1000000	1000000	-0.000994419	-0.00445346	1.524e-06	-9.87027e-14		PEt_18_1_18_2	-0.00997417	0	-1000000	1000000	-0.000954824	-0.00444272	1.2798e-05	-9.24202e-14
PEt_18_2_18_2	-0.00997449	0	-1000000	1000000	-0.00105953	-0.00481615	7.901e-06	-1.05165e-13		PEt_18_2_18_2	-0.00997417	0	-1000000	1000000	-0.000951682	-0.00480579	4.145e-06	-9.21162e-14
PETHCT	0.00135919	1278.29	0	1000000	85.4292	15.9871	365.256	8.47942e-09		PETHCT	0.00135915	1278.29	0	1000000	84.4855	19.9313	723.721	8.1776e-09
PETHMTg	0.00438724	0.00877448	0	1000000	0.00561774	0.00438958	0.00811536	5.57598e-13		PETHMTg	0.0043871	0.0087742	0	1000000	0.00567735	0.00438719	0.00782814	5.49527e-13
PFK	324.327	1902.9	0	1000000	629.46	485.861	880.188	6.24781e-08		PFK	324.327	1902.9	0	1000000	628.186	561.817	787.696	6.08039e-08
PGI	-999729	624.578	-1000000	1000000	-490656	-999282	342.953	-4.87009e-05		PGI	-999729	624.578	-1000000	1000000	-487810	-999361	378.454	-4.72166e-05
PGK	-1249.36	29.0179	-1000000	1000000	-1176.97	-1234.46	-923.656	-1.16822e-07		PGK	-1249.36	29.0179	-1000000	1000000	-1175.65	-1229.06	-997.9	-1.13795e-07
PGL	0	135.159	0	1000000	1.47821	9.9788e-05	39.6009	1.46723e-10		PGL	0	135.159	0	1000000	1.50904	0.000383129	29.1837	1.46064e-10
PGLYCpftm	0.000749962	0.00149992	-1000000	1000000	0.000960295	0.000750355	0.00138725	9.53157e-14		PGLYCpftm	0.000749938	0.00149988	-1000000	1000000	0.000970487	0.000749954	0.00133815	9.39363e-14
PGM	-1249.36	29.0179	-1000000	1000000	-1175.46	-1234.44	-882.003	-1.16673e-07		PGM	-1249.36	29.0179	-1000000	1000000	-1174.52	-1233.62	-832.18	-1.13685e-07
PGMT	0	0	-1000000	1000000	3.33e-10	-3e-09	4e-09	3.30525e-20		PGMT	0	0	-1000000	1000000	3.498e-10	-3e-09	3e-09	3.38582e-20
PGPP_pf	0.000749962	0.00149992	0	1000000	0.000960294	0.000750354	0.00138725	9.53157e-14		PGPP_pf	0.000749938	0.00149988	0	1000000	0.000970486	0.000749954	0.00133815	9.39362e-14
PGPPT_pf	0.000749962	0.00149992	0	1000000	0.000960294	0.000750355	0.00138725	9.53157e-14		PGPPT_pf	0.000749938	0.00149988	0	1000000	0.000970486	0.000749955	0.00133815	9.39362e-14
PHEMEtm	0	7.5e-06	-1000000	1000000	4.54288e-06	1.835e-06	6.683e-06	4.50911e-16		PHEMEtm	0	7.499e-06	-1000000	1000000	4.62671e-06	2.207e-06	6.593e-06	4.47833e-16
PHETA1	0	0	-1000000	1000000	-7.8e-11	-6e-09	3e-09	-7.74202e-21		PHETA1	0	0	-1000000	1000000	-4.78e-11	-7e-09	3e-09	-4.6267e-21
PHEtec	-2.99366	0.00614344	-1000000	1000000	-1.3512	-2.70435	-0.408605	-1.34116e-10		PHEtec	-2.99366	0.00614324	-1000000	1000000	-1.45602	-2.97473	-0.457112	-1.40933e-10
PHPB	0	0	-1000000	1000000	2.694e-10	-1e-09	2e-09	2.67398e-20		PHPB	0	0	-1000000	1000000	2.476e-10	-1e-09	2e-09	2.39659e-20
PI34P5K_16_0_18_1	0	0.0125	0	1000000	0.000561019	-1.5638e-05	0.00231207	5.56849e-14		PI34P5K_16_0_18_1	0	0.0125	0	1000000	0.000978151	1.01e-06	0.00490877	9.46781e-14
PI34P5K_18_0_18_1	0	0.0125	0	1000000	0.00117298	3.412e-06	0.00524042	1.16426e-13		PI34P5K_18_0_18_1	0	0.0125	0	1000000	0.00143327	3.1586e-05	0.00615958	1.3873e-13
PI3P4K_16_0_18_1_EC_2_7_1_137	0	0.0125	0	1000000	0.000179153	-2.0373e-05	0.000841858	1.77822e-14		PI3P4K_16_0_18_1_EC_2_7_1_137	0	0.0125	0	1000000	0.000331171	-3.4499e-05	0.00174864	3.2055e-14
PI3P4K_16_0_18_1_EC_2_7_1_68	0	0.0125	0	1000000	0.000381865	-1.2203e-05	0.00176289	3.79027e-14		PI3P4K_16_0_18_1_EC_2_7_1_68	0	0.0125	0	1000000	0.000646979	-2.543e-06	0.00428875	6.2623e-14
PI3P4K_18_0_18_1_EC_2_7_1_137	0	0.0125	0	1000000	0.000777708	-7.043e-06	0.00501122	7.71928e-14		PI3P4K_18_0_18_1_EC_2_7_1_137	0	0.0125	0	1000000	0.000982324	-6.912e-06	0.00512424	9.50821e-14
PI3P4K_18_0_18_1_EC_2_7_1_68	0	0.0125	0	1000000	0.000395274	-7.752e-06	0.00249434	3.92336e-14		PI3P4K_18_0_18_1_EC_2_7_1_68	0	0.0125	0	1000000	0.000450943	-1.4275e-05	0.00355593	4.36481e-14
PI45PLC_16_0_18_1	0	319.571	0	1000000	2.96015	0.000119373	26.3287	2.93815e-10		PI45PLC_16_0_18_1	0	319.571	0	1000000	2.93686	0.000493089	32.78	2.84267e-10
PI45PLC_18_0_18_1	0	319.571	0	1000000	2.87756	0.000489857	31.815	2.85618e-10		PI45PLC_18_0_18_1	0	319.571	0	1000000	3.0623	0.0010495	100.08	2.96409e-10
PI4P5K_16_0_18_1	0	319.571	0	1000000	2.96015	0.000119373	26.3287	2.93815e-10		PI4P5K_16_0_18_1	0	319.571	0	1000000	2.93686	0.000493088	32.78	2.84267e-10
PI4P5K_18_0_18_1	0	319.571	0	1000000	2.87756	0.000489856	31.815	2.85618e-10		PI4P5K_18_0_18_1	0	319.571	0	1000000	3.0623	0.0010495	100.08	2.96409e-10
PIACGT_18_0_18_1	0.00498725	0.00997449	0	1000000	0.00638596	0.00498986	0.00922522	6.33849e-13		PIACGT_18_0_18_1	0.00498709	0.00997417	0	1000000	0.00645374	0.00498719	0.00889871	6.24676e-13
PIK3_16_0_18_1	0	0.0125	0	1000000	0.000381865	-1.2203e-05	0.00176289	3.79026e-14		PIK3_16_0_18_1	0	0.0125	0	1000000	0.000646979	-2.544e-06	0.00428875	6.2623e-14
PIK3_18_0_18_1	0	0.0125	0	1000000	0.000395274	-7.752e-06	0.00249434	3.92336e-14		PIK3_18_0_18_1	0	0.0125	0	1000000	0.000450942	-1.4275e-05	0.00355593	4.3648e-14
PIK4_16_0_18_1	0	319.571	0	1000000	2.96033	0.000424405	26.3289	2.93833e-10		PIK4_16_0_18_1	0	319.571	0	1000000	2.93719	0.000754969	32.7803	2.84299e-10
PIK4_18_0_18_1	0	319.571	0	1000000	2.87834	0.00177111	31.816	2.85695e-10		PIK4_18_0_18_1	0	319.571	0	1000000	3.06328	0.00113576	100.081	2.96504e-10
PIt2m_2	-8.9995e-05	72.3692	-1000000	1000000	15.7758	2.17513	23.7074	1.56586e-09		PIt2m_2	-8.9993e-05	72.3692	-1000000	1000000	15.3142	1.87876	34.8172	1.48231e-09
PIt2r	-1e+06	0.1	-1000000	1000000	-486984	-999963	-125.935	-4.83365e-05		PIt2r	-1e+06	0.1	-1000000	1000000	-488258	-999654	-726.745	-4.726e-05
PIt9	0	1000000	-1000000	1000000	486984	126.034	999963	4.83365e-05		PIt9	0	1000000	-1000000	1000000	488258	726.827	999655	4.726e-05
PLA2_1_16_0_16_0	0	319.571	0	1000000	2.33638	7.3898e-05	26.8592	2.31902e-10		PLA2_1_16_0_16_0	0	319.571	0	1000000	2.44899	0.000304464	57.7277	2.37045e-10
PLA2_1_16_0_18_1	0	319.571	0	1000000	1.90679	0.000366961	10.3951	1.89262e-10		PLA2_1_16_0_18_1	0	319.571	0	1000000	1.82561	0.00189114	14.1547	1.76706e-10
PLA2_1_16_0_18_2	0	319.571	0	1000000	1.39868	0.000297154	9.22563	1.38828e-10		PLA2_1_16_0_18_2	0	319.571	0	1000000	1.43917	0.00041522	16.8168	1.39301e-10
PLA2_1_18_1_18_1	0	319.573	0	1000000	2.36802	0.000422358	12.7488	2.35042e-10		PLA2_1_18_1_18_1	0	319.573	0	1000000	2.39874	0.00102115	27.4817	2.32181e-10
PLA2_1_18_1_18_2	0	319.571	0	1000000	2.47606	0.000533013	43.4456	2.45765e-10		PLA2_1_18_1_18_2	0	319.571	0	1000000	1.35336	7.6e-07	13.8624	1.30995e-10
PLA2_1_18_2_18_2	0	319.571	0	1000000	2.32998	5.0331e-05	14.0132	2.31266e-10		PLA2_1_18_2_18_2	0	319.571	0	1000000	2.58768	0.00109796	38.1369	2.50469e-10
PLA2_1_20_4_20_4	0	319.573	0	1000000	2.92287	0.000749161	88.4691	2.90115e-10		PLA2_1_20_4_20_4	0	319.573	0	1000000	2.65494	0.000419713	36.6515	2.56979e-10
PLA2_2_16_0_16_0	0	319.571	0	1000000	2.40318	0.000101185	14.9418	2.38532e-10		PLA2_2_16_0_16_0	0	319.571	0	1000000	2.41156	0.000222349	37.5892	2.33422e-10
PLA2_2_16_0_18_1	0	319.571	0	1000000	2.22409	0.000965653	24.1502	2.20756e-10		PLA2_2_16_0_18_1	0	319.571	0	1000000	2.08076	3.4431e-05	11.5	2.01403e-10
PLA2_2_16_0_18_2	0	319.571	0	1000000	2.15654	0.00185289	17.7073	2.14051e-10		PLA2_2_16_0_18_2	0	319.571	0	1000000	2.25823	0.00112226	16.6701	2.18581e-10
PLA2_2_16_0_20_4	0	319.571	0	1000000	2.54864	0.000106743	55.8041	2.52969e-10		PLA2_2_16_0_20_4	0	319.571	0	1000000	2.54477	0.000271277	35.0367	2.46316e-10
PLA2_2_16_0_20_4_artficial	0	319.571	0	1000000	2.44284	0.000544873	44.4279	2.42468e-10		PLA2_2_16_0_20_4_artficial	0	319.571	0	1000000	2.59052	0.000531642	57.1517	2.50744e-10
PLA2_2_18_1_18_1	0	319.572	0	1000000	2.37723	0.00169602	19.3048	2.35956e-10		PLA2_2_18_1_18_1	0	319.572	0	1000000	2.665	0.000160944	30.1818	2.57953e-10
PLA2_2_18_1_18_2	0	319.571	0	1000000	2.47327	0.000180893	70.3675	2.45488e-10		PLA2_2_18_1_18_2	0	319.571	0	1000000	2.52132	0.000768471	78.4674	2.44046e-10
PLA2_2_18_2_18_2	0	319.571	0	1000000	2.30129	5.2685e-05	19.6807	2.28418e-10		PLA2_2_18_2_18_2	0	319.571	0	1000000	2.83577	0.000183444	84.752	2.74483e-10
PLPS1	-0.0999963	9.75905	-1000000	1000000	0.249606	-0.0998067	3.43593	2.47751e-11		PLPS1	-0.0999963	9.75906	-1000000	1000000	0.294476	-0.0999494	2.70342	2.85032e-11
PLRX	0	1000000	0	1000000	238149	265.708	929614	2.36379e-05		PLRX	0	1000000	0	1000000	243468	93.251	928525	2.3566e-05
PLRXR	0	1000000	0	1000000	291741	108.332	967951	2.89573e-05		PLRXR	0	1000000	0	1000000	291047	7.14948	986234	2.81713e-05
PLRXR2	0	1000000	0	1000000	719874	49383.2	999880	7.14523e-05		PLRXR2	0	1000000	0	1000000	716092	69357.8	999993	6.93127e-05
PLRXRc	0	0	0	1000000	1.801e-09	-1.32e-07	2.57e-07	1.78761e-19		PLRXRc	0	0	0	1000000	-4.626e-10	-1.51e-07	3.35e-07	-4.47764e-20
PMANM	-0.039913	-0.0199565	-1000000	1000000	-0.0255534	-0.0369147	-0.0199669	-2.53635e-12		PMANM	-0.0399117	-0.0199558	-1000000	1000000	-0.0258247	-0.0356082	-0.0199563	-2.49964e-12
PMPK	0	0	0	1000000	2.11436e-08	-4.1e-07	2.42e-06	2.09864e-18		PMPK	0	0	0	1000000	8.3042e-09	-2.56e-07	1.536e-06	8.03788e-19
PNPPP	0	1278.28	0	1000000	11.4288	0.00103001	503.9	1.13439e-09		PNPPP	0	1278.28	0	1000000	10.1603	0.00327388	325.479	9.83446e-10
PNTK	0	7.498e-06	0	1000000	8.96442e-07	-2.064e-06	8.39e-06	8.89779e-17		PNTK	0	7.498e-06	0	1000000	5.37638e-07	-7.98e-07	3.999e-06	5.20396e-17
PNTOt6	0	7.498e-06	-1000000	1000000	8.96305e-07	-2.063e-06	8.389e-06	8.89643e-17		PNTOt6	0	7.498e-06	-1000000	1000000	5.37509e-07	-7.98e-07	3.999e-06	5.20271e-17
PPA_1	0	143.022	0	1000000	2.08298	0.000864389	17.4246	2.06749e-10		PPA_1	0	143.022	0	1000000	2.0106	1.2677e-05	23.77	1.94612e-10
PPA_2	0	1278.28	0	1000000	12.3862	0.00137565	231.01	1.22941e-09		PPA_2	0	1278.28	0	1000000	12.4629	0.00135255	282.234	1.20632e-09
PPA2	0	1278.28	0	1000000	11.3507	0.000176444	181.43	1.12664e-09		PPA2	0	1278.28	0	1000000	11.4557	0.00160142	193.372	1.10883e-09
PPA3	0	1278.28	0	1000000	10.888	0.000186642	245.487	1.08071e-09		PPA3	0	1278.28	0	1000000	11.1904	0.00154988	265.561	1.08315e-09
PPAc	2.9999e-05	5.9997e-05	0	1000000	3.84059e-05	2.9984e-05	5.5518e-05	3.81204e-15		PPAc	2.9998e-05	5.9995e-05	0	1000000	3.88113e-05	2.998e-05	5.3516e-05	3.75666e-15
PPAm	7.5e-06	1.4999e-05	0	1000000	9.6037e-06	7.505e-06	1.3873e-05	9.53232e-16		PPAm	7.499e-06	1.4999e-05	0	1000000	9.70561e-06	7.5e-06	1.3381e-05	9.39434e-16
PPAP_16_0_16_0	0.000659479	1278.28	0	1000000	15.501	0.522367	80.9252	1.53858e-09		PPAP_16_0_16_0	0.000659458	1278.28	0	1000000	16.5319	0.478785	179.934	1.60017e-09
PPAP_16_0_18_0	0.000408842	1278.28	0	1000000	10.9866	0.00898288	370.763	1.09049e-09		PPAP_16_0_18_0	0.000408829	1278.28	0	1000000	10.8388	0.00103351	205.439	1.04912e-09
PPAP_16_0_18_1	0	1278.28	0	1000000	19.0444	0.0134923	301.201	1.89028e-09		PPAP_16_0_18_1	0	1278.28	0	1000000	18.3348	0.0576787	277.515	1.77468e-09
PPAP_16_0_18_2	0.000659479	1278.28	0	1000000	14.469	0.30036	300.079	1.43614e-09		PPAP_16_0_18_2	0.000659458	1278.28	0	1000000	15.4216	0.254496	202.88	1.4927e-09
PPAP_16_0_20_4	0.000407342	1278.28	0	1000000	15.4163	0.579522	77.1782	1.53017e-09		PPAP_16_0_20_4	0.000407329	1278.28	0	1000000	16.2355	0.772883	223.42	1.57148e-09
PPAP_18_0_18_0	5.25e-07	1278.28	0	1000000	11.1417	0.00318247	341.548	1.10589e-09		PPAP_18_0_18_0	5.25e-07	1278.28	0	1000000	11.1084	0.00135703	132.018	1.07521e-09
PPAP_18_0_18_1	0	1278.28	0	1000000	15.7893	0.00644572	377.291	1.56719e-09		PPAP_18_0_18_1	0	1278.28	0	1000000	15.1107	0.0126141	244.508	1.46261e-09
PPAP_18_1_18_1	0	1278.28	0	1000000	15.6266	0.360564	115.176	1.55104e-09		PPAP_18_1_18_1	0	1278.28	0	1000000	16.0742	0.600902	316.18	1.55587e-09
PPAP_18_1_18_2	0.000944652	1278.29	0	1000000	16.1329	0.52411	321.959	1.6013e-09		PPAP_18_1_18_2	0.000944622	1278.29	0	1000000	15.5132	0.303213	219.38	1.50157e-09
PPAP_18_2_18_2	0.000924103	1278.29	0	1000000	14.9129	0.104281	130.956	1.48021e-09		PPAP_18_2_18_2	0.000924073	1278.29	0	1000000	17.4418	0.303494	412.99	1.68824e-09
PPAP_20_4_20_4	0	1278.28	0	1000000	14.2366	0.0196679	165.387	1.41307e-09		PPAP_20_4_20_4	0	1278.28	0	1000000	13.4788	0.201221	181.594	1.30465e-09
PPAt	0	0	0	1000000	-8.6e-12	-1e-09	1e-09	-8.53608e-22		PPAt	0	0	0	1000000	-8e-13	-1e-09	1e-09	-7.74344e-23
PPBNGS	0	2.9998e-05	0	1000000	9.82664e-06	-3.199e-06	2.7629e-05	9.7536e-16		PPBNGS	0	2.9998e-05	0	1000000	9.77859e-06	-5.005e-06	2.5905e-05	9.46498e-16
PPBNGSc	0	2.9998e-05	0	1000000	9.37602e-06	-5.049e-06	2.6377e-05	9.30633e-16		PPBNGSc	0	2.9998e-05	0	1000000	9.62754e-06	-3.584e-06	2.5878e-05	9.31878e-16
PPC	0	1278.28	0	1000000	11.976	0.000285278	239.987	1.1887e-09		PPC	0	1278.28	0	1000000	12.1536	0.00178325	262.402	1.17638e-09
PPCDC	0	7.498e-06	0	1000000	8.96714e-07	-2.064e-06	8.389e-06	8.90049e-17		PPCDC	0	7.498e-06	0	1000000	5.37926e-07	-7.99e-07	4e-06	5.20675e-17
PPCK	0	1279.45	0	1000000	12.3251	0.000532177	240.644	1.22335e-09		PPCK	0	1279.45	0	1000000	12.3689	0.0102585	263.505	1.19722e-09
PPD2CSPp	0	4.48658	0	1000000	0.731689	0.000199683	2.77502	7.26251e-11		PPD2CSPp	0	4.48658	0	1000000	0.7998	0.000705349	3.03839	7.7415e-11
PPK2r	-0.169419	1278.28	-1000000	1000000	10.8586	-0.0350445	245.464	1.07779e-09		PPK2r	-0.169419	1278.28	-1000000	1000000	11.1574	-0.0539403	265.548	1.07996e-09
PPKr	-1276	1294.16	-1000000	1000000	-574.423	-949.792	-282.587	-5.70153e-08		PPKr	-1276	1294.16	-1000000	1000000	-574.733	-1054.29	-110.689	-5.56301e-08
PPM	-0.148242	1278.31	-1000000	1000000	32.2763	2.0699	327.099	3.20364e-09		PPM	-0.148243	1278.31	-1000000	1000000	32.5546	1.92833	534.955	3.15105e-09
PPNCL2	0	7.498e-06	0	1000000	8.96431e-07	-2.064e-06	8.389e-06	8.89768e-17		PPNCL2	0	7.498e-06	0	1000000	5.37651e-07	-7.99e-07	3.999e-06	5.20408e-17
PPPG9tm	0	7.5e-06	-1000000	1000000	4.54205e-06	1.835e-06	6.683e-06	4.50829e-16		PPPG9tm	0	7.499e-06	-1000000	1000000	4.62582e-06	2.207e-06	6.593e-06	4.47747e-16
PPPGO	0	7.5e-06	0	1000000	2.58624e-07	-6.67e-07	2.448e-06	2.56702e-17		PPPGO	0	7.499e-06	0	1000000	2.2573e-07	-4.19e-07	2.052e-06	2.18491e-17
PPPGO_mt	0	7.5e-06	0	1000000	1.40473e-07	-8.27e-07	1.811e-06	1.39429e-17		PPPGO_mt	0	7.499e-06	0	1000000	1.24281e-07	-7.31e-07	1.648e-06	1.20295e-17
PPPGO3m	0	7.5e-06	0	1000000	1.6347e-06	-8.81e-07	6.161e-06	1.62255e-16		PPPGO3m	0	7.499e-06	0	1000000	1.59499e-06	-9.98e-07	6.295e-06	1.54384e-16
PPPGO5m	0	7.5e-06	0	1000000	6.0777e-07	-6.36e-07	3.773e-06	6.03252e-17		PPPGO5m	0	7.499e-06	0	1000000	7.07126e-07	-8.04e-07	4.15e-06	6.84448e-17
PPPGO6m	0	7.5e-06	0	1000000	2.15917e-06	-1.545e-06	7.493e-06	2.14312e-16		PPPGO6m	0	7.499e-06	0	1000000	2.1995e-06	-9.55e-07	7.765e-06	2.12896e-16
PPTT	3.75e-06	7.5e-06	0	1000000	4.80163e-06	3.751e-06	6.936e-06	4.76594e-16		PPTT	3.75e-06	7.499e-06	0	1000000	4.85264e-06	3.749e-06	6.691e-06	4.69701e-16
PROAKGOX1	0	0	0	1000000	1.926e-10	-3e-09	4e-09	1.91168e-20		PROAKGOX1	0	0	0	1000000	2.462e-10	-3e-09	4e-09	2.38304e-20
PROt5r	-2.79198	0.1	-1000000	1000000	-0.600591	-2.25392	0.0996029	-5.96127e-11		PROt5r	-2.79198	0.1	-1000000	1000000	-0.625876	-2.21898	0.0996023	-6.05804e-11
PRPPS	0.0247149	1278.31	-1000000	1000000	32.3745	2.12079	327.148	3.21339e-09		PRPPS	0.0247141	1278.31	-1000000	1000000	32.6522	2.07995	535.006	3.1605e-09
PS_asn-L(c)	0	0	0	1000000	-1.886e-10	-2e-09	2e-09	-1.87198e-20		PS_asn-L(c)	0	0	0	1000000	-2.216e-10	-3e-09	2e-09	-2.14493e-20
PSCVT	3.75e-06	18.3695	-1000000	1000000	1.14561	0.00209588	4.76587	1.13709e-10		PSCVT	3.75e-06	18.3696	-1000000	1000000	1.12609	6.5712e-05	5.51957	1.08997e-10
PSD_18_1_18_1	0	0.0224989	0	1000000	0.00557673	6.21e-07	0.0181223	5.53528e-13		PSD_18_1_18_1	0	0.0224982	0	1000000	0.00516894	5.5e-07	0.0163798	5.00317e-13
PSD_20_4_20_4	0	0.0224989	0	1000000	0.00100016	-1.1845e-05	0.00647406	9.92721e-14		PSD_20_4_20_4	0	0.0224982	0	1000000	0.00106132	-7.922e-06	0.00411231	1.02728e-13
PSSA_18_0_18_1	5.786e-05	0.000115719	0	1000000	7.40869e-05	5.7891e-05	0.000107026	7.35362e-15		PSSA_18_0_18_1	5.7858e-05	0.000115715	0	1000000	7.48732e-05	5.7859e-05	0.000103239	7.2472e-15
PSSA_18_0_20_4	5.786e-05	0.000115719	0	1000000	7.40868e-05	5.789e-05	0.000107027	7.35362e-15		PSSA_18_0_20_4	5.7858e-05	0.000115715	0	1000000	7.48732e-05	5.7859e-05	0.000103239	7.24719e-15
PSSA_18_1_18_1	4.616e-05	0.0225913	0	1000000	0.00563584	5.6995e-05	0.018198	5.59395e-13		PSSA_18_1_18_1	4.6159e-05	0.0225905	0	1000000	0.00522867	5.0908e-05	0.0164489	5.06099e-13
PSSA_18_1_20_4	4.616e-05	9.232e-05	0	1000000	5.9106e-05	4.6184e-05	8.5384e-05	5.86667e-15		PSSA_18_1_20_4	4.6159e-05	9.2317e-05	0	1000000	5.97334e-05	4.616e-05	8.2363e-05	5.78177e-15
PSSA_20_4_20_4	5.441e-05	0.0226078	0	1000000	0.00106982	4.9797e-05	0.00655017	1.06187e-13		PSSA_20_4_20_4	5.4408e-05	0.022607	0	1000000	0.00113172	5.797e-05	0.00417137	1.09543e-13
PTHPS	0	0.169415	0	1000000	0.012694	5.633e-06	0.0549612	1.25997e-12		PTHPS	0	0.169415	0	1000000	0.0139374	2.22e-06	0.0661112	1.34904e-12
PTHPS2	0	0.169419	0	1000000	0.00360559	4.008e-06	0.0155754	3.57879e-13		PTHPS2	0	0.169419	0	1000000	0.0127108	2.244e-06	0.0583821	1.23031e-12
PTHPS3	0	0.169419	0	1000000	0.0131291	8.078e-06	0.0507053	1.30315e-12		PTHPS3	0	0.169419	0	1000000	0.00627972	1.697e-06	0.0306064	6.07833e-13
PTPATi	0	7.498e-06	0	1000000	8.96826e-07	-2.064e-06	8.39e-06	8.9016e-17		PTPATi	0	7.498e-06	0	1000000	5.3804e-07	-7.99e-07	4e-06	5.20785e-17
PTRCt2	-2.89198	0	-1000000	1000000	-0.38178	-1.76365	-0.000248981	-3.78943e-11		PTRCt2	-2.89198	0	-1000000	1000000	-0.430863	-2.05101	-0.000340244	-4.17045e-11
PUNP2	-1278.28	0	-1000000	1000000	-11.8985	-237.48	-0.004842	-1.18101e-09		PUNP2	-1278.28	0	-1000000	1000000	-11.3821	-204.178	-0.00560795	-1.10171e-09
PUNP3	0	1278.28	-1000000	1000000	12.016	0.0110589	316.877	1.19267e-09		PUNP3	0	1278.28	-1000000	1000000	11.442	0.00842111	208.305	1.10751e-09
PUNP4	0	0	-1000000	1000000	-4.78e-11	-2e-09	2e-09	-4.74447e-21		PUNP4	0	0	-1000000	1000000	-1.66e-11	-2e-09	2e-09	-1.60676e-21
PUNP5	-0.148242	1278.31	-1000000	1000000	20.2602	0.904814	261.66	2.01096e-09		PUNP5	-0.148243	1278.31	-1000000	1000000	21.1125	0.436421	522.412	2.04354e-09
PUNP6	0	1278.28	-1000000	1000000	11.8985	0.004842	237.48	1.18101e-09		PUNP6	0	1278.28	-1000000	1000000	11.3821	0.00560795	204.178	1.10171e-09
PUNP7	0	0	-1000000	1000000	-1.41e-10	-2e-09	2e-09	-1.39952e-20		PUNP7	0	0	-1000000	1000000	-1.402e-10	-2e-09	2e-09	-1.35704e-20
PUNP8	0.00101245	0.0510125	-1000000	1000000	0.00871331	0.00107295	0.0367269	8.64854e-13		PUNP8	0.00101242	0.0510124	-1000000	1000000	0.00680069	0.00118309	0.0278322	6.58259e-13
PYAM5PO	0	1278.38	0	1000000	12.2623	1.7505e-05	271.288	1.21712e-09		PYAM5PO	0	1278.38	0	1000000	11.9009	0.000773652	275.702	1.15192e-09
PYDAMK	0	1278.38	0	1000000	23.6912	0.368649	510.547	2.35151e-09		PYDAMK	0	1278.38	0	1000000	22.0612	0.224121	334.73	2.13537e-09
PYDXDH	-0.1	9.75905	-1000000	1000000	0.249601	-0.0998114	3.43593	2.47746e-11		PYDXDH	-0.1	9.75905	-1000000	1000000	0.294471	-0.0999538	2.70341	2.85028e-11
PYDXK	0	1278.38	0	1000000	10.146	0.000267458	126.895	1.00705e-09		PYDXK	0	1278.38	0	1000000	11.5802	0.00438977	244.963	1.12088e-09
PYDXNK	0	1278.28	0	1000000	13.1691	0.0976603	145.363	1.30712e-09		PYDXNK	0	1278.28	0	1000000	12.329	0.103928	116.13	1.19336e-09
PYDXO	-1278.38	0	-1000000	1000000	-12.2623	-271.288	-1.7506e-05	-1.21712e-09		PYDXO	-1278.38	0	-1000000	1000000	-11.9009	-275.702	-0.000773653	-1.15192e-09
PYDXOR	0	10.0904	-1000000	1000000	1.28101	0.000103187	5.45501	1.27149e-10		PYDXOR	0	10.0904	-1000000	1000000	1.33837	0.000216258	6.37239	1.29545e-10
PYDXPP	0	1278.28	0	1000000	23.9389	0.452233	275.215	2.3761e-09		PYDXPP	0	1278.28	0	1000000	25.1139	0.744863	282.007	2.43085e-09
PYK	0	1251.28	0	1000000	1173.37	904.656	1234.33	1.16465e-07		PYK	0	1251.28	0	1000000	1171.61	934.517	1231.68	1.13404e-07
PYKc	2.9999e-05	0.000112494	0	1000000	6.63452e-05	2.6605e-05	0.000146355	6.5852e-15		PYKc	2.9998e-05	6.3276e-05	0	1000000	4.06871e-05	3.0606e-05	5.6024e-05	3.93823e-15
PYNP2r	0	0	-1000000	1000000	1.8768e-09	-3.9e-07	3.07e-07	1.86285e-19		PYNP2r	0	0	-1000000	1000000	9.838e-10	-2.62e-07	5.3e-07	9.52249e-20
PYRt2m	0	139.704	-1000000	1000000	7.35555	1.20442	36.8504	7.30087e-10		PYRt2m	0	139.704	-1000000	1000000	6.92485	0.372622	30.9107	6.70277e-10
PYRt2r	-338.572	0	-1000000	1000000	-4.08653	-45.3624	-0.000840931	-4.05616e-10		PYRt2r	-338.572	0	-1000000	1000000	-4.31397	-23.1645	-0.000641291	-4.17562e-10
RBFK	3.75e-06	1278.28	0	1000000	11.4818	0.00509848	344.337	1.13965e-09		RBFK	3.75e-06	1278.28	0	1000000	10.8262	0.00289741	159.19	1.0479e-09
RIBFLVt	3.75e-06	7.5e-06	-1000000	1000000	4.80166e-06	3.751e-06	6.936e-06	4.76597e-16		RIBFLVt	3.75e-06	7.499e-06	-1000000	1000000	4.85261e-06	3.75e-06	6.691e-06	4.69698e-16
RNDR1	0	0.00112494	0	1000000	0.00033404	-1.4694e-05	0.000939439	3.31557e-14		RNDR1	0	0.00112491	0	1000000	0.000341536	-2.6701e-05	0.000936974	3.30583e-14
RNDR1b	0	0.00112494	0	1000000	0.000254926	-1.3042e-05	0.000817164	2.53032e-14		RNDR1b	0	0.00112491	0	1000000	0.000233426	-1.9242e-05	0.000853588	2.2594e-14
RNDR1c	0	0.00112494	0	1000000	0.000131254	-1.1233e-05	0.000670407	1.30279e-14		RNDR1c	0	0.00112491	0	1000000	0.000152902	-1.0427e-05	0.00070235	1.47999e-14
RNDR2	0	0.000824958	0	1000000	0.000239285	-1.2975e-05	0.00064882	2.37506e-14		RNDR2	0	0.000824932	0	1000000	0.000240196	-2.1302e-05	0.000642984	2.32492e-14
RNDR2b	0	0.000824958	0	1000000	0.0001976	-1.6496e-05	0.000594432	1.96131e-14		RNDR2b	0	0.000824932	0	1000000	0.000181829	-2.268e-05	0.000617726	1.75998e-14
RNDR2c	0	0.000824958	0	1000000	9.12772e-05	-1.4388e-05	0.000400372	9.05988e-15		RNDR2c	0	0.000824932	0	1000000	0.000111743	-1.2763e-05	0.00048672	1.08159e-14
RNDR3	0	0.0019499	0	1000000	0.000270691	-1.0509e-05	0.000961321	2.68679e-14		RNDR3	0	0.00194984	0	1000000	0.000265397	-2.5684e-05	0.00102788	2.56885e-14
RNDR3b	0	0.0019499	0	1000000	0.00027374	-1.115e-05	0.000905421	2.71705e-14		RNDR3b	0	0.00194984	0	1000000	0.000210389	-1.9359e-05	0.000871589	2.03642e-14
RNDR3c	0	0.0019499	0	1000000	0.000116685	-7.687e-06	0.000549536	1.15817e-14		RNDR3c	0	0.00194984	0	1000000	0.000174593	-1.1723e-05	0.000697086	1.68994e-14
RNDR4	0	0.00112494	0	1000000	0.000292663	-1.0271e-05	0.00083583	2.90488e-14		RNDR4	0	0.00112491	0	1000000	0.000300163	-1.7603e-05	0.000879504	2.90537e-14
RNDR4b	0	0.00112494	0	1000000	0.000197192	-1.4754e-05	0.00075937	1.95726e-14		RNDR4b	0	0.00112491	0	1000000	0.000184678	-1.8028e-05	0.000731476	1.78756e-14
RNDR4c	0	0.00112494	0	1000000	9.74126e-05	-9.542e-06	0.000518449	9.66886e-15		RNDR4c	0	0.00112491	0	1000000	0.000126412	-1.2674e-05	0.000595722	1.22358e-14
RPE	-8.02203	90.1055	-1000000	1000000	0.371724	-2.25118	26.2543	3.68961e-11		RPE	-8.02203	90.1055	-1000000	1000000	0.369279	-1.95375	17.5764	3.57436e-11
RPI	-46.6788	3.23583	-1000000	1000000	-0.856884	-13.307	0.456645	-8.50515e-11		RPI	-46.6788	3.23583	-1000000	1000000	-0.845285	-11.1693	0.658765	-8.18177e-11
SACCD3m	0	4.48658	0	1000000	0.358679	1.4244e-05	1.58644	3.56013e-11		SACCD3m	0	4.48658	0	1000000	0.453199	1.1097e-05	1.94486	4.38665e-11
SAM_MT	0	0	0	1000000	-3.08e-11	-2e-09	2e-09	-3.05711e-21		SAM_MT	0	0	0	1000000	-2.6e-11	-2e-09	2e-09	-2.51662e-21
SBT_Dt	0	0	-1000000	1000000	7.64e-11	-2e-09	2e-09	7.58321e-21		SBT_Dt	0	0	-1000000	1000000	6.2e-11	-2e-09	2e-09	6.00116e-21
SBTR	0	0	0	1000000	5.78e-11	-2e-09	2e-09	5.73704e-21		SBTR	0	0	0	1000000	8.42e-11	-2e-09	2e-09	8.14997e-21
SDC	0	0.0224989	0	1000000	0.00782764	1.0308e-05	0.0175423	7.76946e-13		SDC	0	0.0224982	0	1000000	0.00832714	2.1808e-05	0.0183376	8.06009e-13
SELCYSLY2	0	0	0	1000000	7.2122e-09	-9.61e-07	5.7e-07	7.15859e-19		SELCYSLY2	0	0	0	1000000	4.677e-09	-1.363e-06	6.03e-07	4.52701e-19
SELCYSLY3	0	0	0	1000000	-7.2692e-09	-5.69e-07	9.61e-07	-7.21517e-19		SELCYSLY3	0	0	0	1000000	-4.752e-09	-6.03e-07	1.363e-06	-4.5996e-19
SELNPS	0	0	0	1000000	1.42e-11	-1e-09	1e-09	1.40945e-21		SELNPS	0	0	0	1000000	1.18e-11	-1e-09	1e-09	1.14216e-21
SEPHCHCS	0	0	0	1000000	1.8368e-09	-2e-09	6e-09	1.82315e-19		SEPHCHCS	0	0	0	1000000	1.8032e-09	-2e-09	6e-09	1.74537e-19
SERGLNexR	-1000000	1000000	-1000000	1000000	50808.4	-998417	999895	5.04307e-06		SERGLNexR	-1000000	1000000	-1000000	1000000	26120.9	-999793	999658	2.52832e-06
SERGLYexR	-1000000	1000000	-1000000	1000000	-102294	-999411	997585	-1.01534e-05		SERGLYexR	-1000000	1000000	-1000000	1000000	-51791.8	-999607	999751	-5.01308e-06
SERPT	0.000412517	0.000825033	0	1000000	0.00052821	0.000412732	0.000763053	5.24284e-14		SERPT	0.000412503	0.000825007	0	1000000	0.000533816	0.000412512	0.000736052	5.16696e-14
SERt5r	-1000000	1000000	-1000000	1000000	51483.7	-996829	999917	5.11011e-06		SERt5r	-1000000	1000000	-1000000	1000000	25668.7	-999421	999882	2.48455e-06
SERtc	0	0	-1000000	1000000	-5.512e-10	-2e-09	1e-09	-5.47103e-20		SERtc	0	0	-1000000	1000000	-5.916e-10	-2e-09	1e-09	-5.72627e-20
SERtm	-2.13006	0	-1000000	1000000	-0.676581	-1.71197	-0.00354397	-6.71552e-11		SERtm	-2.13006	0	-1000000	1000000	-0.696338	-1.93245	-0.00136094	-6.74006e-11
SHCHCS3	0	0	0	1000000	1.3198e-09	-2e-09	5e-09	1.30999e-19		SHCHCS3	0	0	0	1000000	1.2952e-09	-2e-09	5e-09	1.25366e-19
SHK3Dr	3.75e-06	18.3695	-1000000	1000000	1.14561	0.00209588	4.76587	1.13709e-10		SHK3Dr	3.75e-06	18.3696	-1000000	1000000	1.12609	6.5712e-05	5.51957	1.08997e-10
SHKK	3.75e-06	18.3695	0	1000000	1.14561	0.00209588	4.76587	1.13709e-10		SHKK	3.75e-06	18.3696	0	1000000	1.12609	6.5712e-05	5.51957	1.08997e-10
sink_accoa[h]	-7.5e-06	0	-1	1000000	-3.90596e-06	-8.084e-06	3.384e-06	-3.87693e-16		sink_accoa[h]	-7.499e-06	0	-1	1000000	-4.31555e-06	-6.675e-06	1.33e-07	-4.17715e-16
sink_citr-L[c]	0	1.29273	-1	1000000	0.090097	1.8847e-05	0.382451	8.94274e-12		sink_citr-L[c]	0	1.29273	-1	1000000	0.106758	7.537e-06	0.483785	1.03334e-11
sink_dhbpt[c]	0	1	-1	1000000	0.561395	0.000344963	0.999993	5.57222e-11		sink_dhbpt[c]	0	1	-1	1000000	0.547719	0.00135408	0.999807	5.30153e-11
sink_dxyl5p[c]	0	3.281e-06	-1	1000000	-2.38531e-07	-4.42e-06	2.806e-06	-2.36758e-17		sink_dxyl5p[c]	0	3.281e-06	-1	1000000	1.83904e-06	-5.4e-08	3e-06	1.78006e-16
sink_no[c]	0	1.29273	-1	1000000	0.090097	1.8848e-05	0.382451	8.94274e-12		sink_no[c]	0	1.29273	-1	1000000	0.106758	7.539e-06	0.483785	1.03334e-11
sink_thbpt[c]	0	0.169415	-1	1000000	0.012694	5.632e-06	0.0549612	1.25997e-12		sink_thbpt[c]	0	0.169415	-1	1000000	0.0139374	2.22e-06	0.0661112	1.34904e-12
sink_thbpt4acam[c]	-1	0	-1	1000000	-0.561395	-0.999993	-0.000344962	-5.57222e-11		sink_thbpt4acam[c]	-1	0	-1	1000000	-0.547719	-0.999807	-0.00135408	-5.30153e-11
SMPD3pfg_18_1_16_0	0	1278.28	0	1000000	71.6652	9.89189	401.604	7.11325e-09		SMPD3pfg_18_1_16_0	0	1278.28	0	1000000	71.4373	9.14118	413.424	6.91462e-09
SMPD3pfg_18_1_18_0	0	1278.28	0	1000000	71.4978	10.3528	393.306	7.09664e-09		SMPD3pfg_18_1_18_0	0	1278.28	0	1000000	69.7361	7.64203	347.202	6.74996e-09
SMPD3pfg_18_1_24_0	0	1278.28	0	1000000	70.7363	9.33072	367.07	7.02105e-09		SMPD3pfg_18_1_24_0	0	1278.28	0	1000000	71.7002	11.7307	511.859	6.94007e-09
SMSg_18_1_16_0_pchol_16_0_16_0	0	1278.28	0	1000000	11.5009	0.00245932	337.882	1.14154e-09		SMSg_18_1_16_0_pchol_16_0_16_0	0	1278.28	0	1000000	11.7126	0.0110819	325.272	1.1337e-09
SMSg_18_1_16_0_pchol_16_0_18_0	0	1278.28	0	1000000	12.3953	0.00552881	327.2	1.23032e-09		SMSg_18_1_16_0_pchol_16_0_18_0	0	1278.28	0	1000000	11.6676	0.000506532	234.031	1.12934e-09
SMSg_18_1_16_0_pchol_16_0_18_1	0	1278.28	0	1000000	12.0828	0.00159	312.835	1.1993e-09		SMSg_18_1_16_0_pchol_16_0_18_1	0	1278.28	0	1000000	11.7486	0.000205042	306.347	1.13718e-09
SMSg_18_1_16_0_pchol_18_1_18_1	0	1278.28	0	1000000	11.6007	0.00485857	142.314	1.15144e-09		SMSg_18_1_16_0_pchol_18_1_18_1	0	1278.28	0	1000000	12.186	0.00168278	235.248	1.17952e-09
SMSg_18_1_16_0_pchol_18_1_18_2	0	1278.28	0	1000000	12.4628	0.00812677	235.965	1.23701e-09		SMSg_18_1_16_0_pchol_18_1_18_2	0	1278.28	0	1000000	11.7424	0.000199992	202.029	1.13659e-09
SMSg_18_1_16_0_pchol_18_2_18_2	0	1278.28	0	1000000	11.623	0.000224654	339.427	1.15366e-09		SMSg_18_1_16_0_pchol_18_2_18_2	0	1278.28	0	1000000	12.3802	2.9404e-05	344.181	1.19832e-09
SMSg_18_1_18_0_pchol_16_0_16_0	0	1278.28	0	1000000	12.4158	0.00343474	320.729	1.23235e-09		SMSg_18_1_18_0_pchol_16_0_16_0	0	1278.28	0	1000000	11.4366	0.00383508	325.798	1.10698e-09
SMSg_18_1_18_0_pchol_16_0_18_0	0	1278.28	0	1000000	11.4446	0.000689446	288.142	1.13595e-09		SMSg_18_1_18_0_pchol_16_0_18_0	0	1278.28	0	1000000	11.7113	0.00673734	313.038	1.13358e-09
SMSg_18_1_18_0_pchol_16_0_18_1	0	1278.28	0	1000000	11.9351	5.911e-05	273.822	1.18464e-09		SMSg_18_1_18_0_pchol_16_0_18_1	0	1278.28	0	1000000	11.3365	0.00820619	171.213	1.0973e-09
SMSg_18_1_18_0_pchol_18_1_18_1	0	1278.28	0	1000000	12.0357	7.5412e-05	323.468	1.19462e-09		SMSg_18_1_18_0_pchol_18_1_18_1	0	1278.28	0	1000000	11.7788	0.00148842	137.816	1.14011e-09
SMSg_18_1_18_0_pchol_18_1_18_2	0	1278.28	0	1000000	11.4586	0.000145536	270.017	1.13734e-09		SMSg_18_1_18_0_pchol_18_1_18_2	0	1278.28	0	1000000	11.5773	0.00687428	307.431	1.1206e-09
SMSg_18_1_18_0_pchol_18_2_18_2	0	1278.28	0	1000000	12.2083	0.00530045	218.281	1.21175e-09		SMSg_18_1_18_0_pchol_18_2_18_2	0	1278.28	0	1000000	11.8956	0.00536346	251.204	1.15141e-09
SMSg_18_1_24_0_pchol_16_0_16_0	0	1278.28	0	1000000	11.742	0.00333448	271.97	1.16548e-09		SMSg_18_1_24_0_pchol_16_0_16_0	0	1278.28	0	1000000	12.0408	0.0104586	480.729	1.16547e-09
SMSg_18_1_24_0_pchol_16_0_18_0	0	1278.28	0	1000000	11.9225	0.00518004	306.738	1.18339e-09		SMSg_18_1_24_0_pchol_16_0_18_0	0	1278.28	0	1000000	11.9962	0.00154024	232.353	1.16115e-09
SMSg_18_1_24_0_pchol_16_0_18_1	0	1278.28	0	1000000	11.5402	0.000379932	308.201	1.14544e-09		SMSg_18_1_24_0_pchol_16_0_18_1	0	1278.28	0	1000000	12.2212	0.000343228	304.597	1.18292e-09
SMSg_18_1_24_0_pchol_18_1_18_1	0	1278.28	0	1000000	11.4275	0.00473323	233.563	1.13426e-09		SMSg_18_1_24_0_pchol_18_1_18_1	0	1278.28	0	1000000	11.8745	0.00244769	278.965	1.14937e-09
SMSg_18_1_24_0_pchol_18_1_18_2	0	1278.28	0	1000000	12.2165	0.00517903	275.569	1.21257e-09		SMSg_18_1_24_0_pchol_18_1_18_2	0	1278.28	0	1000000	11.8336	0.000343643	224.753	1.14541e-09
SMSg_18_1_24_0_pchol_18_2_18_2	0	1278.28	0	1000000	11.8877	0.00930913	187.593	1.17993e-09		SMSg_18_1_24_0_pchol_18_2_18_2	0	1278.28	0	1000000	11.734	0.000391037	269.012	1.13577e-09
SPMDt2	-0.05	0	-1000000	1000000	-0.00741691	-0.0355547	-9.04e-07	-7.36178e-13		SPMDt2	-0.05	0	-1000000	1000000	-0.00549053	-0.0265599	-1.008e-06	-5.31445e-13
SPMS	0.00101245	0.0510125	0	1000000	0.00871331	0.00107295	0.0367269	8.64854e-13		SPMS	0.00101242	0.0510124	0	1000000	0.00680069	0.00118308	0.0278322	6.58259e-13
SPODM	0	0	0	1000000	-8.0082e-09	-2.51e-07	1.22e-07	-7.94868e-19		SPODM	0	0	0	1000000	-6.0148e-09	-2.28e-07	7.4e-08	-5.8219e-19
SPODMl	0	0	0	1000000	7.8264e-09	-1.22e-07	2.52e-07	7.76823e-19		SPODMl	0	0	0	1000000	5.8502e-09	-7.4e-08	2.28e-07	5.66258e-19
SPODMm	0	0	0	1000000	2.22e-11	-1e-09	1e-09	2.2035e-21		SPODMm	0	0	0	1000000	2.68e-11	-1e-09	1e-09	2.59405e-21
SPR	0	0.169415	0	1000000	0.012694	5.633e-06	0.0549612	1.25997e-12		SPR	0	0.169415	0	1000000	0.0139374	2.22e-06	0.0661112	1.34904e-12
SPRMS	0	0	0	1000000	-1.748e-10	-1e-09	1e-09	-1.73501e-20		SPRMS	0	0	0	1000000	-1.722e-10	-1e-09	1e-09	-1.66677e-20
SUCBZL	0	0	0	1000000	6.346e-10	-2e-09	4e-09	6.29883e-20		SUCBZL	0	0	0	1000000	6.23e-10	-3e-09	4e-09	6.0302e-20
SUCBZS	0	0	0	1000000	5.954e-10	-3e-09	5e-09	5.90974e-20		SUCBZS	0	0	0	1000000	6.062e-10	-4e-09	4e-09	5.86759e-20
SUCCt2r	0	0	-1000000	1000000	-1.82e-11	-1e-09	1e-09	-1.80647e-21		SUCCt2r	0	0	-1000000	1000000	-2.74e-11	-1e-09	1e-09	-2.65213e-21
SUCCtmt	-1000000	1000000	-1000000	1000000	-10558.8	-999966	999166	-1.04804e-06		SUCCtmt	-1000000	1000000	-1000000	1000000	22786.9	-999723	999013	2.20561e-06
SUCD2-u8m	-5.9997e-05	1000000	-1000000	1000000	409066	136.133	999329	4.06025e-05		SUCD2-u8m	-5.9995e-05	1000000	-1000000	1000000	431227	175.854	999696	4.17397e-05
SUCD3-u8m	-1000000	1e+06	-1000000	1000000	-274109	-998928	997094	-2.72072e-05		SUCD3-u8m	-1000000	1e+06	-1000000	1000000	-274942	-999398	986705	-2.66124e-05
SUCOAS1m	-1000000	1e+06	-1000000	1000000	-27348.8	-999880	999600	-2.71455e-06		SUCOAS1m	-1000000	1e+06	-1000000	1000000	23657.7	-999989	999665	2.2899e-06
SUCOASm	-1000000	1000000	-1000000	1000000	27348	-999600	999879	2.71448e-06		SUCOASm	-1000000	1000000	-1000000	1000000	-23658.5	-999665	999988	-2.28997e-06
TAGAH_pf_16_0_18_0_18_0	0	1278.28	0	1000000	11.7358	0.000428206	319.28	1.16486e-09		TAGAH_pf_16_0_18_0_18_0	0	1278.28	0	1000000	11.7419	0.010398	233.573	1.13654e-09
TAGAH_pf_18_0_18_0_18_1	0	1278.28	0	1000000	11.8138	0.000254112	315.747	1.1726e-09		TAGAH_pf_18_0_18_0_18_1	0	1278.28	0	1000000	11.5654	0.00809737	188.826	1.11945e-09
TAGAH_pf_18_0_18_1_16_0	0	1278.28	0	1000000	11.6605	0.00114746	342.991	1.15738e-09		TAGAH_pf_18_0_18_1_16_0	0	1278.28	0	1000000	12.1427	2.1571e-05	292.63	1.17533e-09
TAGAH_pf_18_1_18_2_18_2	0	1278.28	0	1000000	11.6722	0.00213027	216.041	1.15854e-09		TAGAH_pf_18_1_18_2_18_2	0	1278.28	0	1000000	11.7556	0.00274329	316.644	1.13786e-09
TALA	-3.32178	46.5057	-1000000	1000000	0.758666	-0.603633	13.1867	7.53027e-11		TALA	-3.32178	46.5057	-1000000	1000000	0.747683	-0.78329	11.08	7.23704e-11
TDP	0	1278.28	0	1000000	11.1354	0.000154486	318.897	1.10526e-09		TDP	0	1278.28	0	1000000	11.5346	0.00196588	337.845	1.11647e-09
THBPT4ACAMDASE	0	1	0	1000000	0.561395	0.000344963	0.999993	5.57222e-11		THBPT4ACAMDASE	0	1	0	1000000	0.547719	0.00135408	0.999807	5.30153e-11
THD1m	-49.0809	123.215	-1000000	1000000	2.64827	-6.90936	16.6429	2.62859e-10		THD1m	-49.0809	123.215	-1000000	1000000	2.34534	-12.2968	11.6472	2.27012e-10
THFAT	0	0.169415	0	1000000	0.0107204	3.487e-06	0.0503094	1.06407e-12		THFAT	0	0.169415	0	1000000	0.00951062	2.0017e-05	0.0523193	9.20561e-13
THIORDX	-1000000	1000000	-1000000	1000000	-348749	-999945	991368	-3.46157e-05		THIORDX	-1000000	1000000	-1000000	1000000	-324541	-999117	991731	-3.14132e-05
THIORDXm	-1000000	1000000	-1000000	1000000	4339.38	-999403	999093	4.30713e-07		THIORDXm	-1000000	1000000	-1000000	1000000	21006.2	-999478	999914	2.03325e-06
THMDP	0	639.142	0	1000000	4.53241	0.000683292	31.5456	4.49872e-10		THMDP	0	639.142	0	1000000	5.25702	0.00255458	30.4493	5.08843e-10
THMDt	0	0	-1000000	1000000	-2.32e-10	-2e-09	2e-09	-2.30276e-20		THMDt	0	0	-1000000	1000000	-1.856e-10	-2e-09	1e-09	-1.79648e-20
THMP	0	1278.28	0	1000000	12.5775	0.0141118	193.006	1.2484e-09		THMP	0	1278.28	0	1000000	12.0446	2.6232e-05	368.581	1.16583e-09
THMtrbc	3.75e-06	7.5e-06	-1000000	1000000	4.78082e-06	2.058e-06	6.936e-06	4.74528e-16		THMtrbc	3.75e-06	7.499e-06	-1000000	1000000	4.84458e-06	3.235e-06	6.668e-06	4.68921e-16
THRGLNexR	-1000000	1000000	-1000000	1000000	-119226	-999818	999484	-1.1834e-05		THRGLNexR	-1000000	1000000	-1000000	1000000	-88340.6	-999808	998323	-8.55075e-06
THRGLYexR	-1000000	1000000	-1000000	1000000	-239750	-999727	999535	-2.37968e-05		THRGLYexR	-1000000	1000000	-1000000	1000000	-232026	-999716	999660	-2.24585e-05
THRt5r	-1000000	1000000	-1000000	1000000	-90766.6	-999922	999727	-9.00919e-06		THRt5r	-1000000	1000000	-1000000	1000000	-138722	-999699	999291	-1.34273e-05
THYMDt1	0	1000000	0	1000000	449741	214.287	999717	4.46398e-05		THYMDt1	0	1000000	0	1000000	459087	176.625	999853	4.44364e-05
THYMt	0	0	-1000000	1000000	5.24e-11	-1e-09	1e-09	5.20105e-21		THYMt	0	0	-1000000	1000000	5.06e-11	-1e-09	1e-09	4.89772e-21
THZPSN	0	0	0	1000000	2.23068e-08	-4.09e-07	2.422e-06	2.2141e-18		THZPSN	0	0	0	1000000	9.4876e-09	-2.56e-07	1.539e-06	9.18333e-19
TKT1	-3.32178	46.5057	-1000000	1000000	0.758666	-0.603633	13.1867	7.53027e-11		TKT1	-3.32178	46.5057	-1000000	1000000	0.747683	-0.78329	11.08	7.23704e-11
TKT2	-12.2707	45.0528	-1000000	1000000	-0.386942	-3.50853	13.0675	-3.84066e-11		TKT2	-12.2707	45.0528	-1000000	1000000	-0.378404	-3.34063	6.49635	-3.66268e-11
TMDPK	3.75e-06	1278.28	0	1000000	17.1099	0.114599	194.99	1.69827e-09		TMDPK	3.75e-06	1278.28	0	1000000	17.3017	0.125438	370.041	1.67468e-09
TMDS	0.000562471	0.00112494	0	1000000	0.00072022	0.000562765	0.00104044	7.14867e-14		TMDS	0.000562453	0.00112491	0	1000000	0.000727864	0.000562466	0.00100361	7.04521e-14
TMPKr	-1278.28	1278.28	-1000000	1000000	-1.44214	-192.036	316.99	-1.43142e-10		TMPKr	-1278.28	1278.28	-1000000	1000000	-0.510052	-346.704	326.812	-4.93695e-11
TMPPP	0	0	0	1000000	2.11584e-08	-4.1e-07	2.42e-06	2.10011e-18		TMPPP	0	0	0	1000000	8.3238e-09	-2.56e-07	1.537e-06	8.05685e-19
TPI	-18.6814	624.605	-1000000	1000000	595.314	461.991	622.393	5.90889e-08		TPI	-18.6814	624.605	-1000000	1000000	595.426	472.114	622.782	5.7633e-08
TPIh	-639.142	0	-1000000	1000000	-5.84602	-152.194	-0.0021255	-5.80257e-10		TPIh	-639.142	0	-1000000	1000000	-6.13352	-147.599	-0.000359283	-5.93681e-10
TRDR	0	1000000	0	1000000	462379	221.836	998882	4.58942e-05		TRDR	0	1000000	0	1000000	458275	186.184	999955	4.43578e-05
TRDR4	-1000000	1000000	-1000000	1000000	91254.1	-996653	998079	9.05758e-06		TRDR4	-1000000	1000000	-1000000	1000000	66723.5	-998534	999457	6.45837e-06
TRDR4m	-1000000	1000000	-1000000	1000000	-4336.31	-999092	999407	-4.30407e-07		TRDR4m	-1000000	1000000	-1000000	1000000	-21003.4	-999912	999480	-2.03298e-06
TRDRm	0	133.729	0	1000000	3.07035	0.00014043	17.6784	3.04753e-10		TRDRm	0	133.729	0	1000000	2.83372	0.000214288	14.8069	2.74284e-10
TRPt	-0.599063	0.000568721	-1000000	1000000	-0.270663	-0.541302	-0.0821139	-2.68651e-11		TRPt	-0.599063	0.000568703	-1000000	1000000	-0.291632	-0.595279	-0.0917639	-2.82279e-11
TRPTA	0	0	-1000000	1000000	-1.76e-11	-6e-09	4e-09	-1.74692e-21		TRPTA	0	0	-1000000	1000000	2.02e-11	-6e-09	3e-09	1.95522e-21
TTDCAtcr	0	7.5e-06	-1000000	1000000	2.63868e-06	-3.47e-07	1.1956e-05	2.61907e-16		TTDCAtcr	0	1.071e-06	-1000000	1000000	5.97283e-07	-8e-09	1.901e-06	5.78128e-17
TTDCAtr	-7.5e-06	0	-1000000	1000000	-4.80745e-07	-8.446e-06	6.992e-06	-4.77172e-17		TTDCAtr	-1.071e-06	0	-1000000	1000000	-1.77886e-07	-3.009e-06	4.794e-06	-1.72181e-17
TYRt	-1.19404	0.00931203	-1000000	1000000	-0.536092	-1.07725	-0.159361	-5.32107e-11		TYRt	-1.19404	0.00931173	-1000000	1000000	-0.577974	-1.18644	-0.179298	-5.59438e-11
TYRTA	0	0	-1000000	1000000	-3.228e-10	-7e-09	3e-09	-3.20401e-20		TYRTA	0	0	-1000000	1000000	-4.056e-10	-6e-09	2e-09	-3.92592e-20
UAGDP	0.00498725	0.00997449	0	1000000	0.00638596	0.00498985	0.00922522	6.33849e-13		UAGDP	0.00498709	0.00997417	0	1000000	0.00645374	0.00498719	0.00889871	6.24676e-13
UDPDPRD	0	0	-1000000	1000000	-8.316e-10	-5e-09	4e-09	-8.25419e-20		UDPDPRD	0	0	-1000000	1000000	-8.866e-10	-5e-09	3e-09	-8.58166e-20
UDPDPS3	0	0	0	1000000	-6.816e-10	-5e-09	4e-09	-6.76534e-20		UDPDPS3	0	0	0	1000000	-7.242e-10	-5e-09	4e-09	-7.00975e-20
UGCG_18_1_16_0	0	0	0	1000000	-3.576e-10	-2e-09	1e-09	-3.54942e-20		UGCG_18_1_16_0	0	0	0	1000000	-3.694e-10	-2e-09	1e-09	-3.57553e-20
UGCG_18_1_18_0	0	0	0	1000000	-2.822e-10	-2e-09	1e-09	-2.80102e-20		UGCG_18_1_18_0	0	0	0	1000000	-3.224e-10	-2e-09	1e-09	-3.1206e-20
UGCG_18_1_18_0_9z	0	0	0	1000000	4.86e-10	-1e-09	2e-09	4.82388e-20		UGCG_18_1_18_0_9z	0	0	0	1000000	4.54e-10	-1e-09	2e-09	4.3944e-20
UGCG_18_1_24_0	0	0	0	1000000	-1.548e-10	-1e-09	1e-09	-1.53649e-20		UGCG_18_1_24_0	0	0	0	1000000	-1.566e-10	-1e-09	1e-09	-1.51578e-20
UMPK	0.00633718	0.0126744	-1000000	1000000	0.00811449	0.00634049	0.0117223	8.05418e-13		UMPK	0.00633698	0.0126739	-1000000	1000000	0.00820061	0.00633712	0.0113074	7.93762e-13
UNK3	0	0	0	1000000	-6.588e-10	-3e-09	5e-09	-6.53903e-20		UNK3	0	0	0	1000000	-6.896e-10	-3e-09	4e-09	-6.67484e-20
UNK4	0	0	0	1000000	1.512e-10	-3e-09	6e-09	1.50076e-20		UNK4	0	0	0	1000000	3.086e-10	-2e-09	6e-09	2.98703e-20
UNK5	0	0	0	1000000	-3.56e-11	-3e-09	6e-09	-3.53354e-21		UNK5	0	0	0	1000000	-4.96e-11	-2e-09	6e-09	-4.80093e-21
UNK6	0	0	0	1000000	3.34e-11	-3e-09	6e-09	3.31517e-21		UNK6	0	0	0	1000000	-1.04e-11	-3e-09	6e-09	-1.00665e-21
UNK7	0	0	0	1000000	6.88e-11	-1e-09	1e-09	6.82886e-21		UNK7	0	0	0	1000000	4.24e-11	-1e-09	1e-09	4.10402e-21
UP4UH1	0	0	0	1000000	-4.062e-10	-1e-09	1e-09	-4.03181e-20		UP4UH1	0	0	0	1000000	-3.95e-10	-1e-09	1e-09	-3.82332e-20
UPP1Sc	0	0	0	1000000	-1.766e-10	-2e-09	1e-09	-1.75287e-20		UPP1Sc	0	0	0	1000000	-1.4e-10	-2e-09	2e-09	-1.3551e-20
UPP3S	0	7.5e-06	0	1000000	2.4565e-06	-8e-07	6.907e-06	2.43824e-16		UPP3S	0	7.499e-06	0	1000000	2.44448e-06	-1.252e-06	6.476e-06	2.36609e-16
UPP3Sc	0	7.5e-06	0	1000000	2.34416e-06	-1.262e-06	6.594e-06	2.32673e-16		UPP3Sc	0	7.499e-06	0	1000000	2.40702e-06	-8.95e-07	6.47e-06	2.32983e-16
UPPDC1	0	7.5e-06	0	1000000	2.45666e-06	-8e-07	6.908e-06	2.4384e-16		UPPDC1	0	7.499e-06	0	1000000	2.44464e-06	-1.252e-06	6.476e-06	2.36624e-16
[truncated: 12 more rows]

## Sheet: Table_F
Table F. Doubling time (h) time and glucose uptake rates of P. falciparum stage-specific models	P. falciparum
[truncated: 13 more rows]

[truncated: 5 more sheets: Table_G, Table_H, Table_I, Table_J, Table_K]
