# Supplementary material for: Functional interrogation of Plasmodium genus metabolism identifies species- and stage-specific differences in nutrient essentiality and drug targeting
Source: PLoS Comput Biol. 2018 Jan 4;14(1):e1005895. doi: 10.1371/journal.pcbi.1005895 (PMC5771636; doi:10.1371/journal.pcbi.1005895)
Supplement: S1 Model — (ZIP) [file pcbi.1005895.s006.zip]

Archive with 50 entries (47 files):
- models/
- models/.DS_Store
- __MACOSX/
- __MACOSX/models/
- __MACOSX/models/._.DS_Store
- models/pber.mat
- __MACOSX/models/._pber.mat
- models/pber.xml
- __MACOSX/models/._pber.xml
- models/pcyn.mat
- __MACOSX/models/._pcyn.mat
- models/pcyn.xml
- __MACOSX/models/._pcyn.xml
- models/pfal.mat
- __MACOSX/models/._pfal.mat
- models/pfal.xml
- __MACOSX/models/._pfal.xml
- models/pfal_GII.mat
- __MACOSX/models/._pfal_GII.mat
- models/pfal_GII.xml
- __MACOSX/models/._pfal_GII.xml
- models/pfal_GV.mat
- __MACOSX/models/._pfal_GV.mat
- models/pfal_GV.xml
- __MACOSX/models/._pfal_GV.xml
- models/pfal_Ook.mat
- __MACOSX/models/._pfal_Ook.mat
- models/pfal_Ook.xml
- __MACOSX/models/._pfal_Ook.xml
- models/pfal_PDHapi_KO.mat
- __MACOSX/models/._pfal_PDHapi_KO.mat
- models/pfal_Schizont.mat
- __MACOSX/models/._pfal_Schizont.mat
- models/pfal_Schizont.xml
- __MACOSX/models/._pfal_Schizont.xml
- models/pfal_T.mat
- __MACOSX/models/._pfal_T.mat
- models/pfal_T.xml
- __MACOSX/models/._pfal_T.xml
- models/pfal_wt.mat
- __MACOSX/models/._pfal_wt.mat
- models/pkno.mat
- __MACOSX/models/._pkno.mat
- models/pkno.xml
- __MACOSX/models/._pkno.xml
- models/pviv.mat
- __MACOSX/models/._pviv.mat
- models/pviv.xml
- __MACOSX/models/._pviv.xml
- __MACOSX/._models
