# Supplementary material for: Functional interrogation of Plasmodium genus metabolism identifies species- and stage-specific differences in nutrient essentiality and drug targeting
Source: PLoS Comput Biol. 2018 Jan 4;14(1):e1005895. doi: 10.1371/journal.pcbi.1005895 (PMC5771636; doi:10.1371/journal.pcbi.1005895)
Supplement: S1 Model — (ZIP) [file pcbi.1005895.s006.zip › models/pfal_GV.xml]

<?xml version="1.0" encoding="UTF-8"?>
<sbml xmlns="http://www.sbml.org/sbml/level2" level="2" version="1">
  <model>
    <listOfUnitDefinitions>
      <unitDefinition id="mmol_per_gDW_per_hr">
        <listOfUnits>
          <unit kind="mole" exponent="1" scale="-3" multiplier="1" offset="0"/>
          <unit kind="gram" exponent="-1" scale="0" multiplier="1" offset="0"/>
          <unit kind="second" exponent="-1" scale="0" multiplier="0.000277777777777778" offset="0"/>
        </listOfUnits>
      </unitDefinition>
    </listOfUnitDefinitions>
    <listOfCompartments>
      <compartment id="c" name="Cytosol" spatialDimensions="3" constant="false"/>
      <compartment id="e" name="Extracellular" spatialDimensions="3" constant="false"/>
      <compartment id="g" name="Golgi" spatialDimensions="3" constant="false"/>
      <compartment id="h" name="Apicoplast" spatialDimensions="3" constant="false"/>
      <compartment id="l" name="Lysosome" spatialDimensions="3" constant="false"/>
      <compartment id="m" name="Mitochondria" spatialDimensions="3" constant="false"/>
      <compartment id="r" name="Endoplasmic reticulum" spatialDimensions="3" constant="false"/>
    </listOfCompartments>
    <listOfSpecies>
      <species id="M_ppa_c" name="Propionate_n_C30" compartment="c" hasOnlySubstanceUnits="false" boundaryCondition="false" constant="false">
        <notes>
          <body xmlns="http://www.w3.org/1999/xhtml">
            <p>FORMULA: C3H5O2</p>
            <p>CHARGE: -1</p>
          </body>
        </notes>
      </species>
      <species id="M_orn_e" name="Ornithine" compartment="e" hasOnlySubstanceUnits="false" boundaryCondition="false" constant="false">
        <notes>
          <body xmlns="http://www.w3.org/1999/xhtml">
            <p>FORMULA: C5H13N2O2</p>
            <p>CHARGE: 1</p>
          </body>
        </notes>
      </species>
      <species id="M_ptrc_e" name="Putrescine" compartment="e" hasOnlySubstanceUnits="false" boundaryCondition="false" constant="false">
        <notes>
          <body xmlns="http://www.w3.org/1999/xhtml">
            <p>FORMULA: C4H14N2</p>
            <p>CHARGE: 2</p>
          </body>
        </notes>
      </species>
      <species id="M_spmd_e" name="Spermidine" compartment="e" hasOnlySubstanceUnits="false" boundaryCondition="false" constant="false">
        <notes>
          <body xmlns="http://www.w3.org/1999/xhtml">
            <p>FORMULA: C7H22N3</p>
            <p>CHARGE: 3</p>
          </body>
        </notes>
      </species>
      <species id="M_fmet_DASH_L_c" name="N-Formyl-L-methionine" compartment="c" hasOnlySubstanceUnits="false" boundaryCondition="false" constant="false">
        <notes>
          <body xmlns="http://www.w3.org/1999/xhtml">
            <p>FORMULA: C6H10NO3S</p>
            <p>CHARGE: -1</p>
          </body>
        </notes>
      </species>
      <species id="M_selcys_c" name="Selenocysteine" compartment="c" hasOnlySubstanceUnits="false" boundaryCondition="false" constant="false">
        <notes>
          <body xmlns="http://www.w3.org/1999/xhtml">
            <p>FORMULA: C3H7NO2Se</p>
            <p>CHARGE: 0</p>
          </body>
        </notes>
      </species>
      <species id="M_no_c" name="Nitricoxide" compartment="c" hasOnlySubstanceUnits="false" boundaryCondition="false" constant="false">
        <notes>
          <body xmlns="http://www.w3.org/1999/xhtml">
            <p>FORMULA: NO</p>
            <p>CHARGE: 0</p>
          </body>
        </notes>
      </species>
      <species id="M_dhbpt_c" name="6,7-dihydrobiopterin" compartment="c" hasOnlySubstanceUnits="false" boundaryCondition="false" constant="false">
        <notes>
          <body xmlns="http://www.w3.org/1999/xhtml">
            <p>FORMULA: C9H13N5O3</p>
            <p>CHARGE: 0</p>
          </body>
        </notes>
      </species>
      <species id="M_thbpt_c" name="Tetrahydrobiopterin" compartment="c" hasOnlySubstanceUnits="false" boundaryCondition="false" constant="false">
        <notes>
          <body xmlns="http://www.w3.org/1999/xhtml">
            <p>FORMULA: C9H15N5O3</p>
            <p>CHARGE: 0</p>
          </body>
        </notes>
      </species>
      <species id="M_thbpt4acam_c" name="Tetrahydrobiopterin-4a-carbinolamine" compartment="c" hasOnlySubstanceUnits="false" boundaryCondition="false" constant="false">
        <notes>
          <body xmlns="http://www.w3.org/1999/xhtml">
            <p>FORMULA: C9H15N5O4</p>
            <p>CHARGE: 0</p>
          </body>
        </notes>
      </species>
      <species id="M_citr_DASH_L_c" name="L-Citrulline" compartment="c" hasOnlySubstanceUnits="false" boundaryCondition="false" constant="false">
        <notes>
          <body xmlns="http://www.w3.org/1999/xhtml">
            <p>FORMULA: C6H14N3O3</p>
            <p>CHARGE: 0</p>
          </body>
        </notes>
      </species>
      <species id="M_adprib_c" name="ADPriboseoracyclicADPR" compartment="c" hasOnlySubstanceUnits="false" boundaryCondition="false" constant="false">
        <notes>
          <body xmlns="http://www.w3.org/1999/xhtml">
            <p>FORMULA: C15H21N5O14P2</p>
            <p>CHARGE: -2</p>
          </body>
        </notes>
      </species>
      <species id="M_cadprib_c" name="cyclicadenosinediphosphateribose(cADPR)" compartment="c" hasOnlySubstanceUnits="false" boundaryCondition="false" constant="false">
        <notes>
          <body xmlns="http://www.w3.org/1999/xhtml">
            <p>FORMULA: C15H19N5O13P2</p>
            <p>CHARGE: -2</p>
          </body>
        </notes>
      </species>
      <species id="M_mag160_c" name="1-monoacylglycerol(16:0)" compartment="c" hasOnlySubstanceUnits="false" boundaryCondition="false" constant="false">
        <notes>
          <body xmlns="http://www.w3.org/1999/xhtml">
            <p>FORMULA: C19H38O4</p>
            <p>CHARGE: 0</p>
          </body>
        </notes>
      </species>
      <species id="M_mag180_c" name="1-monoacylglycerol(18:0)" compartment="c" hasOnlySubstanceUnits="false" boundaryCondition="false" constant="false">
        <notes>
          <body xmlns="http://www.w3.org/1999/xhtml">
            <p>FORMULA: C21H42O4</p>
            <p>CHARGE: 0</p>
          </body>
        </notes>
      </species>
      <species id="M_mag181_c" name="1-monoacylglycerol(18:1)" compartment="c" hasOnlySubstanceUnits="false" boundaryCondition="false" constant="false">
        <notes>
          <body xmlns="http://www.w3.org/1999/xhtml">
            <p>FORMULA: C21H40O4</p>
            <p>CHARGE: 0</p>
          </body>
        </notes>
      </species>
      <species id="M_naglc2p_DASH_L_dolp11_c" name="N-Acetyl-D-glucosaminyldiphosphodolichol(11)" compartment="c" hasOnlySubstanceUnits="false" boundaryCondition="false" constant="false">
        <notes>
          <body xmlns="http://www.w3.org/1999/xhtml">
            <p>FORMULA: C63H105NO12P2</p>
            <p>CHARGE: -2</p>
          </body>
        </notes>
      </species>
      <species id="M_naglc2p_DASH_L_dolp12_c" name="N-Acetyl-D-glucosaminyldiphosphodolichol(12)" compartment="c" hasOnlySubstanceUnits="false" boundaryCondition="false" constant="false">
        <notes>
          <body xmlns="http://www.w3.org/1999/xhtml">
            <p>FORMULA: C68H113NO12P2</p>
            <p>CHARGE: -2</p>
          </body>
        </notes>
      </species>
      <species id="M_sphymyln_pf_18_1_16_0_g" name="N-(hexadecanoyl)-sphing-4-enine-1-phosphocholine" compartment="g" hasOnlySubstanceUnits="false" boundaryCondition="false" constant="false">
        <notes>
          <body xmlns="http://www.w3.org/1999/xhtml">
            <p>FORMULA: C39H79N2O6P</p>
            <p>CHARGE: 0</p>
          </body>
        </notes>
      </species>
      <species id="M_crm_pf_18_1_16_0_g" name="N-(hexadecanoyl)-sphing-4-enine" compartment="g" hasOnlySubstanceUnits="false" boundaryCondition="false" constant="false">
        <notes>
          <body xmlns="http://www.w3.org/1999/xhtml">
            <p>FORMULA: C34H67NO3</p>
            <p>CHARGE: 0</p>
          </body>
        </notes>
      </species>
      <species id="M_crm_pf_18_1_16_0_c" name="N-(hexadecanoyl)-sphing-4-enine" compartment="c" hasOnlySubstanceUnits="false" boundaryCondition="false" constant="false">
        <notes>
          <body xmlns="http://www.w3.org/1999/xhtml">
            <p>FORMULA: C34H67NO3</p>
            <p>CHARGE: 0</p>
          </body>
        </notes>
      </species>
      <species id="M_ppa_e" name="Propionate_n_C30" compartment="e" hasOnlySubstanceUnits="false" boundaryCondition="false" constant="false">
        <notes>
          <body xmlns="http://www.w3.org/1999/xhtml">
            <p>FORMULA: C3H5O2</p>
            <p>CHARGE: -1</p>
          </body>
        </notes>
      </species>
      <species id="M_10fthf_c" name="10-Formyltetrahydrofolate" compartment="c" hasOnlySubstanceUnits="false" boundaryCondition="false" constant="false">
        <notes>
          <body xmlns="http://www.w3.org/1999/xhtml">
            <p>FORMULA: C20H21N7O7</p>
            <p>CHARGE: -2</p>
          </body>
        </notes>
      </species>
      <species id="M_no2_c" name="Nitrite" compartment="c" hasOnlySubstanceUnits="false" boundaryCondition="false" constant="false">
        <notes>
          <body xmlns="http://www.w3.org/1999/xhtml">
            <p>FORMULA: NO2</p>
            <p>CHARGE: -1</p>
          </body>
        </notes>
      </species>
      <species id="M_no3_c" name="Nitrate" compartment="c" hasOnlySubstanceUnits="false" boundaryCondition="false" constant="false">
        <notes>
          <body xmlns="http://www.w3.org/1999/xhtml">
            <p>FORMULA: NO3</p>
            <p>CHARGE: -1</p>
          </body>
        </notes>
      </species>
      <species id="M_no2_e" name="Nitrite" compartment="e" hasOnlySubstanceUnits="false" boundaryCondition="false" constant="false">
        <notes>
          <body xmlns="http://www.w3.org/1999/xhtml">
            <p>FORMULA: NO2</p>
            <p>CHARGE: -1</p>
          </body>
        </notes>
      </species>
      <species id="M_no3_e" name="Nitrate" compartment="e" hasOnlySubstanceUnits="false" boundaryCondition="false" constant="false">
        <notes>
          <body xmlns="http://www.w3.org/1999/xhtml">
            <p>FORMULA: NO3</p>
            <p>CHARGE: -1</p>
          </body>
        </notes>
      </species>
      <species id="M_fdox_h" name="Ferredoxin(oxidized)" compartment="h" hasOnlySubstanceUnits="false" boundaryCondition="false" constant="false">
        <notes>
          <body xmlns="http://www.w3.org/1999/xhtml">
            <p>FORMULA: Fe8S8X</p>
            <p>CHARGE: 0</p>
          </body>
        </notes>
      </species>
      <species id="M_tag_pf_18_0_18_1_16_0_c" name="Triacylglycerol(18:0/18:1(9Z)/16:0)or1-palmitoyl-2-stearoyl-3-oleoyl-glycerol" compartment="c" hasOnlySubstanceUnits="false" boundaryCondition="false" constant="false">
        <notes>
          <body xmlns="http://www.w3.org/1999/xhtml">
            <p>FORMULA: C55H104O6</p>
            <p>CHARGE: 0</p>
          </body>
        </notes>
      </species>
      <species id="M_fdred_h" name="Ferredoxin(reduced)" compartment="h" hasOnlySubstanceUnits="false" boundaryCondition="false" constant="false">
        <notes>
          <body xmlns="http://www.w3.org/1999/xhtml">
            <p>FORMULA: Fe8S8H2X</p>
            <p>CHARGE: 0</p>
          </body>
        </notes>
      </species>
      <species id="M_btn_c" name="Biotin" compartment="c" hasOnlySubstanceUnits="false" boundaryCondition="false" constant="false">
        <notes>
          <body xmlns="http://www.w3.org/1999/xhtml">
            <p>FORMULA: C10H15N2O3S</p>
            <p>CHARGE: -1</p>
          </body>
        </notes>
      </species>
      <species id="M_btamp_c" name="biotinyl-5-AMP(1-)" compartment="c" hasOnlySubstanceUnits="false" boundaryCondition="false" constant="false">
        <notes>
          <body xmlns="http://www.w3.org/1999/xhtml">
            <p>FORMULA: C20H27N7O9PS</p>
            <p>CHARGE: -1</p>
          </body>
        </notes>
      </species>
      <species id="M_4pyrdx_c" name="4-pyridoxicacid" compartment="c" hasOnlySubstanceUnits="false" boundaryCondition="false" constant="false">
        <notes>
          <body xmlns="http://www.w3.org/1999/xhtml">
            <p>FORMULA: C8H9NO4</p>
            <p>CHARGE: 0</p>
          </body>
        </notes>
      </species>
      <species id="M_4pyrdx_e" name="4-pyridoxicacid" compartment="e" hasOnlySubstanceUnits="false" boundaryCondition="false" constant="false">
        <notes>
          <body xmlns="http://www.w3.org/1999/xhtml">
            <p>FORMULA: C8H9NO4</p>
            <p>CHARGE: 0</p>
          </body>
        </notes>
      </species>
      <species id="M_4hba_c" name="4_Hydroxy_benzyl_alcohol" compartment="c" hasOnlySubstanceUnits="false" boundaryCondition="false" constant="false">
        <notes>
          <body xmlns="http://www.w3.org/1999/xhtml">
            <p>FORMULA: C7H8O2</p>
            <p>CHARGE: 0</p>
          </body>
        </notes>
      </species>
      <species id="M_4hba_e" name="4_Hydroxy_benzyl_alcohol" compartment="e" hasOnlySubstanceUnits="false" boundaryCondition="false" constant="false">
        <notes>
          <body xmlns="http://www.w3.org/1999/xhtml">
            <p>FORMULA: C7H8O2</p>
            <p>CHARGE: 0</p>
          </body>
        </notes>
      </species>
      <species id="M_dxyl5p_c" name="1-deoxy-D-xylulose5-phosphate" compartment="c" hasOnlySubstanceUnits="false" boundaryCondition="false" constant="false">
        <notes>
          <body xmlns="http://www.w3.org/1999/xhtml">
            <p>FORMULA: C5H9O7P</p>
            <p>CHARGE: -2</p>
          </body>
        </notes>
      </species>
      <species id="M_6a2ohxnt_c" name="6-amino-2-oxohexanoicacid" compartment="c" hasOnlySubstanceUnits="false" boundaryCondition="false" constant="false">
        <notes>
          <body xmlns="http://www.w3.org/1999/xhtml">
            <p>FORMULA: C6H11NO3</p>
            <p>CHARGE: 0</p>
          </body>
        </notes>
      </species>
      <species id="M_1pipdn2c_c" name="1-piperideine-2-carboxylicacid" compartment="c" hasOnlySubstanceUnits="false" boundaryCondition="false" constant="false">
        <notes>
          <body xmlns="http://www.w3.org/1999/xhtml">
            <p>FORMULA: C6H9NO2</p>
            <p>CHARGE: 0</p>
          </body>
        </notes>
      </species>
      <species id="M_Lpipecol_c" name="L-pipecolicacid" compartment="c" hasOnlySubstanceUnits="false" boundaryCondition="false" constant="false">
        <notes>
          <body xmlns="http://www.w3.org/1999/xhtml">
            <p>FORMULA: C6H11NO2</p>
            <p>CHARGE: 0</p>
          </body>
        </notes>
      </species>
      <species id="M_Lpipecol_e" name="L-pipecolicacid" compartment="e" hasOnlySubstanceUnits="false" boundaryCondition="false" constant="false">
        <notes>
          <body xmlns="http://www.w3.org/1999/xhtml">
            <p>FORMULA: C6H11NO2</p>
            <p>CHARGE: 0</p>
          </body>
        </notes>
      </species>
      <species id="M_pchol_pf_16_0_18_0_c" name="phosphatidylcholine(plasmodium,C16:0,C18:0)" compartment="c" hasOnlySubstanceUnits="false" boundaryCondition="false" constant="false">
        <notes>
          <body xmlns="http://www.w3.org/1999/xhtml">
            <p>FORMULA: C42H84NO8P</p>
            <p>CHARGE: 0</p>
          </body>
        </notes>
      </species>
      <species id="M_pchol_pf_16_0_18_0_g" name="phosphatidylcholine(plasmodium,C16:0,C18:0)" compartment="g" hasOnlySubstanceUnits="false" boundaryCondition="false" constant="false">
        <notes>
          <body xmlns="http://www.w3.org/1999/xhtml">
            <p>FORMULA: C42H84NO8P</p>
            <p>CHARGE: 0</p>
          </body>
        </notes>
      </species>
      <species id="M_pa_pf_16_0_20_4_c" name="phosphatidicacid(plasmodium,C16:0,C20:4)" compartment="c" hasOnlySubstanceUnits="false" boundaryCondition="false" constant="false">
        <notes>
          <body xmlns="http://www.w3.org/1999/xhtml">
            <p>FORMULA: C39H67O8P</p>
            <p>CHARGE: -2</p>
          </body>
        </notes>
      </species>
      <species id="M_pchol_pf_16_0_20_4_c" name="phosphatidylcholine(plasmodium,C16:0,C20:4)" compartment="c" hasOnlySubstanceUnits="false" boundaryCondition="false" constant="false">
        <notes>
          <body xmlns="http://www.w3.org/1999/xhtml">
            <p>FORMULA: C44H80NO8P</p>
            <p>CHARGE: 0</p>
          </body>
        </notes>
      </species>
      <species id="M_pchol_pf_16_0_20_4_g" name="phosphatidylcholine(plasmodium,C16:0,C20:4)" compartment="g" hasOnlySubstanceUnits="false" boundaryCondition="false" constant="false">
        <notes>
          <body xmlns="http://www.w3.org/1999/xhtml">
            <p>FORMULA: C44H80NO8P</p>
            <p>CHARGE: 0</p>
          </body>
        </notes>
      </species>
      <species id="M_pe_pf_20_4_20_4_c" name="phosphatidylethanolamine(plasmodium,C20:4,C20:4)" compartment="c" hasOnlySubstanceUnits="false" boundaryCondition="false" constant="false">
        <notes>
          <body xmlns="http://www.w3.org/1999/xhtml">
            <p>FORMULA: C45H74NO8P</p>
            <p>CHARGE: 0</p>
          </body>
        </notes>
      </species>
      <species id="M_sphymyln_pf_18_1_18_0_g" name="N-(octadecanoyl)-sphing-4-enine-1-phosphocholine" compartment="g" hasOnlySubstanceUnits="false" boundaryCondition="false" constant="false">
        <notes>
          <body xmlns="http://www.w3.org/1999/xhtml">
            <p>FORMULA: C41H83N2O6P</p>
            <p>CHARGE: 0</p>
          </body>
        </notes>
      </species>
      <species id="M_sphymyln_pf_18_1_24_0_g" name="N-(tetracosanoyl)-sphing-4-enine-1-phosphocholine" compartment="g" hasOnlySubstanceUnits="false" boundaryCondition="false" constant="false">
        <notes>
          <body xmlns="http://www.w3.org/1999/xhtml">
            <p>FORMULA: C47H95N2O6P</p>
            <p>CHARGE: 0</p>
          </body>
        </notes>
      </species>
      <species id="M_dhcrm_pf_18_0_16_0_c" name="N-(hexadecanoyl)-sphinganine(dihydroceramide)" compartment="c" hasOnlySubstanceUnits="false" boundaryCondition="false" constant="false">
        <notes>
          <body xmlns="http://www.w3.org/1999/xhtml">
            <p>FORMULA: C34H69NO3</p>
            <p>CHARGE: 0</p>
          </body>
        </notes>
      </species>
      <species id="M_dhcrm_pf_18_0_24_0_c" name="N-(tetracosanoyl)-sphinganine" compartment="c" hasOnlySubstanceUnits="false" boundaryCondition="false" constant="false">
        <notes>
          <body xmlns="http://www.w3.org/1999/xhtml">
            <p>FORMULA: C42H85NO3</p>
            <p>CHARGE: 0</p>
          </body>
        </notes>
      </species>
      <species id="M_cdpdag_pf_18_1_20_4_c" name="CDPdiacylglycerol(plasmodium,C18:1,C20:4)" compartment="c" hasOnlySubstanceUnits="false" boundaryCondition="false" constant="false">
        <notes>
          <body xmlns="http://www.w3.org/1999/xhtml">
            <p>FORMULA: C50H81N3O15P2</p>
            <p>CHARGE: -2</p>
          </body>
        </notes>
      </species>
      <species id="M_pa_pf_18_1_20_4_c" name="phosphatidicacid(plasmodium,C18:1,C20:4)" compartment="c" hasOnlySubstanceUnits="false" boundaryCondition="false" constant="false">
        <notes>
          <body xmlns="http://www.w3.org/1999/xhtml">
            <p>FORMULA: C41H69O8P</p>
            <p>CHARGE: -2</p>
          </body>
        </notes>
      </species>
      <species id="M_cdpdag_pf_20_4_20_4_c" name="CDPdiacylglycerol(plasmodium,C20:4,C20:4)" compartment="c" hasOnlySubstanceUnits="false" boundaryCondition="false" constant="false">
        <notes>
          <body xmlns="http://www.w3.org/1999/xhtml">
            <p>FORMULA: C52H79N3O15P2</p>
            <p>CHARGE: -2</p>
          </body>
        </notes>
      </species>
      <species id="M_pa_pf_20_4_20_4_c" name="phosphatidicacid(plasmodium,C20:4,C20:4)" compartment="c" hasOnlySubstanceUnits="false" boundaryCondition="false" constant="false">
        <notes>
          <body xmlns="http://www.w3.org/1999/xhtml">
            <p>FORMULA: C43H67O8P</p>
            <p>CHARGE: -2</p>
          </body>
        </notes>
      </species>
      <species id="M_cdpdag_pf_18_0_20_4_c" name="CDPdiacylglycerol(plasmodium,C18:0,C20:4)" compartment="c" hasOnlySubstanceUnits="false" boundaryCondition="false" constant="false">
        <notes>
          <body xmlns="http://www.w3.org/1999/xhtml">
            <p>FORMULA: C50H83N3O15P2</p>
            <p>CHARGE: -2</p>
          </body>
        </notes>
      </species>
      <species id="M_pa_pf_18_0_20_4_c" name="phosphatidicacid(plasmodium,C18:0,C20:4)" compartment="c" hasOnlySubstanceUnits="false" boundaryCondition="false" constant="false">
        <notes>
          <body xmlns="http://www.w3.org/1999/xhtml">
            <p>FORMULA: C41H71O8P</p>
            <p>CHARGE: -2</p>
          </body>
        </notes>
      </species>
      <species id="M_pa_pf_16_0_18_2_c" name="phosphatidicacid(plasmodium,C16:0,C18:2)" compartment="c" hasOnlySubstanceUnits="false" boundaryCondition="false" constant="false">
        <notes>
          <body xmlns="http://www.w3.org/1999/xhtml">
            <p>FORMULA: C37H67O8P</p>
            <p>CHARGE: -2</p>
          </body>
        </notes>
      </species>
      <species id="M_pa_pf_18_1_18_2_c" name="phosphatidicacid(plasmodium,C18:1,C18:2)" compartment="c" hasOnlySubstanceUnits="false" boundaryCondition="false" constant="false">
        <notes>
          <body xmlns="http://www.w3.org/1999/xhtml">
            <p>FORMULA: C39H69O8P</p>
            <p>CHARGE: -2</p>
          </body>
        </notes>
      </species>
      <species id="M_pa_pf_18_2_18_2_c" name="phosphatidicacid(plasmodium,C18:2,C18:2)" compartment="c" hasOnlySubstanceUnits="false" boundaryCondition="false" constant="false">
        <notes>
          <body xmlns="http://www.w3.org/1999/xhtml">
            <p>FORMULA: C39H67O8P</p>
            <p>CHARGE: -2</p>
          </body>
        </notes>
      </species>
      <species id="M_dhcrm_pf_18_0_18_0_c" name="N-(octadecanoyl)-sphinganine" compartment="c" hasOnlySubstanceUnits="false" boundaryCondition="false" constant="false">
        <notes>
          <body xmlns="http://www.w3.org/1999/xhtml">
            <p>FORMULA: C36H73NO3</p>
            <p>CHARGE: 0</p>
          </body>
        </notes>
      </species>
      <species id="M_crm_pf_18_1_18_0_g" name="N-(octadecanoyl)-sphing-4-enine" compartment="g" hasOnlySubstanceUnits="false" boundaryCondition="false" constant="false">
        <notes>
          <body xmlns="http://www.w3.org/1999/xhtml">
            <p>FORMULA: C36H71NO3</p>
            <p>CHARGE: 0</p>
          </body>
        </notes>
      </species>
      <species id="M_crm_pf_18_1_24_0_g" name="N-(tetracosanoyl)-sphing-4-enine" compartment="g" hasOnlySubstanceUnits="false" boundaryCondition="false" constant="false">
        <notes>
          <body xmlns="http://www.w3.org/1999/xhtml">
            <p>FORMULA: C42H83NO3</p>
            <p>CHARGE: 0</p>
          </body>
        </notes>
      </species>
      <species id="M_crm_pf_18_1_18_0_c" name="N-(octadecanoyl)-sphing-4-enine" compartment="c" hasOnlySubstanceUnits="false" boundaryCondition="false" constant="false">
        <notes>
          <body xmlns="http://www.w3.org/1999/xhtml">
            <p>FORMULA: C36H71NO3</p>
            <p>CHARGE: 0</p>
          </body>
        </notes>
      </species>
      <species id="M_crm_pf_18_1_24_0_c" name="N-(tetracosanoyl)-sphing-4-enine" compartment="c" hasOnlySubstanceUnits="false" boundaryCondition="false" constant="false">
        <notes>
          <body xmlns="http://www.w3.org/1999/xhtml">
            <p>FORMULA: C42H83NO3</p>
            <p>CHARGE: 0</p>
          </body>
        </notes>
      </species>
      <species id="M_lgn_e" name="LignocericacidortetracosanoicacidC24:0" compartment="e" hasOnlySubstanceUnits="false" boundaryCondition="false" constant="false">
        <notes>
          <body xmlns="http://www.w3.org/1999/xhtml">
            <p>FORMULA: C24H47O2</p>
            <p>CHARGE: -1</p>
          </body>
        </notes>
      </species>
      <species id="M_lgn_c" name="LignocericacidortetracosanoicacidC24:0" compartment="c" hasOnlySubstanceUnits="false" boundaryCondition="false" constant="false">
        <notes>
          <body xmlns="http://www.w3.org/1999/xhtml">
            <p>FORMULA: C24H47O2</p>
            <p>CHARGE: -1</p>
          </body>
        </notes>
      </species>
      <species id="M_lgnccoa_c" name="C24:4-CoA9Z,12Z,15Z,18Z-tetracosatetraenoyl-CoA" compartment="c" hasOnlySubstanceUnits="false" boundaryCondition="false" constant="false">
        <notes>
          <body xmlns="http://www.w3.org/1999/xhtml">
            <p>FORMULA: C45H78N7O17P3S</p>
            <p>CHARGE: -4</p>
          </body>
        </notes>
      </species>
      <species id="M_tag_pf_16_0_18_0_18_0_c" name="1-hexadecanoyl-2,3-dioctadecanoyl-sn-glycerol" compartment="c" hasOnlySubstanceUnits="false" boundaryCondition="false" constant="false">
        <notes>
          <body xmlns="http://www.w3.org/1999/xhtml">
            <p>FORMULA: C55H106O6</p>
            <p>CHARGE: 0</p>
          </body>
        </notes>
      </species>
      <species id="M_tag_pf_18_0_18_0_18_1_c" name="1,2-dioctadecanoyl-3-(9Z-octadecenoyl)-sn-glycerol" compartment="c" hasOnlySubstanceUnits="false" boundaryCondition="false" constant="false">
        <notes>
          <body xmlns="http://www.w3.org/1999/xhtml">
            <p>FORMULA: C57H108O6</p>
            <p>CHARGE: 0</p>
          </body>
        </notes>
      </species>
      <species id="M_tag_pf_18_1_18_2_18_2_c" name="1-(9Z-octadecenoyl)-2,3-di-(9Z,12Z-octadecadienoyl)-sn-glycerol" compartment="c" hasOnlySubstanceUnits="false" boundaryCondition="false" constant="false">
        <notes>
          <body xmlns="http://www.w3.org/1999/xhtml">
            <p>FORMULA: C57H100O6</p>
            <p>CHARGE: 0</p>
          </body>
        </notes>
      </species>
      <species id="M_Asn_DASH_X_DASH_Ser_DASH_FSLASH_DASH_Thr_c" name="protein-linkedasparagineresidue(N-glycosylationsite)" compartment="c" hasOnlySubstanceUnits="false" boundaryCondition="false" constant="false">
        <notes>
          <body xmlns="http://www.w3.org/1999/xhtml">
            <p>FORMULA: C4H6N2O2X</p>
            <p>CHARGE: 0</p>
          </body>
        </notes>
      </species>
      <species id="M_pail345p_pf_16_0_18_1_c" name="phosphatidylinositol3,4,5-trisphosphate(plasmodium,C16:0,C18:1)" compartment="c" hasOnlySubstanceUnits="false" boundaryCondition="false" constant="false">
        <notes>
          <body xmlns="http://www.w3.org/1999/xhtml">
            <p>FORMULA: C43H77O22P4</p>
            <p>CHARGE: -7</p>
          </body>
        </notes>
      </species>
      <species id="M_pail345p_pf_18_0_18_1_c" name="phosphatidylinositol3,4,5-trisphosphate(plasmodium,C18:0,C18:1)" compartment="c" hasOnlySubstanceUnits="false" boundaryCondition="false" constant="false">
        <notes>
          <body xmlns="http://www.w3.org/1999/xhtml">
            <p>FORMULA: C45H81O22P4</p>
            <p>CHARGE: -7</p>
          </body>
        </notes>
      </species>
      <species id="M_pail34p_pf_16_0_18_1_c" name="phosphatidylinositol3,4-bisphosphate(plasmodium,C16:0,C18:1)" compartment="c" hasOnlySubstanceUnits="false" boundaryCondition="false" constant="false">
        <notes>
          <body xmlns="http://www.w3.org/1999/xhtml">
            <p>FORMULA: C43H78O19P3</p>
            <p>CHARGE: -5</p>
          </body>
        </notes>
      </species>
      <species id="M_pail34p_pf_18_0_18_1_c" name="phosphatidylinositol3,4-bisphosphate(plasmodium,C18:0,C18:1)" compartment="c" hasOnlySubstanceUnits="false" boundaryCondition="false" constant="false">
        <notes>
          <body xmlns="http://www.w3.org/1999/xhtml">
            <p>FORMULA: C45H82O19P3</p>
            <p>CHARGE: -5</p>
          </body>
        </notes>
      </species>
      <species id="M_pail3p_pf_16_0_18_1_c" name="1-Phosphatidyl-1D-myo-inositol3-phosphate(plasmodium,C16:0,C18:1)" compartment="c" hasOnlySubstanceUnits="false" boundaryCondition="false" constant="false">
        <notes>
          <body xmlns="http://www.w3.org/1999/xhtml">
            <p>FORMULA: C43H79O16P2</p>
            <p>CHARGE: -3</p>
          </body>
        </notes>
      </species>
      <species id="M_pail3p_pf_18_0_18_1_c" name="1-Phosphatidyl-1D-myo-inositol3-phosphate(plasmodium,C18:0,C18:1)" compartment="c" hasOnlySubstanceUnits="false" boundaryCondition="false" constant="false">
        <notes>
          <body xmlns="http://www.w3.org/1999/xhtml">
            <p>FORMULA: C45H83O16P2</p>
            <p>CHARGE: -3</p>
          </body>
        </notes>
      </species>
      <species id="M_octa_c" name="octanoate_n_C80_C8H15O2" compartment="c" hasOnlySubstanceUnits="false" boundaryCondition="false" constant="false">
        <notes>
          <body xmlns="http://www.w3.org/1999/xhtml">
            <p>FORMULA: C8H15O2</p>
            <p>CHARGE: -1</p>
          </body>
        </notes>
      </species>
      <species id="M_occoa_c" name="Octanoyl_CoA_n_C80CoA_C29H46N7O17P3S" compartment="c" hasOnlySubstanceUnits="false" boundaryCondition="false" constant="false">
        <notes>
          <body xmlns="http://www.w3.org/1999/xhtml">
            <p>FORMULA: C29H46N7O17P3S</p>
            <p>CHARGE: -4</p>
          </body>
        </notes>
      </species>
      <species id="M_dca_c" name="Decanoate_n_C100_C10H19O2" compartment="c" hasOnlySubstanceUnits="false" boundaryCondition="false" constant="false">
        <notes>
          <body xmlns="http://www.w3.org/1999/xhtml">
            <p>FORMULA: C10H19O2</p>
            <p>CHARGE: -1</p>
          </body>
        </notes>
      </species>
      <species id="M_dcacoa_c" name="Decanoyl_CoA_n_C100CoA_C31H50N7O17P3S" compartment="c" hasOnlySubstanceUnits="false" boundaryCondition="false" constant="false">
        <notes>
          <body xmlns="http://www.w3.org/1999/xhtml">
            <p>FORMULA: C31H50N7O17P3S</p>
            <p>CHARGE: -4</p>
          </body>
        </notes>
      </species>
      <species id="M_ddca_c" name="Dodecanoate_n_C120_C12H23O2" compartment="c" hasOnlySubstanceUnits="false" boundaryCondition="false" constant="false">
        <notes>
          <body xmlns="http://www.w3.org/1999/xhtml">
            <p>FORMULA: C12H23O2</p>
            <p>CHARGE: -1</p>
          </body>
        </notes>
      </species>
      <species id="M_ddcacoa_c" name="Dodecanoyl_CoA_n_C120CoA_C33H54N7O17P3S" compartment="c" hasOnlySubstanceUnits="false" boundaryCondition="false" constant="false">
        <notes>
          <body xmlns="http://www.w3.org/1999/xhtml">
            <p>FORMULA: C33H54N7O17P3S</p>
            <p>CHARGE: -4</p>
          </body>
        </notes>
      </species>
      <species id="M_ttdcea_c" name="tetradecenoate_n_C141_C14H25O2" compartment="c" hasOnlySubstanceUnits="false" boundaryCondition="false" constant="false">
        <notes>
          <body xmlns="http://www.w3.org/1999/xhtml">
            <p>FORMULA: C14H25O2</p>
            <p>CHARGE: -1</p>
          </body>
        </notes>
      </species>
      <species id="M_tdecoa_c" name="Tetradecenoyl_CoA_n_C141CoA_C35H56N7O17P3S" compartment="c" hasOnlySubstanceUnits="false" boundaryCondition="false" constant="false">
        <notes>
          <body xmlns="http://www.w3.org/1999/xhtml">
            <p>FORMULA: C35H56N7O17P3S</p>
            <p>CHARGE: -4</p>
          </body>
        </notes>
      </species>
      <species id="M_hdcea_c" name="Hexadecenoate_n_C161_C16H29O2" compartment="c" hasOnlySubstanceUnits="false" boundaryCondition="false" constant="false">
        <notes>
          <body xmlns="http://www.w3.org/1999/xhtml">
            <p>FORMULA: C16H29O2</p>
            <p>CHARGE: -1</p>
          </body>
        </notes>
      </species>
      <species id="M_hdcoa_c" name="Hexadecenoyl_CoA_n_C161CoA_C37H60N7O17P3S" compartment="c" hasOnlySubstanceUnits="false" boundaryCondition="false" constant="false">
        <notes>
          <body xmlns="http://www.w3.org/1999/xhtml">
            <p>FORMULA: C37H60N7O17P3S</p>
            <p>CHARGE: -4</p>
          </body>
        </notes>
      </species>
      <species id="M_dsbgrd_r" name="periplasmic_disulfide_isomerasethiol_disulphide_oxidase_reduced_XH2" compartment="r" hasOnlySubstanceUnits="false" boundaryCondition="false" constant="false">
        <notes>
          <body xmlns="http://www.w3.org/1999/xhtml">
            <p>FORMULA: XH2</p>
            <p>CHARGE: 0</p>
          </body>
        </notes>
      </species>
      <species id="M_dsbgox_r" name="periplasmic_disulfide_isomerasethiol_disulphide_oxidase_oxidized_X" compartment="r" hasOnlySubstanceUnits="false" boundaryCondition="false" constant="false">
        <notes>
          <body xmlns="http://www.w3.org/1999/xhtml">
            <p>FORMULA: X</p>
            <p>CHARGE: 0</p>
          </body>
        </notes>
      </species>
      <species id="M_gthox_r" name="Oxidizedglutathione" compartment="r" hasOnlySubstanceUnits="false" boundaryCondition="false" constant="false">
        <notes>
          <body xmlns="http://www.w3.org/1999/xhtml">
            <p>FORMULA: C20H30N6O12S2</p>
            <p>CHARGE: -2</p>
          </body>
        </notes>
      </species>
      <species id="M_gthrd_r" name="Reducedglutathione" compartment="r" hasOnlySubstanceUnits="false" boundaryCondition="false" constant="false">
        <notes>
          <body xmlns="http://www.w3.org/1999/xhtml">
            <p>FORMULA: C10H16N3O6S</p>
            <p>CHARGE: -1</p>
          </body>
        </notes>
      </species>
      <species id="M_succ_e" name="Succinate" compartment="e" hasOnlySubstanceUnits="false" boundaryCondition="false" constant="false">
        <notes>
          <body xmlns="http://www.w3.org/1999/xhtml">
            <p>FORMULA: C4H4O4</p>
            <p>CHARGE: -2</p>
          </body>
        </notes>
      </species>
      <species id="M_xtsn_c" name="Xanthosine" compartment="c" hasOnlySubstanceUnits="false" boundaryCondition="false" constant="false">
        <notes>
          <body xmlns="http://www.w3.org/1999/xhtml">
            <p>FORMULA: C10H12N4O6</p>
            <p>CHARGE: 0</p>
          </body>
        </notes>
      </species>
      <species id="M_xan_c" name="Xanthine" compartment="c" hasOnlySubstanceUnits="false" boundaryCondition="false" constant="false">
        <notes>
          <body xmlns="http://www.w3.org/1999/xhtml">
            <p>FORMULA: C5H4N4O2</p>
            <p>CHARGE: 0</p>
          </body>
        </notes>
      </species>
      <species id="M_xan_e" name="Xanthine" compartment="e" hasOnlySubstanceUnits="false" boundaryCondition="false" constant="false">
        <notes>
          <body xmlns="http://www.w3.org/1999/xhtml">
            <p>FORMULA: C5H4N4O2</p>
            <p>CHARGE: 0</p>
          </body>
        </notes>
      </species>
      <species id="M_chsterol_c" name="cholesterol" compartment="c" hasOnlySubstanceUnits="false" boundaryCondition="false" constant="false">
        <notes>
          <body xmlns="http://www.w3.org/1999/xhtml">
            <p>FORMULA: C27H46O</p>
            <p>CHARGE: 0</p>
          </body>
        </notes>
      </species>
      <species id="M_chsterol_e" name="cholesterol" compartment="e" hasOnlySubstanceUnits="false" boundaryCondition="false" constant="false">
        <notes>
          <body xmlns="http://www.w3.org/1999/xhtml">
            <p>FORMULA: C27H46O</p>
            <p>CHARGE: 0</p>
          </body>
        </notes>
      </species>
      <species id="M_xolest_16_0_c" name="(chole)sterol_ester" compartment="c" hasOnlySubstanceUnits="false" boundaryCondition="false" constant="false">
        <notes>
          <body xmlns="http://www.w3.org/1999/xhtml">
            <p>FORMULA: C43H76O2</p>
            <p>CHARGE: 0</p>
          </body>
        </notes>
      </species>
      <species id="M_xolest_16_0_e" name="(chole)sterol_ester" compartment="e" hasOnlySubstanceUnits="false" boundaryCondition="false" constant="false">
        <notes>
          <body xmlns="http://www.w3.org/1999/xhtml">
            <p>FORMULA: C43H76O2</p>
            <p>CHARGE: 0</p>
          </body>
        </notes>
      </species>
      <species id="M_chtn_c" name="chitin" compartment="c" hasOnlySubstanceUnits="false" boundaryCondition="false" constant="false">
        <notes>
          <body xmlns="http://www.w3.org/1999/xhtml">
            <p>FORMULA: C24H41N3O16</p>
            <p>CHARGE: 0</p>
          </body>
        </notes>
      </species>
      <species id="M_acgam_c" name="N_Acetyl_D_glucosamine" compartment="c" hasOnlySubstanceUnits="false" boundaryCondition="false" constant="false">
        <notes>
          <body xmlns="http://www.w3.org/1999/xhtml">
            <p>FORMULA: C8H15NO6</p>
            <p>CHARGE: 0</p>
          </body>
        </notes>
      </species>
      <species id="M_acgam_e" name="N_Acetyl_D_glucosamine" compartment="e" hasOnlySubstanceUnits="false" boundaryCondition="false" constant="false">
        <notes>
          <body xmlns="http://www.w3.org/1999/xhtml">
            <p>FORMULA: C8H15NO6</p>
            <p>CHARGE: 0</p>
          </body>
        </notes>
      </species>
      <species id="M_psd5p_c" name="Pseudouridine_5_phosphate" compartment="c" hasOnlySubstanceUnits="false" boundaryCondition="false" constant="false">
        <notes>
          <body xmlns="http://www.w3.org/1999/xhtml">
            <p>FORMULA: C9H11N2O9P</p>
            <p>CHARGE: -2</p>
          </body>
        </notes>
      </species>
      <species id="M_sbt_D_c" name="D_Sorbitol" compartment="c" hasOnlySubstanceUnits="false" boundaryCondition="false" constant="false">
        <notes>
          <body xmlns="http://www.w3.org/1999/xhtml">
            <p>FORMULA: C6H14O6</p>
            <p>CHARGE: 0</p>
          </body>
        </notes>
      </species>
      <species id="M_sbt_D_e" name="D_Sorbitol" compartment="e" hasOnlySubstanceUnits="false" boundaryCondition="false" constant="false">
        <notes>
          <body xmlns="http://www.w3.org/1999/xhtml">
            <p>FORMULA: C6H14O6</p>
            <p>CHARGE: 0</p>
          </body>
        </notes>
      </species>
      <species id="M_mi14p_c" name="1D-myo-Inositol1,4-bisphosphate" compartment="c" hasOnlySubstanceUnits="false" boundaryCondition="false" constant="false">
        <notes>
          <body xmlns="http://www.w3.org/1999/xhtml">
            <p>FORMULA: C6H10O12P2</p>
            <p>CHARGE: -4</p>
          </body>
        </notes>
      </species>
      <species id="M_mi4p_DASH_D_c" name="1D-myo-Inositol4-phosphate" compartment="c" hasOnlySubstanceUnits="false" boundaryCondition="false" constant="false">
        <notes>
          <body xmlns="http://www.w3.org/1999/xhtml">
            <p>FORMULA: C6H11O9P</p>
            <p>CHARGE: -2</p>
          </body>
        </notes>
      </species>
      <species id="M_mi13456p_c" name="1D-myo-Inositol1,3,4,5,6-pentakisphosphate" compartment="c" hasOnlySubstanceUnits="false" boundaryCondition="false" constant="false">
        <notes>
          <body xmlns="http://www.w3.org/1999/xhtml">
            <p>FORMULA: C6H7O21P5</p>
            <p>CHARGE: -10</p>
          </body>
        </notes>
      </species>
      <species id="M_mi1456p_c" name="1D-myo-Inositol1,4,5,6-tetrakisphosphate" compartment="c" hasOnlySubstanceUnits="false" boundaryCondition="false" constant="false">
        <notes>
          <body xmlns="http://www.w3.org/1999/xhtml">
            <p>FORMULA: C6H8O18P4</p>
            <p>CHARGE: -8</p>
          </body>
        </notes>
      </species>
      <species id="M_lald_DASH_D_c" name="D_Lactaldehyde" compartment="c" hasOnlySubstanceUnits="false" boundaryCondition="false" constant="false">
        <notes>
          <body xmlns="http://www.w3.org/1999/xhtml">
            <p>FORMULA: C3H6O2</p>
            <p>CHARGE: 0</p>
          </body>
        </notes>
      </species>
      <species id="M_dttp_e" name="dTTP" compartment="e" hasOnlySubstanceUnits="false" boundaryCondition="false" constant="false">
        <notes>
          <body xmlns="http://www.w3.org/1999/xhtml">
            <p>FORMULA: C10H13N2O14P3</p>
            <p>CHARGE: -4</p>
          </body>
        </notes>
      </species>
      <species id="M_dsbcox_r" name="protein_disulfide_isomerase_II_oxidized_X" compartment="r" hasOnlySubstanceUnits="false" boundaryCondition="false" constant="false">
        <notes>
          <body xmlns="http://www.w3.org/1999/xhtml">
            <p>FORMULA: X</p>
            <p>CHARGE: 0</p>
          </body>
        </notes>
      </species>
      <species id="M_dsbcrd_r" name="protein_disulfide_isomerase_II_reduced_XH2" compartment="r" hasOnlySubstanceUnits="false" boundaryCondition="false" constant="false">
        <notes>
          <body xmlns="http://www.w3.org/1999/xhtml">
            <p>FORMULA: XH2</p>
            <p>CHARGE: 0</p>
          </body>
        </notes>
      </species>
      <species id="M_din_e" name="Deoxyinosine" compartment="e" hasOnlySubstanceUnits="false" boundaryCondition="false" constant="false">
        <notes>
          <body xmlns="http://www.w3.org/1999/xhtml">
            <p>FORMULA: C10H12N4O4</p>
            <p>CHARGE: 0</p>
          </body>
        </notes>
      </species>
      <species id="M_dgsn_e" name="Deoxyguanosine" compartment="e" hasOnlySubstanceUnits="false" boundaryCondition="false" constant="false">
        <notes>
          <body xmlns="http://www.w3.org/1999/xhtml">
            <p>FORMULA: C10H13N5O4</p>
            <p>CHARGE: 0</p>
          </body>
        </notes>
      </species>
      <species id="M_dad_DASH_2_e" name="Deoxyadenosine" compartment="e" hasOnlySubstanceUnits="false" boundaryCondition="false" constant="false">
        <notes>
          <body xmlns="http://www.w3.org/1999/xhtml">
            <p>FORMULA: C10H13N5O3</p>
            <p>CHARGE: 0</p>
          </body>
        </notes>
      </species>
      <species id="M_Lcyst_e" name="L-Cysteate" compartment="e" hasOnlySubstanceUnits="false" boundaryCondition="false" constant="false">
        <notes>
          <body xmlns="http://www.w3.org/1999/xhtml">
            <p>FORMULA: C3H6NO5S</p>
            <p>CHARGE: -1</p>
          </body>
        </notes>
      </species>
      <species id="M_35cgmp_e" name="3,5-CyclicGMP" compartment="e" hasOnlySubstanceUnits="false" boundaryCondition="false" constant="false">
        <notes>
          <body xmlns="http://www.w3.org/1999/xhtml">
            <p>FORMULA: C10H11N5O7P</p>
            <p>CHARGE: -1</p>
          </body>
        </notes>
      </species>
      <species id="M_camp_e" name="cAMP" compartment="e" hasOnlySubstanceUnits="false" boundaryCondition="false" constant="false">
        <notes>
          <body xmlns="http://www.w3.org/1999/xhtml">
            <p>FORMULA: C10H11N5O6P</p>
            <p>CHARGE: -1</p>
          </body>
        </notes>
      </species>
      <species id="M_amet_e" name="S-Adenosyl-L-methionine" compartment="e" hasOnlySubstanceUnits="false" boundaryCondition="false" constant="false">
        <notes>
          <body xmlns="http://www.w3.org/1999/xhtml">
            <p>FORMULA: C15H23N6O5S</p>
            <p>CHARGE: 1</p>
          </body>
        </notes>
      </species>
      <species id="M_acglu_c" name="N_Acetyl_L_glutamate" compartment="c" hasOnlySubstanceUnits="false" boundaryCondition="false" constant="false">
        <notes>
          <body xmlns="http://www.w3.org/1999/xhtml">
            <p>FORMULA: C7H9NO5</p>
            <p>CHARGE: -2</p>
          </body>
        </notes>
      </species>
      <species id="M_13dpg_c" name="3-Phospho-D-glyceroylphosphate" compartment="c" hasOnlySubstanceUnits="false" boundaryCondition="false" constant="false">
        <notes>
          <body xmlns="http://www.w3.org/1999/xhtml">
            <p>FORMULA: C3H4O10P2</p>
            <p>CHARGE: -4</p>
          </body>
        </notes>
      </species>
      <species id="M_14dhncoa_c" name="1,4-dihydroxy-2-napthoyl-CoA" compartment="c" hasOnlySubstanceUnits="false" boundaryCondition="false" constant="false">
        <notes>
          <body xmlns="http://www.w3.org/1999/xhtml">
            <p>FORMULA: C32H38N7O19P3S</p>
            <p>CHARGE: -4</p>
          </body>
        </notes>
      </species>
      <species id="M_15dap_c" name="1,5-Diaminopentane" compartment="c" hasOnlySubstanceUnits="false" boundaryCondition="false" constant="false">
        <notes>
          <body xmlns="http://www.w3.org/1999/xhtml">
            <p>FORMULA: C5H16N2</p>
            <p>CHARGE: 2</p>
          </body>
        </notes>
      </species>
      <species id="M_1pyr5c_c" name="1-Pyrroline-5-carboxylate" compartment="c" hasOnlySubstanceUnits="false" boundaryCondition="false" constant="false">
        <notes>
          <body xmlns="http://www.w3.org/1999/xhtml">
            <p>FORMULA: C5H6NO2</p>
            <p>CHARGE: -1</p>
          </body>
        </notes>
      </species>
      <species id="M_2dda7p_c" name="2-Dehydro-3-deoxy-D-arabino-heptonate7-phosphate" compartment="c" hasOnlySubstanceUnits="false" boundaryCondition="false" constant="false">
        <notes>
          <body xmlns="http://www.w3.org/1999/xhtml">
            <p>FORMULA: C7H10O10P</p>
            <p>CHARGE: -3</p>
          </body>
        </notes>
      </species>
      <species id="M_2dmmq4_c" name="2-Demethylmenaquinone4" compartment="c" hasOnlySubstanceUnits="false" boundaryCondition="false" constant="false">
        <notes>
          <body xmlns="http://www.w3.org/1999/xhtml">
            <p>FORMULA: C30H40O2</p>
            <p>CHARGE: 0</p>
          </body>
        </notes>
      </species>
      <species id="M_2dr1p_c" name="2-Deoxy-D-ribose1-phosphate" compartment="c" hasOnlySubstanceUnits="false" boundaryCondition="false" constant="false">
        <notes>
          <body xmlns="http://www.w3.org/1999/xhtml">
            <p>FORMULA: C5H9O7P</p>
            <p>CHARGE: -2</p>
          </body>
        </notes>
      </species>
      <species id="M_2dr5p_c" name="2-Deoxy-D-ribose5-phosphate" compartment="c" hasOnlySubstanceUnits="false" boundaryCondition="false" constant="false">
        <notes>
          <body xmlns="http://www.w3.org/1999/xhtml">
            <p>FORMULA: C5H9O7P</p>
            <p>CHARGE: -2</p>
          </body>
        </notes>
      </species>
      <species id="M_2mahmp_c" name="2-Methyl-4-amino-5-hydroxymethylpyrimidinediphosphate" compartment="c" hasOnlySubstanceUnits="false" boundaryCondition="false" constant="false">
        <notes>
          <body xmlns="http://www.w3.org/1999/xhtml">
            <p>FORMULA: C6H8N3O7P2</p>
            <p>CHARGE: -3</p>
          </body>
        </notes>
      </species>
      <species id="M_2pg_c" name="D-Glycerate2-phosphate" compartment="c" hasOnlySubstanceUnits="false" boundaryCondition="false" constant="false">
        <notes>
          <body xmlns="http://www.w3.org/1999/xhtml">
            <p>FORMULA: C3H4O7P</p>
            <p>CHARGE: -3</p>
          </body>
        </notes>
      </species>
      <species id="M_2sephchc_c" name="2-succinyl-5-enolpyruvyl-6-hydroxy-3-cyclohexene-1-carboxylate" compartment="c" hasOnlySubstanceUnits="false" boundaryCondition="false" constant="false">
        <notes>
          <body xmlns="http://www.w3.org/1999/xhtml">
            <p>FORMULA: C14H13O9</p>
            <p>CHARGE: -3</p>
          </body>
        </notes>
      </species>
      <species id="M_2shchc_c" name="2-Succinyl-6-hydroxy-2,4-cyclohexadiene-1-carboxylate" compartment="c" hasOnlySubstanceUnits="false" boundaryCondition="false" constant="false">
        <notes>
          <body xmlns="http://www.w3.org/1999/xhtml">
            <p>FORMULA: C11H10O6</p>
            <p>CHARGE: -2</p>
          </body>
        </notes>
      </species>
      <species id="M_35ccmp_c" name="3,5-CyclicCMP" compartment="c" hasOnlySubstanceUnits="false" boundaryCondition="false" constant="false">
        <notes>
          <body xmlns="http://www.w3.org/1999/xhtml">
            <p>FORMULA: C9H11N3O7P</p>
            <p>CHARGE: -1</p>
          </body>
        </notes>
      </species>
      <species id="M_35cdamp_c" name="3,5-CyclicdAMP" compartment="c" hasOnlySubstanceUnits="false" boundaryCondition="false" constant="false">
        <notes>
          <body xmlns="http://www.w3.org/1999/xhtml">
            <p>FORMULA: C10H11N5O5P</p>
            <p>CHARGE: -1</p>
          </body>
        </notes>
      </species>
      <species id="M_35cgmp_c" name="3,5-CyclicGMP" compartment="c" hasOnlySubstanceUnits="false" boundaryCondition="false" constant="false">
        <notes>
          <body xmlns="http://www.w3.org/1999/xhtml">
            <p>FORMULA: C10H11N5O7P</p>
            <p>CHARGE: -1</p>
          </body>
        </notes>
      </species>
      <species id="M_35cimp_c" name="3,5-CyclicIMP" compartment="c" hasOnlySubstanceUnits="false" boundaryCondition="false" constant="false">
        <notes>
          <body xmlns="http://www.w3.org/1999/xhtml">
            <p>FORMULA: C10H10N4O7P</p>
            <p>CHARGE: -1</p>
          </body>
        </notes>
      </species>
      <species id="M_3dhq_c" name="3-Dehydroquinate" compartment="c" hasOnlySubstanceUnits="false" boundaryCondition="false" constant="false">
        <notes>
          <body xmlns="http://www.w3.org/1999/xhtml">
            <p>FORMULA: C7H9O6</p>
            <p>CHARGE: -1</p>
          </body>
        </notes>
      </species>
      <species id="M_3dhsk_c" name="3-Dehydroshikimate" compartment="c" hasOnlySubstanceUnits="false" boundaryCondition="false" constant="false">
        <notes>
          <body xmlns="http://www.w3.org/1999/xhtml">
            <p>FORMULA: C7H7O5</p>
            <p>CHARGE: -1</p>
          </body>
        </notes>
      </species>
      <species id="M_3dsphgn_c" name="3-Dehydrosphinganine" compartment="c" hasOnlySubstanceUnits="false" boundaryCondition="false" constant="false">
        <notes>
          <body xmlns="http://www.w3.org/1999/xhtml">
            <p>FORMULA: C18H38NO2</p>
            <p>CHARGE: 1</p>
          </body>
        </notes>
      </species>
      <species id="M_3pg_c" name="3-Phospho-D-glycerate" compartment="c" hasOnlySubstanceUnits="false" boundaryCondition="false" constant="false">
        <notes>
          <body xmlns="http://www.w3.org/1999/xhtml">
            <p>FORMULA: C3H4O7P</p>
            <p>CHARGE: -3</p>
          </body>
        </notes>
      </species>
      <species id="M_3psme_c" name="5-O-(1-Carboxyvinyl)-3-phosphoshikimate" compartment="c" hasOnlySubstanceUnits="false" boundaryCondition="false" constant="false">
        <notes>
          <body xmlns="http://www.w3.org/1999/xhtml">
            <p>FORMULA: C10H9O10P</p>
            <p>CHARGE: -4</p>
          </body>
        </notes>
      </species>
      <species id="M_4abz_c" name="4-Aminobenzoate" compartment="c" hasOnlySubstanceUnits="false" boundaryCondition="false" constant="false">
        <notes>
          <body xmlns="http://www.w3.org/1999/xhtml">
            <p>FORMULA: C7H6NO2</p>
            <p>CHARGE: -1</p>
          </body>
        </notes>
      </species>
      <species id="M_4ahmmp_c" name="4-Amino-5-hydroxymethyl-2-methylpyrimidine" compartment="c" hasOnlySubstanceUnits="false" boundaryCondition="false" constant="false">
        <notes>
          <body xmlns="http://www.w3.org/1999/xhtml">
            <p>FORMULA: C6H9N3O</p>
            <p>CHARGE: 0</p>
          </body>
        </notes>
      </species>
      <species id="M_4ampm_c" name="4-Amino-2-methyl-5-phosphomethylpyrimidine" compartment="c" hasOnlySubstanceUnits="false" boundaryCondition="false" constant="false">
        <notes>
          <body xmlns="http://www.w3.org/1999/xhtml">
            <p>FORMULA: C6H8N3O4P</p>
            <p>CHARGE: -2</p>
          </body>
        </notes>
      </species>
      <species id="M_4hbz_c" name="4-Hydroxybenzoate" compartment="c" hasOnlySubstanceUnits="false" boundaryCondition="false" constant="false">
        <notes>
          <body xmlns="http://www.w3.org/1999/xhtml">
            <p>FORMULA: C7H5O3</p>
            <p>CHARGE: -1</p>
          </body>
        </notes>
      </species>
      <species id="M_4mhetz_c" name="4-Methyl-5-(2-hydroxyethyl)-thiazole" compartment="c" hasOnlySubstanceUnits="false" boundaryCondition="false" constant="false">
        <notes>
          <body xmlns="http://www.w3.org/1999/xhtml">
            <p>FORMULA: C6H9NOS</p>
            <p>CHARGE: 0</p>
          </body>
        </notes>
      </species>
      <species id="M_4mpetz_c" name="4-Methyl-5-(2-phosphoethyl)-thiazole" compartment="c" hasOnlySubstanceUnits="false" boundaryCondition="false" constant="false">
        <notes>
          <body xmlns="http://www.w3.org/1999/xhtml">
            <p>FORMULA: C6H8NO4PS</p>
            <p>CHARGE: -2</p>
          </body>
        </notes>
      </species>
      <species id="M_4ppan_c" name="D-4-Phosphopantothenate" compartment="c" hasOnlySubstanceUnits="false" boundaryCondition="false" constant="false">
        <notes>
          <body xmlns="http://www.w3.org/1999/xhtml">
            <p>FORMULA: C9H15NO8P</p>
            <p>CHARGE: -3</p>
          </body>
        </notes>
      </species>
      <species id="M_4ppcys_c" name="N-((R)-4-Phosphopantothenoyl)-L-cysteine" compartment="c" hasOnlySubstanceUnits="false" boundaryCondition="false" constant="false">
        <notes>
          <body xmlns="http://www.w3.org/1999/xhtml">
            <p>FORMULA: C12H20N2O9PS</p>
            <p>CHARGE: -3</p>
          </body>
        </notes>
      </species>
      <species id="M_5aop_c" name="5-Amino-4-oxopentanoate" compartment="c" hasOnlySubstanceUnits="false" boundaryCondition="false" constant="false">
        <notes>
          <body xmlns="http://www.w3.org/1999/xhtml">
            <p>FORMULA: C5H9NO3</p>
            <p>CHARGE: 0</p>
          </body>
        </notes>
      </species>
      <species id="M_5aptn_c" name="5-Aminopentanoate" compartment="c" hasOnlySubstanceUnits="false" boundaryCondition="false" constant="false">
        <notes>
          <body xmlns="http://www.w3.org/1999/xhtml">
            <p>FORMULA: C5H11NO2</p>
            <p>CHARGE: 0</p>
          </body>
        </notes>
      </species>
      <species id="M_5fthf_c" name="5-Formyltetrahydrofolate" compartment="c" hasOnlySubstanceUnits="false" boundaryCondition="false" constant="false">
        <notes>
          <body xmlns="http://www.w3.org/1999/xhtml">
            <p>FORMULA: C20H21N7O7</p>
            <p>CHARGE: -2</p>
          </body>
        </notes>
      </species>
      <species id="M_5mdr1p_c" name="5-Methylthio-5-deoxy-D-ribose1-phosphate" compartment="c" hasOnlySubstanceUnits="false" boundaryCondition="false" constant="false">
        <notes>
          <body xmlns="http://www.w3.org/1999/xhtml">
            <p>FORMULA: C6H11O7PS</p>
            <p>CHARGE: -2</p>
          </body>
        </notes>
      </species>
      <species id="M_5mta_c" name="5-Methylthioadenosine" compartment="c" hasOnlySubstanceUnits="false" boundaryCondition="false" constant="false">
        <notes>
          <body xmlns="http://www.w3.org/1999/xhtml">
            <p>FORMULA: C11H15N5O3S</p>
            <p>CHARGE: 0</p>
          </body>
        </notes>
      </species>
      <species id="M_5mthf_c" name="5-Methyltetrahydrofolate" compartment="c" hasOnlySubstanceUnits="false" boundaryCondition="false" constant="false">
        <notes>
          <body xmlns="http://www.w3.org/1999/xhtml">
            <p>FORMULA: C20H24N7O6</p>
            <p>CHARGE: -1</p>
          </body>
        </notes>
      </species>
      <species id="M_5mti_c" name="5-Methylthioinosine" compartment="c" hasOnlySubstanceUnits="false" boundaryCondition="false" constant="false">
        <notes>
          <body xmlns="http://www.w3.org/1999/xhtml">
            <p>FORMULA: C11H14N4O4S</p>
            <p>CHARGE: 0</p>
          </body>
        </notes>
      </species>
      <species id="M_5thf_c" name="pentaglutamylfolate(THF)" compartment="c" hasOnlySubstanceUnits="false" boundaryCondition="false" constant="false">
        <notes>
          <body xmlns="http://www.w3.org/1999/xhtml">
            <p>FORMULA: C39H45N11O18</p>
            <p>CHARGE: -6</p>
          </body>
        </notes>
      </species>
      <species id="M_6pgc_c" name="6-Phospho-D-gluconate" compartment="c" hasOnlySubstanceUnits="false" boundaryCondition="false" constant="false">
        <notes>
          <body xmlns="http://www.w3.org/1999/xhtml">
            <p>FORMULA: C6H10O10P</p>
            <p>CHARGE: -3</p>
          </body>
        </notes>
      </species>
      <species id="M_6pthp_c" name="6-Pyruvoyl-5,6,7,8-tetrahydropterin" compartment="c" hasOnlySubstanceUnits="false" boundaryCondition="false" constant="false">
        <notes>
          <body xmlns="http://www.w3.org/1999/xhtml">
            <p>FORMULA: C9H11N5O3</p>
            <p>CHARGE: 0</p>
          </body>
        </notes>
      </species>
      <species id="M_Lcyst_c" name="L-Cysteate" compartment="c" hasOnlySubstanceUnits="false" boundaryCondition="false" constant="false">
        <notes>
          <body xmlns="http://www.w3.org/1999/xhtml">
            <p>FORMULA: C3H6NO5S</p>
            <p>CHARGE: -1</p>
          </body>
        </notes>
      </species>
      <species id="M_ac_c" name="Acetate" compartment="c" hasOnlySubstanceUnits="false" boundaryCondition="false" constant="false">
        <notes>
          <body xmlns="http://www.w3.org/1999/xhtml">
            <p>FORMULA: C2H3O2</p>
            <p>CHARGE: -1</p>
          </body>
        </notes>
      </species>
      <species id="M_acald_c" name="Acetaldehyde" compartment="c" hasOnlySubstanceUnits="false" boundaryCondition="false" constant="false">
        <notes>
          <body xmlns="http://www.w3.org/1999/xhtml">
            <p>FORMULA: C2H4O</p>
            <p>CHARGE: 0</p>
          </body>
        </notes>
      </species>
      <species id="M_accoa_c" name="Acetyl-CoA" compartment="c" hasOnlySubstanceUnits="false" boundaryCondition="false" constant="false">
        <notes>
          <body xmlns="http://www.w3.org/1999/xhtml">
            <p>FORMULA: C23H34N7O17P3S</p>
            <p>CHARGE: -4</p>
          </body>
        </notes>
      </species>
      <species id="M_acgam1p_c" name="N-Acetyl-D-glucosamine1-phosphate" compartment="c" hasOnlySubstanceUnits="false" boundaryCondition="false" constant="false">
        <notes>
          <body xmlns="http://www.w3.org/1999/xhtml">
            <p>FORMULA: C8H14NO9P</p>
            <p>CHARGE: -2</p>
          </body>
        </notes>
      </species>
      <species id="M_acgam6p_c" name="N-Acetyl-D-glucosamine6-phosphate" compartment="c" hasOnlySubstanceUnits="false" boundaryCondition="false" constant="false">
        <notes>
          <body xmlns="http://www.w3.org/1999/xhtml">
            <p>FORMULA: C8H14NO9P</p>
            <p>CHARGE: -2</p>
          </body>
        </notes>
      </species>
      <species id="M_acgpail_pf_18_0_18_1_c" name="N-Acetyl-D-glucosaminylphosphatidylinositol(plasmodium,C18:0,C18:1)" compartment="c" hasOnlySubstanceUnits="false" boundaryCondition="false" constant="false">
        <notes>
          <body xmlns="http://www.w3.org/1999/xhtml">
            <p>FORMULA: C53H97NO18P</p>
            <p>CHARGE: -1</p>
          </body>
        </notes>
      </species>
      <species id="M_ade_c" name="Adenine" compartment="c" hasOnlySubstanceUnits="false" boundaryCondition="false" constant="false">
        <notes>
          <body xmlns="http://www.w3.org/1999/xhtml">
            <p>FORMULA: C5H5N5</p>
            <p>CHARGE: 0</p>
          </body>
        </notes>
      </species>
      <species id="M_adn_c" name="Adenosine" compartment="c" hasOnlySubstanceUnits="false" boundaryCondition="false" constant="false">
        <notes>
          <body xmlns="http://www.w3.org/1999/xhtml">
            <p>FORMULA: C10H13N5O4</p>
            <p>CHARGE: 0</p>
          </body>
        </notes>
      </species>
      <species id="M_adp_c" name="ADP" compartment="c" hasOnlySubstanceUnits="false" boundaryCondition="false" constant="false">
        <notes>
          <body xmlns="http://www.w3.org/1999/xhtml">
            <p>FORMULA: C10H12N5O10P2</p>
            <p>CHARGE: -3</p>
          </body>
        </notes>
      </species>
      <species id="M_ahcys_c" name="S-Adenosyl-L-homocysteine" compartment="c" hasOnlySubstanceUnits="false" boundaryCondition="false" constant="false">
        <notes>
          <body xmlns="http://www.w3.org/1999/xhtml">
            <p>FORMULA: C14H20N6O5S</p>
            <p>CHARGE: 0</p>
          </body>
        </notes>
      </species>
      <species id="M_akg_c" name="2-Oxoglutarate" compartment="c" hasOnlySubstanceUnits="false" boundaryCondition="false" constant="false">
        <notes>
          <body xmlns="http://www.w3.org/1999/xhtml">
            <p>FORMULA: C5H4O5</p>
            <p>CHARGE: -2</p>
          </body>
        </notes>
      </species>
      <species id="M_ala_DASH_L_c" name="L-Alanine" compartment="c" hasOnlySubstanceUnits="false" boundaryCondition="false" constant="false">
        <notes>
          <body xmlns="http://www.w3.org/1999/xhtml">
            <p>FORMULA: C3H7NO2</p>
            <p>CHARGE: 0</p>
          </body>
        </notes>
      </species>
      <species id="M_alltt_c" name="Allantoate" compartment="c" hasOnlySubstanceUnits="false" boundaryCondition="false" constant="false">
        <notes>
          <body xmlns="http://www.w3.org/1999/xhtml">
            <p>FORMULA: C4H7N4O4</p>
            <p>CHARGE: -1</p>
          </body>
        </notes>
      </species>
      <species id="M_alpa_pf_16_0_c" name="lysophosphatidicacid(plasmodium,C16:0)" compartment="c" hasOnlySubstanceUnits="false" boundaryCondition="false" constant="false">
        <notes>
          <body xmlns="http://www.w3.org/1999/xhtml">
            <p>FORMULA: C19H37O7P</p>
            <p>CHARGE: -2</p>
          </body>
        </notes>
      </species>
      <species id="M_alpa_pf_18_0_c" name="lysophosphatidicacid(plasmodium,C18:0)" compartment="c" hasOnlySubstanceUnits="false" boundaryCondition="false" constant="false">
        <notes>
          <body xmlns="http://www.w3.org/1999/xhtml">
            <p>FORMULA: C21H41O7P</p>
            <p>CHARGE: -2</p>
          </body>
        </notes>
      </species>
      <species id="M_alpa_pf_18_1_c" name="lysophosphatidicacid(plasmodium,C18:1)" compartment="c" hasOnlySubstanceUnits="false" boundaryCondition="false" constant="false">
        <notes>
          <body xmlns="http://www.w3.org/1999/xhtml">
            <p>FORMULA: C21H39O7P</p>
            <p>CHARGE: -2</p>
          </body>
        </notes>
      </species>
      <species id="M_alpa_pf_18_2_c" name="lysophosphatidicacid(plasmodium,C18:2)" compartment="c" hasOnlySubstanceUnits="false" boundaryCondition="false" constant="false">
        <notes>
          <body xmlns="http://www.w3.org/1999/xhtml">
            <p>FORMULA: C21H37O7P1</p>
            <p>CHARGE: -2</p>
          </body>
        </notes>
      </species>
      <species id="M_alpa_pf_20_4_c" name="lysophosphatidicacid(plasmodium,C20:4)" compartment="c" hasOnlySubstanceUnits="false" boundaryCondition="false" constant="false">
        <notes>
          <body xmlns="http://www.w3.org/1999/xhtml">
            <p>FORMULA: C23H37O7P</p>
            <p>CHARGE: -2</p>
          </body>
        </notes>
      </species>
      <species id="M_amet_c" name="S-Adenosyl-L-methionine" compartment="c" hasOnlySubstanceUnits="false" boundaryCondition="false" constant="false">
        <notes>
          <body xmlns="http://www.w3.org/1999/xhtml">
            <p>FORMULA: C15H23N6O5S</p>
            <p>CHARGE: 1</p>
          </body>
        </notes>
      </species>
      <species id="M_ametam_c" name="S-Adenosylmethioninamine" compartment="c" hasOnlySubstanceUnits="false" boundaryCondition="false" constant="false">
        <notes>
          <body xmlns="http://www.w3.org/1999/xhtml">
            <p>FORMULA: C14H24N6O3S</p>
            <p>CHARGE: 2</p>
          </body>
        </notes>
      </species>
      <species id="M_amp_c" name="AMP" compartment="c" hasOnlySubstanceUnits="false" boundaryCondition="false" constant="false">
        <notes>
          <body xmlns="http://www.w3.org/1999/xhtml">
            <p>FORMULA: C10H12N5O7P</p>
            <p>CHARGE: -2</p>
          </body>
        </notes>
      </species>
      <species id="M_arachd_c" name="arachidonicacid" compartment="c" hasOnlySubstanceUnits="false" boundaryCondition="false" constant="false">
        <notes>
          <body xmlns="http://www.w3.org/1999/xhtml">
            <p>FORMULA: C20H31O2</p>
            <p>CHARGE: -1</p>
          </body>
        </notes>
      </species>
      <species id="M_arachdcoa_c" name="C20:4-CoA" compartment="c" hasOnlySubstanceUnits="false" boundaryCondition="false" constant="false">
        <notes>
          <body xmlns="http://www.w3.org/1999/xhtml">
            <p>FORMULA: C41H62N7O17P3S</p>
            <p>CHARGE: -4</p>
          </body>
        </notes>
      </species>
      <species id="M_arg_DASH_L_c" name="L-Arginine" compartment="c" hasOnlySubstanceUnits="false" boundaryCondition="false" constant="false">
        <notes>
          <body xmlns="http://www.w3.org/1999/xhtml">
            <p>FORMULA: C6H15N4O2</p>
            <p>CHARGE: 1</p>
          </body>
        </notes>
      </species>
      <species id="M_asn_DASH_L_c" name="L-Asparagine" compartment="c" hasOnlySubstanceUnits="false" boundaryCondition="false" constant="false">
        <notes>
          <body xmlns="http://www.w3.org/1999/xhtml">
            <p>FORMULA: C4H8N2O3</p>
            <p>CHARGE: 0</p>
          </body>
        </notes>
      </species>
      <species id="M_asp_DASH_L_c" name="L-Aspartate" compartment="c" hasOnlySubstanceUnits="false" boundaryCondition="false" constant="false">
        <notes>
          <body xmlns="http://www.w3.org/1999/xhtml">
            <p>FORMULA: C4H6NO4</p>
            <p>CHARGE: -1</p>
          </body>
        </notes>
      </species>
      <species id="M_atp_c" name="ATP" compartment="c" hasOnlySubstanceUnits="false" boundaryCondition="false" constant="false">
        <notes>
          <body xmlns="http://www.w3.org/1999/xhtml">
            <p>FORMULA: C10H12N5O13P3</p>
            <p>CHARGE: -4</p>
          </body>
        </notes>
      </species>
      <species id="M_ca2_c" name="Calcium" compartment="c" hasOnlySubstanceUnits="false" boundaryCondition="false" constant="false">
        <notes>
          <body xmlns="http://www.w3.org/1999/xhtml">
            <p>FORMULA: Ca</p>
            <p>CHARGE: 2</p>
          </body>
        </notes>
      </species>
      <species id="M_camp_c" name="cAMP" compartment="c" hasOnlySubstanceUnits="false" boundaryCondition="false" constant="false">
        <notes>
          <body xmlns="http://www.w3.org/1999/xhtml">
            <p>FORMULA: C10H11N5O6P</p>
            <p>CHARGE: -1</p>
          </body>
        </notes>
      </species>
      <species id="M_cbasp_c" name="N-Carbamoyl-L-aspartate" compartment="c" hasOnlySubstanceUnits="false" boundaryCondition="false" constant="false">
        <notes>
          <body xmlns="http://www.w3.org/1999/xhtml">
            <p>FORMULA: C5H6N2O5</p>
            <p>CHARGE: -2</p>
          </body>
        </notes>
      </species>
      <species id="M_cbp_c" name="Carbamoylphosphate" compartment="c" hasOnlySubstanceUnits="false" boundaryCondition="false" constant="false">
        <notes>
          <body xmlns="http://www.w3.org/1999/xhtml">
            <p>FORMULA: CH2NO5P</p>
            <p>CHARGE: -2</p>
          </body>
        </notes>
      </species>
      <species id="M_cdp_c" name="CDP" compartment="c" hasOnlySubstanceUnits="false" boundaryCondition="false" constant="false">
        <notes>
          <body xmlns="http://www.w3.org/1999/xhtml">
            <p>FORMULA: C9H12N3O11P2</p>
            <p>CHARGE: -3</p>
          </body>
        </notes>
      </species>
      <species id="M_cdpchol_c" name="CDPcholine" compartment="c" hasOnlySubstanceUnits="false" boundaryCondition="false" constant="false">
        <notes>
          <body xmlns="http://www.w3.org/1999/xhtml">
            <p>FORMULA: C14H25N4O11P2</p>
            <p>CHARGE: -1</p>
          </body>
        </notes>
      </species>
      <species id="M_cdpdag_pf_16_0_16_0_c" name="CDPdiacylglycerol(plasmodium,C16:0,C16:0)" compartment="c" hasOnlySubstanceUnits="false" boundaryCondition="false" constant="false">
        <notes>
          <body xmlns="http://www.w3.org/1999/xhtml">
            <p>FORMULA: C44H79N3O15P2</p>
            <p>CHARGE: -2</p>
          </body>
        </notes>
      </species>
      <species id="M_cdpdag_pf_16_0_18_0_c" name="CDPdiacylglycerol(plasmodium,C16:0,C18:0)" compartment="c" hasOnlySubstanceUnits="false" boundaryCondition="false" constant="false">
        <notes>
          <body xmlns="http://www.w3.org/1999/xhtml">
            <p>FORMULA: C46H83N3O15P2</p>
            <p>CHARGE: -2</p>
          </body>
        </notes>
      </species>
      <species id="M_cdpdag_pf_16_0_18_1_c" name="CDPdiacylglycerol(plasmodium,C16:0,C18:1)" compartment="c" hasOnlySubstanceUnits="false" boundaryCondition="false" constant="false">
        <notes>
          <body xmlns="http://www.w3.org/1999/xhtml">
            <p>FORMULA: C46H81N3O15P2</p>
            <p>CHARGE: -2</p>
          </body>
        </notes>
      </species>
      <species id="M_cdpdag_pf_18_0_18_0_c" name="CDPdiacylglycerol(plasmodium,C18:0,C18:0)" compartment="c" hasOnlySubstanceUnits="false" boundaryCondition="false" constant="false">
        <notes>
          <body xmlns="http://www.w3.org/1999/xhtml">
            <p>FORMULA: C48H87N3O15P2</p>
            <p>CHARGE: -2</p>
          </body>
        </notes>
      </species>
      <species id="M_cdpdag_pf_18_0_18_1_c" name="CDPdiacylglycerol(plasmodium,C18:0,C18:1)" compartment="c" hasOnlySubstanceUnits="false" boundaryCondition="false" constant="false">
        <notes>
          <body xmlns="http://www.w3.org/1999/xhtml">
            <p>FORMULA: C48H85N3O15P2</p>
            <p>CHARGE: -2</p>
          </body>
        </notes>
      </species>
      <species id="M_cdpdag_pf_18_1_18_1_c" name="CDPdiacylglycerol(plasmodium,C18:1,C18:1)" compartment="c" hasOnlySubstanceUnits="false" boundaryCondition="false" constant="false">
        <notes>
          <body xmlns="http://www.w3.org/1999/xhtml">
            <p>FORMULA: C48H83N3O15P2</p>
            <p>CHARGE: -2</p>
          </body>
        </notes>
      </species>
      <species id="M_cdpea_c" name="CDPethanolamine" compartment="c" hasOnlySubstanceUnits="false" boundaryCondition="false" constant="false">
        <notes>
          <body xmlns="http://www.w3.org/1999/xhtml">
            <p>FORMULA: C11H19N4O11P2</p>
            <p>CHARGE: -1</p>
          </body>
        </notes>
      </species>
      <species id="M_chol_c" name="Choline" compartment="c" hasOnlySubstanceUnits="false" boundaryCondition="false" constant="false">
        <notes>
          <body xmlns="http://www.w3.org/1999/xhtml">
            <p>FORMULA: C5H14NO</p>
            <p>CHARGE: 1</p>
          </body>
        </notes>
      </species>
      <species id="M_cholp_c" name="Cholinephosphate" compartment="c" hasOnlySubstanceUnits="false" boundaryCondition="false" constant="false">
        <notes>
          <body xmlns="http://www.w3.org/1999/xhtml">
            <p>FORMULA: C5H13NO4P</p>
            <p>CHARGE: -1</p>
          </body>
        </notes>
      </species>
      <species id="M_chor_c" name="chorismate" compartment="c" hasOnlySubstanceUnits="false" boundaryCondition="false" constant="false">
        <notes>
          <body xmlns="http://www.w3.org/1999/xhtml">
            <p>FORMULA: C10H8O6</p>
            <p>CHARGE: -2</p>
          </body>
        </notes>
      </species>
      <species id="M_cmp_c" name="CMP" compartment="c" hasOnlySubstanceUnits="false" boundaryCondition="false" constant="false">
        <notes>
          <body xmlns="http://www.w3.org/1999/xhtml">
            <p>FORMULA: C9H12N3O8P</p>
            <p>CHARGE: -2</p>
          </body>
        </notes>
      </species>
      <species id="M_co2_c" name="CO2" compartment="c" hasOnlySubstanceUnits="false" boundaryCondition="false" constant="false">
        <notes>
          <body xmlns="http://www.w3.org/1999/xhtml">
            <p>FORMULA: CO2</p>
            <p>CHARGE: 0</p>
          </body>
        </notes>
      </species>
      <species id="M_coa_c" name="CoenzymeA" compartment="c" hasOnlySubstanceUnits="false" boundaryCondition="false" constant="false">
        <notes>
          <body xmlns="http://www.w3.org/1999/xhtml">
            <p>FORMULA: C21H32N7O16P3S</p>
            <p>CHARGE: -4</p>
          </body>
        </notes>
      </species>
      <species id="M_cpppg3_c" name="CoproporphyrinogenIII" compartment="c" hasOnlySubstanceUnits="false" boundaryCondition="false" constant="false">
        <notes>
          <body xmlns="http://www.w3.org/1999/xhtml">
            <p>FORMULA: C36H40N4O8</p>
            <p>CHARGE: -4</p>
          </body>
        </notes>
      </species>
      <species id="M_csn_c" name="Cytosine" compartment="c" hasOnlySubstanceUnits="false" boundaryCondition="false" constant="false">
        <notes>
          <body xmlns="http://www.w3.org/1999/xhtml">
            <p>FORMULA: C4H5N3O</p>
            <p>CHARGE: 0</p>
          </body>
        </notes>
      </species>
      <species id="M_ctp_c" name="CTP" compartment="c" hasOnlySubstanceUnits="false" boundaryCondition="false" constant="false">
        <notes>
          <body xmlns="http://www.w3.org/1999/xhtml">
            <p>FORMULA: C9H12N3O14P3</p>
            <p>CHARGE: -4</p>
          </body>
        </notes>
      </species>
      <species id="M_cu2_c" name="Cu2+" compartment="c" hasOnlySubstanceUnits="false" boundaryCondition="false" constant="false">
        <notes>
          <body xmlns="http://www.w3.org/1999/xhtml">
            <p>FORMULA: Cu</p>
            <p>CHARGE: 2</p>
          </body>
        </notes>
      </species>
      <species id="M_cys_DASH_L_c" name="L-Cysteine" compartment="c" hasOnlySubstanceUnits="false" boundaryCondition="false" constant="false">
        <notes>
          <body xmlns="http://www.w3.org/1999/xhtml">
            <p>FORMULA: C3H7NO2S</p>
            <p>CHARGE: 0</p>
          </body>
        </notes>
      </species>
      <species id="M_dad_DASH_2_c" name="Deoxyadenosine" compartment="c" hasOnlySubstanceUnits="false" boundaryCondition="false" constant="false">
        <notes>
          <body xmlns="http://www.w3.org/1999/xhtml">
            <p>FORMULA: C10H13N5O3</p>
            <p>CHARGE: 0</p>
          </body>
        </notes>
      </species>
      <species id="M_dadp_c" name="dADP" compartment="c" hasOnlySubstanceUnits="false" boundaryCondition="false" constant="false">
        <notes>
          <body xmlns="http://www.w3.org/1999/xhtml">
            <p>FORMULA: C10H12N5O9P2</p>
            <p>CHARGE: -3</p>
          </body>
        </notes>
      </species>
      <species id="M_dag_pf_16_0_16_0_c" name="diacylglycerol(plasmodium,C16:0,C16:0)" compartment="c" hasOnlySubstanceUnits="false" boundaryCondition="false" constant="false">
        <notes>
          <body xmlns="http://www.w3.org/1999/xhtml">
            <p>FORMULA: C35H68O5</p>
            <p>CHARGE: 0</p>
          </body>
        </notes>
      </species>
      <species id="M_dag_pf_16_0_16_0_r" name="diacylglycerol(plasmodium,C16:0,C16:0)" compartment="r" hasOnlySubstanceUnits="false" boundaryCondition="false" constant="false">
        <notes>
          <body xmlns="http://www.w3.org/1999/xhtml">
            <p>FORMULA: C35H68O5</p>
            <p>CHARGE: 0</p>
          </body>
        </notes>
      </species>
      <species id="M_dag_pf_16_0_18_0_c" name="diacylglycerol(plasmodium,C16:0,C18:0)" compartment="c" hasOnlySubstanceUnits="false" boundaryCondition="false" constant="false">
        <notes>
          <body xmlns="http://www.w3.org/1999/xhtml">
            <p>FORMULA: C37H72O5</p>
            <p>CHARGE: 0</p>
          </body>
        </notes>
      </species>
      <species id="M_dag_pf_16_0_18_1_c" name="diacylglycerol(plasmodium,C16:0,C18:1)" compartment="c" hasOnlySubstanceUnits="false" boundaryCondition="false" constant="false">
        <notes>
          <body xmlns="http://www.w3.org/1999/xhtml">
            <p>FORMULA: C37H70O5</p>
            <p>CHARGE: 0</p>
          </body>
        </notes>
      </species>
      <species id="M_dag_pf_16_0_18_1_r" name="diacylglycerol(plasmodium,C16:0,C18:1)" compartment="r" hasOnlySubstanceUnits="false" boundaryCondition="false" constant="false">
        <notes>
          <body xmlns="http://www.w3.org/1999/xhtml">
            <p>FORMULA: C37H70O5</p>
            <p>CHARGE: 0</p>
          </body>
        </notes>
      </species>
      <species id="M_dag_pf_16_0_18_2_c" name="diacylglycerol(plasmodium,C16:0,C18:2)" compartment="c" hasOnlySubstanceUnits="false" boundaryCondition="false" constant="false">
        <notes>
          <body xmlns="http://www.w3.org/1999/xhtml">
            <p>FORMULA: C37H68O5</p>
            <p>CHARGE: 0</p>
          </body>
        </notes>
      </species>
      <species id="M_dag_pf_16_0_18_2_r" name="diacylglycerol(plasmodium,C16:0,C18:2)" compartment="r" hasOnlySubstanceUnits="false" boundaryCondition="false" constant="false">
        <notes>
          <body xmlns="http://www.w3.org/1999/xhtml">
            <p>FORMULA: C37H68O5</p>
            <p>CHARGE: 0</p>
          </body>
        </notes>
      </species>
      <species id="M_dag_pf_16_0_20_4_c" name="diacylglycerol(plasmodium,C16:0,C20:4)" compartment="c" hasOnlySubstanceUnits="false" boundaryCondition="false" constant="false">
        <notes>
          <body xmlns="http://www.w3.org/1999/xhtml">
            <p>FORMULA: C39H68O5</p>
            <p>CHARGE: 0</p>
          </body>
        </notes>
      </species>
      <species id="M_dag_pf_18_0_16_0_c" name="diacylglycerol(plasmodium,C18:0,C16:0)" compartment="c" hasOnlySubstanceUnits="false" boundaryCondition="false" constant="false">
        <notes>
          <body xmlns="http://www.w3.org/1999/xhtml">
            <p>FORMULA: C37H72O5</p>
            <p>CHARGE: 0</p>
          </body>
        </notes>
      </species>
      <species id="M_dag_pf_18_0_18_0_c" name="diacylglycerol(plasmodium,C18:0,C18:0)" compartment="c" hasOnlySubstanceUnits="false" boundaryCondition="false" constant="false">
        <notes>
          <body xmlns="http://www.w3.org/1999/xhtml">
            <p>FORMULA: C39H76O5</p>
            <p>CHARGE: 0</p>
          </body>
        </notes>
      </species>
      <species id="M_dag_pf_18_0_18_1_c" name="diacylglycerol(plasmodium,C18:0,C18:1)" compartment="c" hasOnlySubstanceUnits="false" boundaryCondition="false" constant="false">
        <notes>
          <body xmlns="http://www.w3.org/1999/xhtml">
            <p>FORMULA: C39H74O5</p>
            <p>CHARGE: 0</p>
          </body>
        </notes>
      </species>
      <species id="M_dag_pf_18_0_18_2_c" name="diacylglycerol(plasmodium,C18:0,C18:2)" compartment="c" hasOnlySubstanceUnits="false" boundaryCondition="false" constant="false">
        <notes>
          <body xmlns="http://www.w3.org/1999/xhtml">
            <p>FORMULA: C39H72O5</p>
            <p>CHARGE: 0</p>
          </body>
        </notes>
      </species>
      <species id="M_dag_pf_18_0_20_4_c" name="diacylglycerol(plasmodium,C18:0,C20:4)" compartment="c" hasOnlySubstanceUnits="false" boundaryCondition="false" constant="false">
        <notes>
          <body xmlns="http://www.w3.org/1999/xhtml">
            <p>FORMULA: C41H72O5</p>
            <p>CHARGE: 0</p>
          </body>
        </notes>
      </species>
      <species id="M_dag_pf_18_1_16_0_c" name="diacylglycerol(plasmodium,C18:1,C16:0)" compartment="c" hasOnlySubstanceUnits="false" boundaryCondition="false" constant="false">
        <notes>
          <body xmlns="http://www.w3.org/1999/xhtml">
            <p>FORMULA: C37H70O5</p>
            <p>CHARGE: 0</p>
          </body>
        </notes>
      </species>
      <species id="M_dag_pf_18_1_18_0_c" name="diacylglycerol(plasmodium,C18:1,C18:0)" compartment="c" hasOnlySubstanceUnits="false" boundaryCondition="false" constant="false">
        <notes>
          <body xmlns="http://www.w3.org/1999/xhtml">
            <p>FORMULA: C39H74O5</p>
            <p>CHARGE: 0</p>
          </body>
        </notes>
      </species>
      <species id="M_dag_pf_18_1_18_1_c" name="diacylglycerol(plasmodium,C18:1,C18:1)" compartment="c" hasOnlySubstanceUnits="false" boundaryCondition="false" constant="false">
        <notes>
          <body xmlns="http://www.w3.org/1999/xhtml">
            <p>FORMULA: C39H72O5</p>
            <p>CHARGE: 0</p>
          </body>
        </notes>
      </species>
      <species id="M_dag_pf_18_1_18_1_r" name="diacylglycerol(plasmodium,C18:1,C18:1)" compartment="r" hasOnlySubstanceUnits="false" boundaryCondition="false" constant="false">
        <notes>
          <body xmlns="http://www.w3.org/1999/xhtml">
            <p>FORMULA: C39H72O5</p>
            <p>CHARGE: 0</p>
          </body>
        </notes>
      </species>
      <species id="M_dag_pf_18_1_18_2_c" name="diacylglycerol(plasmodium,C18:1,C18:2)" compartment="c" hasOnlySubstanceUnits="false" boundaryCondition="false" constant="false">
        <notes>
          <body xmlns="http://www.w3.org/1999/xhtml">
            <p>FORMULA: C39H70O5</p>
            <p>CHARGE: 0</p>
          </body>
        </notes>
      </species>
      <species id="M_dag_pf_18_1_18_2_r" name="diacylglycerol(plasmodium,C18:1,C18:2)" compartment="r" hasOnlySubstanceUnits="false" boundaryCondition="false" constant="false">
        <notes>
          <body xmlns="http://www.w3.org/1999/xhtml">
            <p>FORMULA: C39H70O5</p>
            <p>CHARGE: 0</p>
          </body>
        </notes>
      </species>
      <species id="M_dag_pf_18_1_20_4_c" name="diacylglycerol(plasmodium,C18:1,C20:4)" compartment="c" hasOnlySubstanceUnits="false" boundaryCondition="false" constant="false">
        <notes>
          <body xmlns="http://www.w3.org/1999/xhtml">
            <p>FORMULA: C41H70O5</p>
            <p>CHARGE: 0</p>
          </body>
        </notes>
      </species>
      <species id="M_dag_pf_18_2_16_0_c" name="diacylglycerol(plasmodium,C18:2,C16:0)" compartment="c" hasOnlySubstanceUnits="false" boundaryCondition="false" constant="false">
        <notes>
          <body xmlns="http://www.w3.org/1999/xhtml">
            <p>FORMULA: C37H68O5</p>
            <p>CHARGE: 0</p>
          </body>
        </notes>
      </species>
      <species id="M_dag_pf_18_2_18_0_c" name="diacylglycerol(plasmodium,C18:2,C18:0)" compartment="c" hasOnlySubstanceUnits="false" boundaryCondition="false" constant="false">
        <notes>
          <body xmlns="http://www.w3.org/1999/xhtml">
            <p>FORMULA: C39H72O5</p>
            <p>CHARGE: 0</p>
          </body>
        </notes>
      </species>
      <species id="M_dag_pf_18_2_18_1_c" name="diacylglycerol(plasmodium,C18:2,C18:1)" compartment="c" hasOnlySubstanceUnits="false" boundaryCondition="false" constant="false">
        <notes>
          <body xmlns="http://www.w3.org/1999/xhtml">
            <p>FORMULA: C39H70O5</p>
            <p>CHARGE: 0</p>
          </body>
        </notes>
      </species>
      <species id="M_dag_pf_18_2_18_2_c" name="diacylglycerol(plasmodium,C18:2,C18:2)" compartment="c" hasOnlySubstanceUnits="false" boundaryCondition="false" constant="false">
        <notes>
          <body xmlns="http://www.w3.org/1999/xhtml">
            <p>FORMULA: C39H68O5</p>
            <p>CHARGE: 0</p>
          </body>
        </notes>
      </species>
      <species id="M_dag_pf_18_2_18_2_r" name="diacylglycerol(plasmodium,C18:2,C18:2)" compartment="r" hasOnlySubstanceUnits="false" boundaryCondition="false" constant="false">
        <notes>
          <body xmlns="http://www.w3.org/1999/xhtml">
            <p>FORMULA: C39H68O5</p>
            <p>CHARGE: 0</p>
          </body>
        </notes>
      </species>
      <species id="M_dag_pf_18_2_20_4_c" name="diacylglycerol(plasmodium,C18:2,C20:4)" compartment="c" hasOnlySubstanceUnits="false" boundaryCondition="false" constant="false">
        <notes>
          <body xmlns="http://www.w3.org/1999/xhtml">
            <p>FORMULA: C41H68O5</p>
            <p>CHARGE: 0</p>
          </body>
        </notes>
      </species>
      <species id="M_dag_pf_20_4_16_0_c" name="diacylglycerol(plasmodium,C20:4,C16:0)" compartment="c" hasOnlySubstanceUnits="false" boundaryCondition="false" constant="false">
        <notes>
          <body xmlns="http://www.w3.org/1999/xhtml">
            <p>FORMULA: C39H68O5</p>
            <p>CHARGE: 0</p>
          </body>
        </notes>
      </species>
      <species id="M_dag_pf_20_4_18_0_c" name="diacylglycerol(plasmodium,C20:4,C18:0)" compartment="c" hasOnlySubstanceUnits="false" boundaryCondition="false" constant="false">
        <notes>
          <body xmlns="http://www.w3.org/1999/xhtml">
            <p>FORMULA: C41H72O5</p>
            <p>CHARGE: 0</p>
          </body>
        </notes>
      </species>
      <species id="M_dag_pf_20_4_18_1_c" name="diacylglycerol(plasmodium,C20:4,C18:1)" compartment="c" hasOnlySubstanceUnits="false" boundaryCondition="false" constant="false">
        <notes>
          <body xmlns="http://www.w3.org/1999/xhtml">
            <p>FORMULA: C41H70O5</p>
            <p>CHARGE: 0</p>
          </body>
        </notes>
      </species>
      <species id="M_dag_pf_20_4_18_2_c" name="diacylglycerol(plasmodium,C20:4,C18:2)" compartment="c" hasOnlySubstanceUnits="false" boundaryCondition="false" constant="false">
        <notes>
          <body xmlns="http://www.w3.org/1999/xhtml">
            <p>FORMULA: C41H68O5</p>
            <p>CHARGE: 0</p>
          </body>
        </notes>
      </species>
      <species id="M_dag_pf_20_4_20_4_c" name="diacylglycerol(plasmodium,C20:4,C20:4)" compartment="c" hasOnlySubstanceUnits="false" boundaryCondition="false" constant="false">
        <notes>
          <body xmlns="http://www.w3.org/1999/xhtml">
            <p>FORMULA: C43H68O5</p>
            <p>CHARGE: 0</p>
          </body>
        </notes>
      </species>
      <species id="M_damp_c" name="dAMP" compartment="c" hasOnlySubstanceUnits="false" boundaryCondition="false" constant="false">
        <notes>
          <body xmlns="http://www.w3.org/1999/xhtml">
            <p>FORMULA: C10H12N5O6P</p>
            <p>CHARGE: -2</p>
          </body>
        </notes>
      </species>
      <species id="M_datp_c" name="dATP" compartment="c" hasOnlySubstanceUnits="false" boundaryCondition="false" constant="false">
        <notes>
          <body xmlns="http://www.w3.org/1999/xhtml">
            <p>FORMULA: C10H12N5O12P3</p>
            <p>CHARGE: -4</p>
          </body>
        </notes>
      </species>
      <species id="M_dcdp_c" name="dCDP" compartment="c" hasOnlySubstanceUnits="false" boundaryCondition="false" constant="false">
        <notes>
          <body xmlns="http://www.w3.org/1999/xhtml">
            <p>FORMULA: C9H12N3O10P2</p>
            <p>CHARGE: -3</p>
          </body>
        </notes>
      </species>
      <species id="M_dctp_c" name="dCTP" compartment="c" hasOnlySubstanceUnits="false" boundaryCondition="false" constant="false">
        <notes>
          <body xmlns="http://www.w3.org/1999/xhtml">
            <p>FORMULA: C9H12N3O13P3</p>
            <p>CHARGE: -4</p>
          </body>
        </notes>
      </species>
      <species id="M_ddcpdp_c" name="Dodecaprenyldiphosphate" compartment="c" hasOnlySubstanceUnits="false" boundaryCondition="false" constant="false">
        <notes>
          <body xmlns="http://www.w3.org/1999/xhtml">
            <p>FORMULA: C60H97O7P2</p>
            <p>CHARGE: -3</p>
          </body>
        </notes>
      </species>
      <species id="M_dgdp_c" name="dGDP" compartment="c" hasOnlySubstanceUnits="false" boundaryCondition="false" constant="false">
        <notes>
          <body xmlns="http://www.w3.org/1999/xhtml">
            <p>FORMULA: C10H12N5O10P2</p>
            <p>CHARGE: -3</p>
          </body>
        </notes>
      </species>
      <species id="M_dgmp_c" name="dGMP" compartment="c" hasOnlySubstanceUnits="false" boundaryCondition="false" constant="false">
        <notes>
          <body xmlns="http://www.w3.org/1999/xhtml">
            <p>FORMULA: C10H12N5O7P</p>
            <p>CHARGE: -2</p>
          </body>
        </notes>
      </species>
      <species id="M_dgsn_c" name="Deoxyguanosine" compartment="c" hasOnlySubstanceUnits="false" boundaryCondition="false" constant="false">
        <notes>
          <body xmlns="http://www.w3.org/1999/xhtml">
            <p>FORMULA: C10H13N5O4</p>
            <p>CHARGE: 0</p>
          </body>
        </notes>
      </species>
      <species id="M_dgtp_c" name="dGTP" compartment="c" hasOnlySubstanceUnits="false" boundaryCondition="false" constant="false">
        <notes>
          <body xmlns="http://www.w3.org/1999/xhtml">
            <p>FORMULA: C10H12N5O13P3</p>
            <p>CHARGE: -4</p>
          </body>
        </notes>
      </species>
      <species id="M_dhap_c" name="Dihydroxyacetonephosphate" compartment="c" hasOnlySubstanceUnits="false" boundaryCondition="false" constant="false">
        <notes>
          <body xmlns="http://www.w3.org/1999/xhtml">
            <p>FORMULA: C3H5O6P</p>
            <p>CHARGE: -2</p>
          </body>
        </notes>
      </species>
      <species id="M_dhf_c" name="7,8-Dihydrofolate" compartment="c" hasOnlySubstanceUnits="false" boundaryCondition="false" constant="false">
        <notes>
          <body xmlns="http://www.w3.org/1999/xhtml">
            <p>FORMULA: C19H19N7O6</p>
            <p>CHARGE: -2</p>
          </body>
        </notes>
      </species>
      <species id="M_dhna_c" name="1,4-Dihydroxy-2-naphthoate" compartment="c" hasOnlySubstanceUnits="false" boundaryCondition="false" constant="false">
        <notes>
          <body xmlns="http://www.w3.org/1999/xhtml">
            <p>FORMULA: C11H7O4</p>
            <p>CHARGE: -1</p>
          </body>
        </notes>
      </species>
      <species id="M_dhpt_c" name="Dihydropteroate" compartment="c" hasOnlySubstanceUnits="false" boundaryCondition="false" constant="false">
        <notes>
          <body xmlns="http://www.w3.org/1999/xhtml">
            <p>FORMULA: C14H13N6O3</p>
            <p>CHARGE: -1</p>
          </body>
        </notes>
      </species>
      <species id="M_didp_c" name="dIDP" compartment="c" hasOnlySubstanceUnits="false" boundaryCondition="false" constant="false">
        <notes>
          <body xmlns="http://www.w3.org/1999/xhtml">
            <p>FORMULA: C10H11N4O10P2</p>
            <p>CHARGE: -3</p>
          </body>
        </notes>
      </species>
      <species id="M_dimp_c" name="dIMP" compartment="c" hasOnlySubstanceUnits="false" boundaryCondition="false" constant="false">
        <notes>
          <body xmlns="http://www.w3.org/1999/xhtml">
            <p>FORMULA: C10H11N4O7P</p>
            <p>CHARGE: -2</p>
          </body>
        </notes>
      </species>
      <species id="M_din_c" name="Deoxyinosine" compartment="c" hasOnlySubstanceUnits="false" boundaryCondition="false" constant="false">
        <notes>
          <body xmlns="http://www.w3.org/1999/xhtml">
            <p>FORMULA: C10H12N4O4</p>
            <p>CHARGE: 0</p>
          </body>
        </notes>
      </species>
      <species id="M_dmpp_c" name="Dimethylallyldiphosphate" compartment="c" hasOnlySubstanceUnits="false" boundaryCondition="false" constant="false">
        <notes>
          <body xmlns="http://www.w3.org/1999/xhtml">
            <p>FORMULA: C5H9O7P2</p>
            <p>CHARGE: -3</p>
          </body>
        </notes>
      </species>
      <species id="M_dol11manp_c" name="Dolichylphosphate(11subunits)D-mannose" compartment="c" hasOnlySubstanceUnits="false" boundaryCondition="false" constant="false">
        <notes>
          <body xmlns="http://www.w3.org/1999/xhtml">
            <p>FORMULA: C61H102O9P</p>
            <p>CHARGE: -1</p>
          </body>
        </notes>
      </species>
      <species id="M_dol12manp_c" name="Dolichylphosphate(12subunits)D-mannose" compartment="c" hasOnlySubstanceUnits="false" boundaryCondition="false" constant="false">
        <notes>
          <body xmlns="http://www.w3.org/1999/xhtml">
            <p>FORMULA: C66H110O9P</p>
            <p>CHARGE: -1</p>
          </body>
        </notes>
      </species>
      <species id="M_doldp11_c" name="Dolichol(11subunits)diphosphate" compartment="c" hasOnlySubstanceUnits="false" boundaryCondition="false" constant="false">
        <notes>
          <body xmlns="http://www.w3.org/1999/xhtml">
            <p>FORMULA: C55H91O7P2</p>
            <p>CHARGE: -3</p>
          </body>
        </notes>
      </species>
      <species id="M_doldp12_c" name="Dolichol(12subunits)diphosphate" compartment="c" hasOnlySubstanceUnits="false" boundaryCondition="false" constant="false">
        <notes>
          <body xmlns="http://www.w3.org/1999/xhtml">
            <p>FORMULA: C60H99O7P2</p>
            <p>CHARGE: -3</p>
          </body>
        </notes>
      </species>
      <species id="M_dolichol11_c" name="Dolichol(11subunits)" compartment="c" hasOnlySubstanceUnits="false" boundaryCondition="false" constant="false">
        <notes>
          <body xmlns="http://www.w3.org/1999/xhtml">
            <p>FORMULA: C55H92O</p>
            <p>CHARGE: 0</p>
          </body>
        </notes>
      </species>
      <species id="M_dolichol12_c" name="Dolichol(12subunits)" compartment="c" hasOnlySubstanceUnits="false" boundaryCondition="false" constant="false">
        <notes>
          <body xmlns="http://www.w3.org/1999/xhtml">
            <p>FORMULA: C60H100O</p>
            <p>CHARGE: 0</p>
          </body>
        </notes>
      </species>
      <species id="M_dolp11_c" name="Dolichol(11subunits)phosphate" compartment="c" hasOnlySubstanceUnits="false" boundaryCondition="false" constant="false">
        <notes>
          <body xmlns="http://www.w3.org/1999/xhtml">
            <p>FORMULA: C55H91O4P</p>
            <p>CHARGE: -2</p>
          </body>
        </notes>
      </species>
      <species id="M_dolp12_c" name="Dolichol(12subunits)phosphate" compartment="c" hasOnlySubstanceUnits="false" boundaryCondition="false" constant="false">
        <notes>
          <body xmlns="http://www.w3.org/1999/xhtml">
            <p>FORMULA: C60H99O4P</p>
            <p>CHARGE: -2</p>
          </body>
        </notes>
      </species>
      <species id="M_dpcoa_c" name="Dephospho-CoA" compartment="c" hasOnlySubstanceUnits="false" boundaryCondition="false" constant="false">
        <notes>
          <body xmlns="http://www.w3.org/1999/xhtml">
            <p>FORMULA: C21H33N7O13P2S</p>
            <p>CHARGE: -2</p>
          </body>
        </notes>
      </species>
      <species id="M_dtdp_c" name="dTDP" compartment="c" hasOnlySubstanceUnits="false" boundaryCondition="false" constant="false">
        <notes>
          <body xmlns="http://www.w3.org/1999/xhtml">
            <p>FORMULA: C10H13N2O11P2</p>
            <p>CHARGE: -3</p>
          </body>
        </notes>
      </species>
      <species id="M_dtmp_c" name="dTMP" compartment="c" hasOnlySubstanceUnits="false" boundaryCondition="false" constant="false">
        <notes>
          <body xmlns="http://www.w3.org/1999/xhtml">
            <p>FORMULA: C10H13N2O8P</p>
            <p>CHARGE: -2</p>
          </body>
        </notes>
      </species>
      <species id="M_dttp_c" name="dTTP" compartment="c" hasOnlySubstanceUnits="false" boundaryCondition="false" constant="false">
        <notes>
          <body xmlns="http://www.w3.org/1999/xhtml">
            <p>FORMULA: C10H13N2O14P3</p>
            <p>CHARGE: -4</p>
          </body>
        </notes>
      </species>
      <species id="M_dudp_c" name="dUDP" compartment="c" hasOnlySubstanceUnits="false" boundaryCondition="false" constant="false">
        <notes>
          <body xmlns="http://www.w3.org/1999/xhtml">
            <p>FORMULA: C9H11N2O11P2</p>
            <p>CHARGE: -3</p>
          </body>
        </notes>
      </species>
      <species id="M_dump_c" name="dUMP" compartment="c" hasOnlySubstanceUnits="false" boundaryCondition="false" constant="false">
        <notes>
          <body xmlns="http://www.w3.org/1999/xhtml">
            <p>FORMULA: C9H11N2O8P</p>
            <p>CHARGE: -2</p>
          </body>
        </notes>
      </species>
      <species id="M_dutp_c" name="dUTP" compartment="c" hasOnlySubstanceUnits="false" boundaryCondition="false" constant="false">
        <notes>
          <body xmlns="http://www.w3.org/1999/xhtml">
            <p>FORMULA: C9H11N2O14P3</p>
            <p>CHARGE: -4</p>
          </body>
        </notes>
      </species>
      <species id="M_e4p_c" name="D-Erythrose4-phosphate" compartment="c" hasOnlySubstanceUnits="false" boundaryCondition="false" constant="false">
        <notes>
          <body xmlns="http://www.w3.org/1999/xhtml">
            <p>FORMULA: C4H7O7P</p>
            <p>CHARGE: -2</p>
          </body>
        </notes>
      </species>
      <species id="M_etha_c" name="Ethanolamine" compartment="c" hasOnlySubstanceUnits="false" boundaryCondition="false" constant="false">
        <notes>
          <body xmlns="http://www.w3.org/1999/xhtml">
            <p>FORMULA: C2H8NO</p>
            <p>CHARGE: 1</p>
          </body>
        </notes>
      </species>
      <species id="M_ethamp_c" name="Ethanolaminephosphate" compartment="c" hasOnlySubstanceUnits="false" boundaryCondition="false" constant="false">
        <notes>
          <body xmlns="http://www.w3.org/1999/xhtml">
            <p>FORMULA: C2H7NO4P</p>
            <p>CHARGE: -1</p>
          </body>
        </notes>
      </species>
      <species id="M_f6p_c" name="D-Fructose6-phosphate" compartment="c" hasOnlySubstanceUnits="false" boundaryCondition="false" constant="false">
        <notes>
          <body xmlns="http://www.w3.org/1999/xhtml">
            <p>FORMULA: C6H11O9P</p>
            <p>CHARGE: -2</p>
          </body>
        </notes>
      </species>
      <species id="M_fad_c" name="Flavinadeninedinucleotideoxidized" compartment="c" hasOnlySubstanceUnits="false" boundaryCondition="false" constant="false">
        <notes>
          <body xmlns="http://www.w3.org/1999/xhtml">
            <p>FORMULA: C27H31N9O15P2</p>
            <p>CHARGE: -2</p>
          </body>
        </notes>
      </species>
      <species id="M_fadh2_c" name="Flavinadeninedinucleotidereduced" compartment="c" hasOnlySubstanceUnits="false" boundaryCondition="false" constant="false">
        <notes>
          <body xmlns="http://www.w3.org/1999/xhtml">
            <p>FORMULA: C27H33N9O15P2</p>
            <p>CHARGE: -2</p>
          </body>
        </notes>
      </species>
      <species id="M_fdp_c" name="D-Fructose1,6-bisphosphate" compartment="c" hasOnlySubstanceUnits="false" boundaryCondition="false" constant="false">
        <notes>
          <body xmlns="http://www.w3.org/1999/xhtml">
            <p>FORMULA: C6H10O12P2</p>
            <p>CHARGE: -4</p>
          </body>
        </notes>
      </species>
      <species id="M_fe2_c" name="Fe2+" compartment="c" hasOnlySubstanceUnits="false" boundaryCondition="false" constant="false">
        <notes>
          <body xmlns="http://www.w3.org/1999/xhtml">
            <p>FORMULA: Fe</p>
            <p>CHARGE: 2</p>
          </body>
        </notes>
      </species>
      <species id="M_fmn_c" name="FMN" compartment="c" hasOnlySubstanceUnits="false" boundaryCondition="false" constant="false">
        <notes>
          <body xmlns="http://www.w3.org/1999/xhtml">
            <p>FORMULA: C17H19N4O9P</p>
            <p>CHARGE: -2</p>
          </body>
        </notes>
      </species>
      <species id="M_fol_c" name="Folate" compartment="c" hasOnlySubstanceUnits="false" boundaryCondition="false" constant="false">
        <notes>
          <body xmlns="http://www.w3.org/1999/xhtml">
            <p>FORMULA: C19H18N7O6</p>
            <p>CHARGE: -1</p>
          </body>
        </notes>
      </species>
      <species id="M_for_c" name="Formate" compartment="c" hasOnlySubstanceUnits="false" boundaryCondition="false" constant="false">
        <notes>
          <body xmlns="http://www.w3.org/1999/xhtml">
            <p>FORMULA: CH1O2</p>
            <p>CHARGE: -1</p>
          </body>
        </notes>
      </species>
      <species id="M_frdp_c" name="Farnesyldiphosphate" compartment="c" hasOnlySubstanceUnits="false" boundaryCondition="false" constant="false">
        <notes>
          <body xmlns="http://www.w3.org/1999/xhtml">
            <p>FORMULA: C15H25O7P2</p>
            <p>CHARGE: -3</p>
          </body>
        </notes>
      </species>
      <species id="M_fru_c" name="D-Fructose" compartment="c" hasOnlySubstanceUnits="false" boundaryCondition="false" constant="false">
        <notes>
          <body xmlns="http://www.w3.org/1999/xhtml">
            <p>FORMULA: C6H12O6</p>
            <p>CHARGE: 0</p>
          </body>
        </notes>
      </species>
      <species id="M_g1p_c" name="D-Glucose1-phosphate" compartment="c" hasOnlySubstanceUnits="false" boundaryCondition="false" constant="false">
        <notes>
          <body xmlns="http://www.w3.org/1999/xhtml">
            <p>FORMULA: C6H11O9P</p>
            <p>CHARGE: -2</p>
          </body>
        </notes>
      </species>
      <species id="M_g3p_c" name="Glyceraldehyde3-phosphate" compartment="c" hasOnlySubstanceUnits="false" boundaryCondition="false" constant="false">
        <notes>
          <body xmlns="http://www.w3.org/1999/xhtml">
            <p>FORMULA: C3H5O6P</p>
            <p>CHARGE: -2</p>
          </body>
        </notes>
      </species>
      <species id="M_g3pc_c" name="sn-Glycero-3-phosphocholine" compartment="c" hasOnlySubstanceUnits="false" boundaryCondition="false" constant="false">
        <notes>
          <body xmlns="http://www.w3.org/1999/xhtml">
            <p>FORMULA: C8H20NO6P</p>
            <p>CHARGE: 0</p>
          </body>
        </notes>
      </species>
      <species id="M_g3pe_c" name="sn-Glycero-3-phosphoethanolamine" compartment="c" hasOnlySubstanceUnits="false" boundaryCondition="false" constant="false">
        <notes>
          <body xmlns="http://www.w3.org/1999/xhtml">
            <p>FORMULA: C5H14NO6P</p>
            <p>CHARGE: 0</p>
          </body>
        </notes>
      </species>
      <species id="M_g6p_c" name="D-Glucose6-phosphate" compartment="c" hasOnlySubstanceUnits="false" boundaryCondition="false" constant="false">
        <notes>
          <body xmlns="http://www.w3.org/1999/xhtml">
            <p>FORMULA: C6H11O9P</p>
            <p>CHARGE: -2</p>
          </body>
        </notes>
      </species>
      <species id="M_gacpail_pf_18_0_18_1_16_0_c" name="glucosaminyl-acylphosphatidylinositol(plasmodium,C18:0,C18:1,inositol-C16:0)" compartment="c" hasOnlySubstanceUnits="false" boundaryCondition="false" constant="false">
        <notes>
          <body xmlns="http://www.w3.org/1999/xhtml">
            <p>FORMULA: C67H126NO18P</p>
            <p>CHARGE: 0</p>
          </body>
        </notes>
      </species>
      <species id="M_gam_c" name="D-Glucosamine" compartment="c" hasOnlySubstanceUnits="false" boundaryCondition="false" constant="false">
        <notes>
          <body xmlns="http://www.w3.org/1999/xhtml">
            <p>FORMULA: C6H14NO5</p>
            <p>CHARGE: 1</p>
          </body>
        </notes>
      </species>
      <species id="M_gam6p_c" name="D-Glucosamine6-phosphate" compartment="c" hasOnlySubstanceUnits="false" boundaryCondition="false" constant="false">
        <notes>
          <body xmlns="http://www.w3.org/1999/xhtml">
            <p>FORMULA: C6H13NO8P</p>
            <p>CHARGE: -1</p>
          </body>
        </notes>
      </species>
      <species id="M_gcald_c" name="Glycolaldehyde" compartment="c" hasOnlySubstanceUnits="false" boundaryCondition="false" constant="false">
        <notes>
          <body xmlns="http://www.w3.org/1999/xhtml">
            <p>FORMULA: C2H4O2</p>
            <p>CHARGE: 0</p>
          </body>
        </notes>
      </species>
      <species id="M_gdp_c" name="GDP" compartment="c" hasOnlySubstanceUnits="false" boundaryCondition="false" constant="false">
        <notes>
          <body xmlns="http://www.w3.org/1999/xhtml">
            <p>FORMULA: C10H12N5O11P2</p>
            <p>CHARGE: -3</p>
          </body>
        </notes>
      </species>
      <species id="M_gdpddman_c" name="GDP-4-dehydro-6-deoxy-D-mannose" compartment="c" hasOnlySubstanceUnits="false" boundaryCondition="false" constant="false">
        <notes>
          <body xmlns="http://www.w3.org/1999/xhtml">
            <p>FORMULA: C16H21N5O15P2</p>
            <p>CHARGE: -2</p>
          </body>
        </notes>
      </species>
      <species id="M_gdpfuc_c" name="GDP-L-fucose" compartment="c" hasOnlySubstanceUnits="false" boundaryCondition="false" constant="false">
        <notes>
          <body xmlns="http://www.w3.org/1999/xhtml">
            <p>FORMULA: C16H23N5O15P2</p>
            <p>CHARGE: -2</p>
          </body>
        </notes>
      </species>
      <species id="M_gdpmann_c" name="GDP-D-mannose" compartment="c" hasOnlySubstanceUnits="false" boundaryCondition="false" constant="false">
        <notes>
          <body xmlns="http://www.w3.org/1999/xhtml">
            <p>FORMULA: C16H23N5O16P2</p>
            <p>CHARGE: -2</p>
          </body>
        </notes>
      </species>
      <species id="M_gdptp_c" name="Guanosine3-diphosphate5-triphosphate" compartment="c" hasOnlySubstanceUnits="false" boundaryCondition="false" constant="false">
        <notes>
          <body xmlns="http://www.w3.org/1999/xhtml">
            <p>FORMULA: C10H11N5O20P5</p>
            <p>CHARGE: -7</p>
          </body>
        </notes>
      </species>
      <species id="M_ggdp_c" name="Geranylgeranyldiphosphate" compartment="c" hasOnlySubstanceUnits="false" boundaryCondition="false" constant="false">
        <notes>
          <body xmlns="http://www.w3.org/1999/xhtml">
            <p>FORMULA: C20H33O7P2</p>
            <p>CHARGE: -3</p>
          </body>
        </notes>
      </species>
      <species id="M_glc_DASH_D_c" name="D-Glucose" compartment="c" hasOnlySubstanceUnits="false" boundaryCondition="false" constant="false">
        <notes>
          <body xmlns="http://www.w3.org/1999/xhtml">
            <p>FORMULA: C6H12O6</p>
            <p>CHARGE: 0</p>
          </body>
        </notes>
      </species>
      <species id="M_glcn_c" name="D-Gluconate" compartment="c" hasOnlySubstanceUnits="false" boundaryCondition="false" constant="false">
        <notes>
          <body xmlns="http://www.w3.org/1999/xhtml">
            <p>FORMULA: C6H11O7</p>
            <p>CHARGE: -1</p>
          </body>
        </notes>
      </species>
      <species id="M_gln_DASH_L_c" name="L-Glutamine" compartment="c" hasOnlySubstanceUnits="false" boundaryCondition="false" constant="false">
        <notes>
          <body xmlns="http://www.w3.org/1999/xhtml">
            <p>FORMULA: C5H10N2O3</p>
            <p>CHARGE: 0</p>
          </body>
        </notes>
      </species>
      <species id="M_glu_DASH_L_c" name="L-Glutamate" compartment="c" hasOnlySubstanceUnits="false" boundaryCondition="false" constant="false">
        <notes>
          <body xmlns="http://www.w3.org/1999/xhtml">
            <p>FORMULA: C5H8NO4</p>
            <p>CHARGE: -1</p>
          </body>
        </notes>
      </species>
      <species id="M_glu5sa_c" name="L-Glutamate5-semialdehyde" compartment="c" hasOnlySubstanceUnits="false" boundaryCondition="false" constant="false">
        <notes>
          <body xmlns="http://www.w3.org/1999/xhtml">
            <p>FORMULA: C5H9NO3</p>
            <p>CHARGE: 0</p>
          </body>
        </notes>
      </species>
      <species id="M_glucys_c" name="gamma-L-Glutamyl-L-cysteine" compartment="c" hasOnlySubstanceUnits="false" boundaryCondition="false" constant="false">
        <notes>
          <body xmlns="http://www.w3.org/1999/xhtml">
            <p>FORMULA: C8H13N2O5S</p>
            <p>CHARGE: -1</p>
          </body>
        </notes>
      </species>
      <species id="M_gly_c" name="Glycine" compartment="c" hasOnlySubstanceUnits="false" boundaryCondition="false" constant="false">
        <notes>
          <body xmlns="http://www.w3.org/1999/xhtml">
            <p>FORMULA: C2H5NO2</p>
            <p>CHARGE: 0</p>
          </body>
        </notes>
      </species>
      <species id="M_glyc_c" name="Glycerol" compartment="c" hasOnlySubstanceUnits="false" boundaryCondition="false" constant="false">
        <notes>
          <body xmlns="http://www.w3.org/1999/xhtml">
            <p>FORMULA: C3H8O3</p>
            <p>CHARGE: 0</p>
          </body>
        </notes>
      </species>
      <species id="M_glyc_DASH_R_c" name="(R)-Glycerate" compartment="c" hasOnlySubstanceUnits="false" boundaryCondition="false" constant="false">
        <notes>
          <body xmlns="http://www.w3.org/1999/xhtml">
            <p>FORMULA: C3H5O4</p>
            <p>CHARGE: -1</p>
          </body>
        </notes>
      </species>
      <species id="M_glyc3p_c" name="Glycerol3-phosphate" compartment="c" hasOnlySubstanceUnits="false" boundaryCondition="false" constant="false">
        <notes>
          <body xmlns="http://www.w3.org/1999/xhtml">
            <p>FORMULA: C3H7O6P</p>
            <p>CHARGE: -2</p>
          </body>
        </notes>
      </species>
      <species id="M_gmp_c" name="GMP" compartment="c" hasOnlySubstanceUnits="false" boundaryCondition="false" constant="false">
        <notes>
          <body xmlns="http://www.w3.org/1999/xhtml">
            <p>FORMULA: C10H12N5O8P</p>
            <p>CHARGE: -2</p>
          </body>
        </notes>
      </species>
      <species id="M_gpail_pf_18_0_18_1_c" name="D-glucosaminylphosphatidylinositol(plasmodium,C18:0,C18:1)" compartment="c" hasOnlySubstanceUnits="false" boundaryCondition="false" constant="false">
        <notes>
          <body xmlns="http://www.w3.org/1999/xhtml">
            <p>FORMULA: C51H96NO17P</p>
            <p>CHARGE: 0</p>
          </body>
        </notes>
      </species>
      <species id="M_grdp_c" name="Geranyldiphosphate" compartment="c" hasOnlySubstanceUnits="false" boundaryCondition="false" constant="false">
        <notes>
          <body xmlns="http://www.w3.org/1999/xhtml">
            <p>FORMULA: C10H17O7P2</p>
            <p>CHARGE: -3</p>
          </body>
        </notes>
      </species>
      <species id="M_grxox_c" name="glutaredoxin(oxidized)" compartment="c" hasOnlySubstanceUnits="false" boundaryCondition="false" constant="false">
        <notes>
          <body xmlns="http://www.w3.org/1999/xhtml">
            <p>FORMULA: X</p>
            <p>CHARGE: 0</p>
          </body>
        </notes>
      </species>
      <species id="M_grxrd_c" name="glutaredoxin(reduced)" compartment="c" hasOnlySubstanceUnits="false" boundaryCondition="false" constant="false">
        <notes>
          <body xmlns="http://www.w3.org/1999/xhtml">
            <p>FORMULA: XH2</p>
            <p>CHARGE: 0</p>
          </body>
        </notes>
      </species>
      <species id="M_gsn_c" name="Guanosine" compartment="c" hasOnlySubstanceUnits="false" boundaryCondition="false" constant="false">
        <notes>
          <body xmlns="http://www.w3.org/1999/xhtml">
            <p>FORMULA: C10H13N5O5</p>
            <p>CHARGE: 0</p>
          </body>
        </notes>
      </species>
      <species id="M_gthox_c" name="Oxidizedglutathione" compartment="c" hasOnlySubstanceUnits="false" boundaryCondition="false" constant="false">
        <notes>
          <body xmlns="http://www.w3.org/1999/xhtml">
            <p>FORMULA: C20H30N6O12S2</p>
            <p>CHARGE: -2</p>
          </body>
        </notes>
      </species>
      <species id="M_gthrd_c" name="Reducedglutathione" compartment="c" hasOnlySubstanceUnits="false" boundaryCondition="false" constant="false">
        <notes>
          <body xmlns="http://www.w3.org/1999/xhtml">
            <p>FORMULA: C10H16N3O6S</p>
            <p>CHARGE: -1</p>
          </body>
        </notes>
      </species>
      <species id="M_gtp_c" name="GTP" compartment="c" hasOnlySubstanceUnits="false" boundaryCondition="false" constant="false">
        <notes>
          <body xmlns="http://www.w3.org/1999/xhtml">
            <p>FORMULA: C10H12N5O14P3</p>
            <p>CHARGE: -4</p>
          </body>
        </notes>
      </species>
      <species id="M_gua_c" name="Guanine" compartment="c" hasOnlySubstanceUnits="false" boundaryCondition="false" constant="false">
        <notes>
          <body xmlns="http://www.w3.org/1999/xhtml">
            <p>FORMULA: C5H5N5O</p>
            <p>CHARGE: 0</p>
          </body>
        </notes>
      </species>
      <species id="M_h_c" name="H+" compartment="c" hasOnlySubstanceUnits="false" boundaryCondition="false" constant="false">
        <notes>
          <body xmlns="http://www.w3.org/1999/xhtml">
            <p>FORMULA: H</p>
            <p>CHARGE: 1</p>
          </body>
        </notes>
      </species>
      <species id="M_h2o_c" name="H2O" compartment="c" hasOnlySubstanceUnits="false" boundaryCondition="false" constant="false">
        <notes>
          <body xmlns="http://www.w3.org/1999/xhtml">
            <p>FORMULA: H2O</p>
            <p>CHARGE: 0</p>
          </body>
        </notes>
      </species>
      <species id="M_h2o2_c" name="Hydrogenperoxide" compartment="c" hasOnlySubstanceUnits="false" boundaryCondition="false" constant="false">
        <notes>
          <body xmlns="http://www.w3.org/1999/xhtml">
            <p>FORMULA: H2O2</p>
            <p>CHARGE: 0</p>
          </body>
        </notes>
      </species>
      <species id="M_hco3_c" name="Bicarbonate" compartment="c" hasOnlySubstanceUnits="false" boundaryCondition="false" constant="false">
        <notes>
          <body xmlns="http://www.w3.org/1999/xhtml">
            <p>FORMULA: CHO3</p>
            <p>CHARGE: -1</p>
          </body>
        </notes>
      </species>
      <species id="M_hcys_DASH_L_c" name="L-Homocysteine" compartment="c" hasOnlySubstanceUnits="false" boundaryCondition="false" constant="false">
        <notes>
          <body xmlns="http://www.w3.org/1999/xhtml">
            <p>FORMULA: C4H9NO2S</p>
            <p>CHARGE: 0</p>
          </body>
        </notes>
      </species>
      <species id="M_hdca_c" name="Hexadecanoate(n-C16:0)" compartment="c" hasOnlySubstanceUnits="false" boundaryCondition="false" constant="false">
        <notes>
          <body xmlns="http://www.w3.org/1999/xhtml">
            <p>FORMULA: C16H31O2</p>
            <p>CHARGE: -1</p>
          </body>
        </notes>
      </species>
      <species id="M_his_DASH_L_c" name="L-Histidine" compartment="c" hasOnlySubstanceUnits="false" boundaryCondition="false" constant="false">
        <notes>
          <body xmlns="http://www.w3.org/1999/xhtml">
            <p>FORMULA: C6H9N3O2</p>
            <p>CHARGE: 0</p>
          </body>
        </notes>
      </species>
      <species id="M_hmbil_c" name="Hydroxymethylbilane" compartment="c" hasOnlySubstanceUnits="false" boundaryCondition="false" constant="false">
        <notes>
          <body xmlns="http://www.w3.org/1999/xhtml">
            <p>FORMULA: C40H38N4O17</p>
            <p>CHARGE: -8</p>
          </body>
        </notes>
      </species>
      <species id="M_hxan_c" name="Hypoxanthine" compartment="c" hasOnlySubstanceUnits="false" boundaryCondition="false" constant="false">
        <notes>
          <body xmlns="http://www.w3.org/1999/xhtml">
            <p>FORMULA: C5H4N4O</p>
            <p>CHARGE: 0</p>
          </body>
        </notes>
      </species>
      <species id="M_ichor_c" name="Isochorismate" compartment="c" hasOnlySubstanceUnits="false" boundaryCondition="false" constant="false">
        <notes>
          <body xmlns="http://www.w3.org/1999/xhtml">
            <p>FORMULA: C10H8O6</p>
            <p>CHARGE: -2</p>
          </body>
        </notes>
      </species>
      <species id="M_ile_DASH_L_c" name="L-Isoleucine" compartment="c" hasOnlySubstanceUnits="false" boundaryCondition="false" constant="false">
        <notes>
          <body xmlns="http://www.w3.org/1999/xhtml">
            <p>FORMULA: C6H13NO2</p>
            <p>CHARGE: 0</p>
          </body>
        </notes>
      </species>
      <species id="M_imp_c" name="IMP" compartment="c" hasOnlySubstanceUnits="false" boundaryCondition="false" constant="false">
        <notes>
          <body xmlns="http://www.w3.org/1999/xhtml">
            <p>FORMULA: C10H11N4O8P</p>
            <p>CHARGE: -2</p>
          </body>
        </notes>
      </species>
      <species id="M_inost_c" name="myo-Inositol" compartment="c" hasOnlySubstanceUnits="false" boundaryCondition="false" constant="false">
        <notes>
          <body xmlns="http://www.w3.org/1999/xhtml">
            <p>FORMULA: C6H12O6</p>
            <p>CHARGE: 0</p>
          </body>
        </notes>
      </species>
      <species id="M_ins_c" name="Inosine" compartment="c" hasOnlySubstanceUnits="false" boundaryCondition="false" constant="false">
        <notes>
          <body xmlns="http://www.w3.org/1999/xhtml">
            <p>FORMULA: C10H12N4O5</p>
            <p>CHARGE: 0</p>
          </body>
        </notes>
      </species>
      <species id="M_ipdp_c" name="Isopentenyldiphosphate" compartment="c" hasOnlySubstanceUnits="false" boundaryCondition="false" constant="false">
        <notes>
          <body xmlns="http://www.w3.org/1999/xhtml">
            <p>FORMULA: C5H9O7P2</p>
            <p>CHARGE: -3</p>
          </body>
        </notes>
      </species>
      <species id="M_lac_DASH_D_c" name="D-Lactate" compartment="c" hasOnlySubstanceUnits="false" boundaryCondition="false" constant="false">
        <notes>
          <body xmlns="http://www.w3.org/1999/xhtml">
            <p>FORMULA: C3H5O3</p>
            <p>CHARGE: -1</p>
          </body>
        </notes>
      </species>
      <species id="M_lac_DASH_L_c" name="L-Lactate" compartment="c" hasOnlySubstanceUnits="false" boundaryCondition="false" constant="false">
        <notes>
          <body xmlns="http://www.w3.org/1999/xhtml">
            <p>FORMULA: C3H5O3</p>
            <p>CHARGE: -1</p>
          </body>
        </notes>
      </species>
      <species id="M_leu_DASH_L_c" name="L-Leucine" compartment="c" hasOnlySubstanceUnits="false" boundaryCondition="false" constant="false">
        <notes>
          <body xmlns="http://www.w3.org/1999/xhtml">
            <p>FORMULA: C6H13NO2</p>
            <p>CHARGE: 0</p>
          </body>
        </notes>
      </species>
      <species id="M_lgt_DASH_S_c" name="(R)-S-Lactoylglutathione" compartment="c" hasOnlySubstanceUnits="false" boundaryCondition="false" constant="false">
        <notes>
          <body xmlns="http://www.w3.org/1999/xhtml">
            <p>FORMULA: C13H20N3O8S</p>
            <p>CHARGE: -1</p>
          </body>
        </notes>
      </species>
      <species id="M_lipoate_c" name="Lipoate" compartment="c" hasOnlySubstanceUnits="false" boundaryCondition="false" constant="false">
        <notes>
          <body xmlns="http://www.w3.org/1999/xhtml">
            <p>FORMULA: C8H14O2S2</p>
            <p>CHARGE: 0</p>
          </body>
        </notes>
      </species>
      <species id="M_lnlc_c" name="linoleicacid(allcisC18:2)n-6" compartment="c" hasOnlySubstanceUnits="false" boundaryCondition="false" constant="false">
        <notes>
          <body xmlns="http://www.w3.org/1999/xhtml">
            <p>FORMULA: C18H31O2</p>
            <p>CHARGE: -1</p>
          </body>
        </notes>
      </species>
      <species id="M_lnlccoa_c" name="linoleiccoenzymeA" compartment="c" hasOnlySubstanceUnits="false" boundaryCondition="false" constant="false">
        <notes>
          <body xmlns="http://www.w3.org/1999/xhtml">
            <p>FORMULA: C39H62N7O17P3S</p>
            <p>CHARGE: -4</p>
          </body>
        </notes>
      </species>
      <species id="M_lpchol_pf_16_0_c" name="lysophosphatidylcholine(plasmodium,C16:0)" compartment="c" hasOnlySubstanceUnits="false" boundaryCondition="false" constant="false">
        <notes>
          <body xmlns="http://www.w3.org/1999/xhtml">
            <p>FORMULA: C24H50NO7P</p>
            <p>CHARGE: 0</p>
          </body>
        </notes>
      </species>
      <species id="M_lpchol_pf_18_1_c" name="lysophosphatidylcholine(plasmodium,C18:1)" compartment="c" hasOnlySubstanceUnits="false" boundaryCondition="false" constant="false">
        <notes>
          <body xmlns="http://www.w3.org/1999/xhtml">
            <p>FORMULA: C26H52NO7P</p>
            <p>CHARGE: 0</p>
          </body>
        </notes>
      </species>
      <species id="M_lpchol_pf_18_2_c" name="lysophosphatidylcholine(plasmodium,C18:2)" compartment="c" hasOnlySubstanceUnits="false" boundaryCondition="false" constant="false">
        <notes>
          <body xmlns="http://www.w3.org/1999/xhtml">
            <p>FORMULA: C26H50NO7P</p>
            <p>CHARGE: 0</p>
          </body>
        </notes>
      </species>
      <species id="M_lpchol_pf_20_4_c" name="lysophosphatidylcholine(plasmodium,C20:4)" compartment="c" hasOnlySubstanceUnits="false" boundaryCondition="false" constant="false">
        <notes>
          <body xmlns="http://www.w3.org/1999/xhtml">
            <p>FORMULA: C28H50NO7P</p>
            <p>CHARGE: 0</p>
          </body>
        </notes>
      </species>
      <species id="M_lpe_pf_16_0_c" name="lysophosphatidylethanolamine(plasmodium,C16:0)" compartment="c" hasOnlySubstanceUnits="false" boundaryCondition="false" constant="false">
        <notes>
          <body xmlns="http://www.w3.org/1999/xhtml">
            <p>FORMULA: C21H44NO7P</p>
            <p>CHARGE: 0</p>
          </body>
        </notes>
      </species>
      <species id="M_lpe_pf_18_1_c" name="lysophosphatidylethanolamine(plasmodium,C18:1)" compartment="c" hasOnlySubstanceUnits="false" boundaryCondition="false" constant="false">
        <notes>
          <body xmlns="http://www.w3.org/1999/xhtml">
            <p>FORMULA: C23H46NO7P</p>
            <p>CHARGE: 0</p>
          </body>
        </notes>
      </species>
      <species id="M_lpe_pf_18_2_c" name="lysophosphatidylethanolamine(plasmodium,C18:2)" compartment="c" hasOnlySubstanceUnits="false" boundaryCondition="false" constant="false">
        <notes>
          <body xmlns="http://www.w3.org/1999/xhtml">
            <p>FORMULA: C23H44NO7P</p>
            <p>CHARGE: 0</p>
          </body>
        </notes>
      </species>
      <species id="M_lpe_pf_20_4_c" name="lysophosphatidylethanolamine(plasmodium,C20:4)" compartment="c" hasOnlySubstanceUnits="false" boundaryCondition="false" constant="false">
        <notes>
          <body xmlns="http://www.w3.org/1999/xhtml">
            <p>FORMULA: C25H44NO7P</p>
            <p>CHARGE: 0</p>
          </body>
        </notes>
      </species>
      <species id="M_lys_DASH_L_c" name="L-Lysine" compartment="c" hasOnlySubstanceUnits="false" boundaryCondition="false" constant="false">
        <notes>
          <body xmlns="http://www.w3.org/1999/xhtml">
            <p>FORMULA: C6H15N2O2</p>
            <p>CHARGE: 1</p>
          </body>
        </notes>
      </species>
      <species id="M_mal_DASH_L_c" name="L-Malate" compartment="c" hasOnlySubstanceUnits="false" boundaryCondition="false" constant="false">
        <notes>
          <body xmlns="http://www.w3.org/1999/xhtml">
            <p>FORMULA: C4H4O5</p>
            <p>CHARGE: -2</p>
          </body>
        </notes>
      </species>
      <species id="M_malcoa_c" name="Malonyl-CoA" compartment="c" hasOnlySubstanceUnits="false" boundaryCondition="false" constant="false">
        <notes>
          <body xmlns="http://www.w3.org/1999/xhtml">
            <p>FORMULA: C24H33N7O19P3S</p>
            <p>CHARGE: -5</p>
          </body>
        </notes>
      </species>
      <species id="M_man_c" name="D-Mannose" compartment="c" hasOnlySubstanceUnits="false" boundaryCondition="false" constant="false">
        <notes>
          <body xmlns="http://www.w3.org/1999/xhtml">
            <p>FORMULA: C6H12O6</p>
            <p>CHARGE: 0</p>
          </body>
        </notes>
      </species>
      <species id="M_man1p_c" name="D-Mannose1-phosphate" compartment="c" hasOnlySubstanceUnits="false" boundaryCondition="false" constant="false">
        <notes>
          <body xmlns="http://www.w3.org/1999/xhtml">
            <p>FORMULA: C6H11O9P</p>
            <p>CHARGE: -2</p>
          </body>
        </notes>
      </species>
      <species id="M_man6p_c" name="D-Mannose6-phosphate" compartment="c" hasOnlySubstanceUnits="false" boundaryCondition="false" constant="false">
        <notes>
          <body xmlns="http://www.w3.org/1999/xhtml">
            <p>FORMULA: C6H11O9P</p>
            <p>CHARGE: -2</p>
          </body>
        </notes>
      </species>
      <species id="M_mercplac_c" name="3-Mercaptolactate" compartment="c" hasOnlySubstanceUnits="false" boundaryCondition="false" constant="false">
        <notes>
          <body xmlns="http://www.w3.org/1999/xhtml">
            <p>FORMULA: C3H5O3S</p>
            <p>CHARGE: -1</p>
          </body>
        </notes>
      </species>
      <species id="M_mercppyr_c" name="Mercaptopyruvate" compartment="c" hasOnlySubstanceUnits="false" boundaryCondition="false" constant="false">
        <notes>
          <body xmlns="http://www.w3.org/1999/xhtml">
            <p>FORMULA: C3H3O3S</p>
            <p>CHARGE: -1</p>
          </body>
        </notes>
      </species>
      <species id="M_met_DASH_L_c" name="L-Methionine" compartment="c" hasOnlySubstanceUnits="false" boundaryCondition="false" constant="false">
        <notes>
          <body xmlns="http://www.w3.org/1999/xhtml">
            <p>FORMULA: C5H11NO2S</p>
            <p>CHARGE: 0</p>
          </body>
        </notes>
      </species>
      <species id="M_mi145p_c" name="1D-myo-Inositol1,4,5-trisphosphate" compartment="c" hasOnlySubstanceUnits="false" boundaryCondition="false" constant="false">
        <notes>
          <body xmlns="http://www.w3.org/1999/xhtml">
            <p>FORMULA: C6H9O15P3</p>
            <p>CHARGE: -6</p>
          </body>
        </notes>
      </species>
      <species id="M_mi3p_DASH_D_c" name="1D-myo-Inositol3-phosphate" compartment="c" hasOnlySubstanceUnits="false" boundaryCondition="false" constant="false">
        <notes>
          <body xmlns="http://www.w3.org/1999/xhtml">
            <p>FORMULA: C6H11O9P</p>
            <p>CHARGE: -2</p>
          </body>
        </notes>
      </species>
      <species id="M_mlthf_c" name="5,10-Methylenetetrahydrofolate" compartment="c" hasOnlySubstanceUnits="false" boundaryCondition="false" constant="false">
        <notes>
          <body xmlns="http://www.w3.org/1999/xhtml">
            <p>FORMULA: C20H21N7O6</p>
            <p>CHARGE: -2</p>
          </body>
        </notes>
      </species>
      <species id="M_mqn4_c" name="Menaquinone4" compartment="c" hasOnlySubstanceUnits="false" boundaryCondition="false" constant="false">
        <notes>
          <body xmlns="http://www.w3.org/1999/xhtml">
            <p>FORMULA: C31H42O2</p>
            <p>CHARGE: 0</p>
          </body>
        </notes>
      </species>
      <species id="M_mthgxl_c" name="Methylglyoxal" compartment="c" hasOnlySubstanceUnits="false" boundaryCondition="false" constant="false">
        <notes>
          <body xmlns="http://www.w3.org/1999/xhtml">
            <p>FORMULA: C3H4O2</p>
            <p>CHARGE: 0</p>
          </body>
        </notes>
      </species>
      <species id="M_na1_c" name="Sodium" compartment="c" hasOnlySubstanceUnits="false" boundaryCondition="false" constant="false">
        <notes>
          <body xmlns="http://www.w3.org/1999/xhtml">
            <p>FORMULA: Na</p>
            <p>CHARGE: 1</p>
          </body>
        </notes>
      </species>
      <species id="M_nac_c" name="Nicotinate" compartment="c" hasOnlySubstanceUnits="false" boundaryCondition="false" constant="false">
        <notes>
          <body xmlns="http://www.w3.org/1999/xhtml">
            <p>FORMULA: C6H4NO2</p>
            <p>CHARGE: -1</p>
          </body>
        </notes>
      </species>
      <species id="M_nad_c" name="Nicotinamideadeninedinucleotide" compartment="c" hasOnlySubstanceUnits="false" boundaryCondition="false" constant="false">
        <notes>
          <body xmlns="http://www.w3.org/1999/xhtml">
            <p>FORMULA: C21H26N7O14P2</p>
            <p>CHARGE: -1</p>
          </body>
        </notes>
      </species>
      <species id="M_nadh_c" name="Nicotinamideadeninedinucleotide-reduced" compartment="c" hasOnlySubstanceUnits="false" boundaryCondition="false" constant="false">
        <notes>
          <body xmlns="http://www.w3.org/1999/xhtml">
            <p>FORMULA: C21H27N7O14P2</p>
            <p>CHARGE: -2</p>
          </body>
        </notes>
      </species>
      <species id="M_nadp_c" name="Nicotinamideadeninedinucleotidephosphate" compartment="c" hasOnlySubstanceUnits="false" boundaryCondition="false" constant="false">
        <notes>
          <body xmlns="http://www.w3.org/1999/xhtml">
            <p>FORMULA: C21H25N7O17P3</p>
            <p>CHARGE: -3</p>
          </body>
        </notes>
      </species>
      <species id="M_nadph_c" name="Nicotinamideadeninedinucleotidephosphate-reduced" compartment="c" hasOnlySubstanceUnits="false" boundaryCondition="false" constant="false">
        <notes>
          <body xmlns="http://www.w3.org/1999/xhtml">
            <p>FORMULA: C21H26N7O17P3</p>
            <p>CHARGE: -4</p>
          </body>
        </notes>
      </species>
      <species id="M_ncam_c" name="Nicotinamide" compartment="c" hasOnlySubstanceUnits="false" boundaryCondition="false" constant="false">
        <notes>
          <body xmlns="http://www.w3.org/1999/xhtml">
            <p>FORMULA: C6H6N2O</p>
            <p>CHARGE: 0</p>
          </body>
        </notes>
      </species>
      <species id="M_nh4_c" name="Ammonium" compartment="c" hasOnlySubstanceUnits="false" boundaryCondition="false" constant="false">
        <notes>
          <body xmlns="http://www.w3.org/1999/xhtml">
            <p>FORMULA: H4N</p>
            <p>CHARGE: 1</p>
          </body>
        </notes>
      </species>
      <species id="M_nmn_c" name="NMN" compartment="c" hasOnlySubstanceUnits="false" boundaryCondition="false" constant="false">
        <notes>
          <body xmlns="http://www.w3.org/1999/xhtml">
            <p>FORMULA: C11H14N2O8P</p>
            <p>CHARGE: -1</p>
          </body>
        </notes>
      </species>
      <species id="M_o2_c" name="O2" compartment="c" hasOnlySubstanceUnits="false" boundaryCondition="false" constant="false">
        <notes>
          <body xmlns="http://www.w3.org/1999/xhtml">
            <p>FORMULA: O2</p>
            <p>CHARGE: 0</p>
          </body>
        </notes>
      </species>
      <species id="M_o2s_c" name="Superoxideanion" compartment="c" hasOnlySubstanceUnits="false" boundaryCondition="false" constant="false">
        <notes>
          <body xmlns="http://www.w3.org/1999/xhtml">
            <p>FORMULA: O2</p>
            <p>CHARGE: -1</p>
          </body>
        </notes>
      </species>
      <species id="M_oaa_c" name="Oxaloacetate" compartment="c" hasOnlySubstanceUnits="false" boundaryCondition="false" constant="false">
        <notes>
          <body xmlns="http://www.w3.org/1999/xhtml">
            <p>FORMULA: C4H2O5</p>
            <p>CHARGE: -2</p>
          </body>
        </notes>
      </species>
      <species id="M_ocdca_c" name="octadecanoate(n-C18:0)" compartment="c" hasOnlySubstanceUnits="false" boundaryCondition="false" constant="false">
        <notes>
          <body xmlns="http://www.w3.org/1999/xhtml">
            <p>FORMULA: C18H35O2</p>
            <p>CHARGE: -1</p>
          </body>
        </notes>
      </species>
      <species id="M_ocdcea_c" name="octadecenoate(n-C18:1)" compartment="c" hasOnlySubstanceUnits="false" boundaryCondition="false" constant="false">
        <notes>
          <body xmlns="http://www.w3.org/1999/xhtml">
            <p>FORMULA: C18H33O2</p>
            <p>CHARGE: -1</p>
          </body>
        </notes>
      </species>
      <species id="M_octdp_c" name="all-trans-Octaprenyldiphosphate" compartment="c" hasOnlySubstanceUnits="false" boundaryCondition="false" constant="false">
        <notes>
          <body xmlns="http://www.w3.org/1999/xhtml">
            <p>FORMULA: C40H65O7P2</p>
            <p>CHARGE: -3</p>
          </body>
        </notes>
      </species>
      <species id="M_odecoa_c" name="Octadecenoyl-CoA(n-C18:1CoA)" compartment="c" hasOnlySubstanceUnits="false" boundaryCondition="false" constant="false">
        <notes>
          <body xmlns="http://www.w3.org/1999/xhtml">
            <p>FORMULA: C39H64N7O17P3S</p>
            <p>CHARGE: -4</p>
          </body>
        </notes>
      </species>
      <species id="M_orn_c" name="Ornithine" compartment="c" hasOnlySubstanceUnits="false" boundaryCondition="false" constant="false">
        <notes>
          <body xmlns="http://www.w3.org/1999/xhtml">
            <p>FORMULA: C5H13N2O2</p>
            <p>CHARGE: 1</p>
          </body>
        </notes>
      </species>
      <species id="M_orot_c" name="Orotate" compartment="c" hasOnlySubstanceUnits="false" boundaryCondition="false" constant="false">
        <notes>
          <body xmlns="http://www.w3.org/1999/xhtml">
            <p>FORMULA: C5H3N2O4</p>
            <p>CHARGE: -1</p>
          </body>
        </notes>
      </species>
      <species id="M_orot5p_c" name="Orotidine5-phosphate" compartment="c" hasOnlySubstanceUnits="false" boundaryCondition="false" constant="false">
        <notes>
          <body xmlns="http://www.w3.org/1999/xhtml">
            <p>FORMULA: C10H10N2O11P</p>
            <p>CHARGE: -3</p>
          </body>
        </notes>
      </species>
      <species id="M_oxptn_c" name="5-Oxopentanoate" compartment="c" hasOnlySubstanceUnits="false" boundaryCondition="false" constant="false">
        <notes>
          <body xmlns="http://www.w3.org/1999/xhtml">
            <p>FORMULA: C5H7O3</p>
            <p>CHARGE: -1</p>
          </body>
        </notes>
      </species>
      <species id="M_pa_pf_16_0_16_0_c" name="phosphatidicacid(plasmodium,C16:0,C16:0)" compartment="c" hasOnlySubstanceUnits="false" boundaryCondition="false" constant="false">
        <notes>
          <body xmlns="http://www.w3.org/1999/xhtml">
            <p>FORMULA: C35H67O8P</p>
            <p>CHARGE: -2</p>
          </body>
        </notes>
      </species>
      <species id="M_pa_pf_16_0_18_0_c" name="phosphatidicacid(plasmodium,C16:0,C18:0)" compartment="c" hasOnlySubstanceUnits="false" boundaryCondition="false" constant="false">
        <notes>
          <body xmlns="http://www.w3.org/1999/xhtml">
            <p>FORMULA: C37H71O8P</p>
            <p>CHARGE: -2</p>
          </body>
        </notes>
      </species>
      <species id="M_pa_pf_16_0_18_1_c" name="phosphatidicacid(plasmodium,C16:0,C18:1)" compartment="c" hasOnlySubstanceUnits="false" boundaryCondition="false" constant="false">
        <notes>
          <body xmlns="http://www.w3.org/1999/xhtml">
            <p>FORMULA: C37H69O8P</p>
            <p>CHARGE: -2</p>
          </body>
        </notes>
      </species>
      <species id="M_pa_pf_18_0_18_0_c" name="phosphatidicacid(plasmodium,C18:0,C18:0)" compartment="c" hasOnlySubstanceUnits="false" boundaryCondition="false" constant="false">
        <notes>
          <body xmlns="http://www.w3.org/1999/xhtml">
            <p>FORMULA: C39H75O8P</p>
            <p>CHARGE: -2</p>
          </body>
        </notes>
      </species>
      <species id="M_pa_pf_18_0_18_1_c" name="phosphatidicacid(plasmodium,C18:0,C18:1)" compartment="c" hasOnlySubstanceUnits="false" boundaryCondition="false" constant="false">
        <notes>
          <body xmlns="http://www.w3.org/1999/xhtml">
            <p>FORMULA: C39H73O8P</p>
            <p>CHARGE: -2</p>
          </body>
        </notes>
      </species>
      <species id="M_pa_pf_18_1_18_1_c" name="phosphatidicacid(plasmodium,C18:1,C18:1)" compartment="c" hasOnlySubstanceUnits="false" boundaryCondition="false" constant="false">
        <notes>
          <body xmlns="http://www.w3.org/1999/xhtml">
            <p>FORMULA: C39H71O8P</p>
            <p>CHARGE: -2</p>
          </body>
        </notes>
      </species>
      <species id="M_pail45p_pf_16_0_18_1_c" name="phosphatidylinositol4,5-bisphosphate(plasmodium,C16:0,C18:1)" compartment="c" hasOnlySubstanceUnits="false" boundaryCondition="false" constant="false">
        <notes>
          <body xmlns="http://www.w3.org/1999/xhtml">
            <p>FORMULA: C43H78O19P3</p>
            <p>CHARGE: -5</p>
          </body>
        </notes>
      </species>
      <species id="M_pail45p_pf_18_0_18_1_c" name="phosphatidylinositol4,5-bisphosphate(plasmodium,C18:0,C18:1)" compartment="c" hasOnlySubstanceUnits="false" boundaryCondition="false" constant="false">
        <notes>
          <body xmlns="http://www.w3.org/1999/xhtml">
            <p>FORMULA: C45H82O19P3</p>
            <p>CHARGE: -5</p>
          </body>
        </notes>
      </species>
      <species id="M_pail4p_pf_16_0_18_1_c" name="1-Phosphatidyl-1D-myo-inositol4-phosphate(plasmodium,C16:0,C18:1)" compartment="c" hasOnlySubstanceUnits="false" boundaryCondition="false" constant="false">
        <notes>
          <body xmlns="http://www.w3.org/1999/xhtml">
            <p>FORMULA: C43H79O16P2</p>
            <p>CHARGE: -3</p>
          </body>
        </notes>
      </species>
      <species id="M_pail4p_pf_18_0_18_1_c" name="1-Phosphatidyl-1D-myo-inositol4-phosphate(plasmodium,C18:0,C18:1)" compartment="c" hasOnlySubstanceUnits="false" boundaryCondition="false" constant="false">
        <notes>
          <body xmlns="http://www.w3.org/1999/xhtml">
            <p>FORMULA: C45H83O16P2</p>
            <p>CHARGE: -3</p>
          </body>
        </notes>
      </species>
      <species id="M_pail_pf_16_0_16_0_c" name="phosphatidylinositol(plasmodium,C16:0,C16:0)" compartment="c" hasOnlySubstanceUnits="false" boundaryCondition="false" constant="false">
        <notes>
          <body xmlns="http://www.w3.org/1999/xhtml">
            <p>FORMULA: C41H78O13P</p>
            <p>CHARGE: -1</p>
          </body>
        </notes>
      </species>
      <species id="M_pail_pf_16_0_18_0_c" name="phosphatidylinositol(plasmodium,C16:0,C18:0)" compartment="c" hasOnlySubstanceUnits="false" boundaryCondition="false" constant="false">
        <notes>
          <body xmlns="http://www.w3.org/1999/xhtml">
            <p>FORMULA: C43H82O13P</p>
            <p>CHARGE: -1</p>
          </body>
        </notes>
      </species>
      <species id="M_pail_pf_16_0_18_1_c" name="phosphatidylinositol(plasmodium,C16:0,C18:1)" compartment="c" hasOnlySubstanceUnits="false" boundaryCondition="false" constant="false">
        <notes>
          <body xmlns="http://www.w3.org/1999/xhtml">
            <p>FORMULA: C43H80O13P</p>
            <p>CHARGE: -1</p>
          </body>
        </notes>
      </species>
      <species id="M_pail_pf_18_0_18_0_c" name="phosphatidylinositol(plasmodium,C18:0,C18:0)" compartment="c" hasOnlySubstanceUnits="false" boundaryCondition="false" constant="false">
        <notes>
          <body xmlns="http://www.w3.org/1999/xhtml">
            <p>FORMULA: C45H86O13P</p>
            <p>CHARGE: -1</p>
          </body>
        </notes>
      </species>
      <species id="M_pail_pf_18_0_18_1_c" name="phosphatidylinositol(plasmodium,C18:0,C18:1)" compartment="c" hasOnlySubstanceUnits="false" boundaryCondition="false" constant="false">
        <notes>
          <body xmlns="http://www.w3.org/1999/xhtml">
            <p>FORMULA: C45H84O13P</p>
            <p>CHARGE: -1</p>
          </body>
        </notes>
      </species>
      <species id="M_pail_pf_18_1_18_1_c" name="phosphatidylinositol(plasmodium,C18:1,C18:1)" compartment="c" hasOnlySubstanceUnits="false" boundaryCondition="false" constant="false">
        <notes>
          <body xmlns="http://www.w3.org/1999/xhtml">
            <p>FORMULA: C45H82O13P</p>
            <p>CHARGE: -1</p>
          </body>
        </notes>
      </species>
      <species id="M_pchol_pf_16_0_16_0_c" name="phosphatidylcholine(plasmodium,C16:0,C16:0)" compartment="c" hasOnlySubstanceUnits="false" boundaryCondition="false" constant="false">
        <notes>
          <body xmlns="http://www.w3.org/1999/xhtml">
            <p>FORMULA: C40H80NO8P</p>
            <p>CHARGE: 0</p>
          </body>
        </notes>
      </species>
      <species id="M_pchol_pf_16_0_18_1_c" name="phosphatidylcholine(plasmodium,C16:0,C18:1)" compartment="c" hasOnlySubstanceUnits="false" boundaryCondition="false" constant="false">
        <notes>
          <body xmlns="http://www.w3.org/1999/xhtml">
            <p>FORMULA: C42H82NO8P</p>
            <p>CHARGE: 0</p>
          </body>
        </notes>
      </species>
      <species id="M_pchol_pf_16_0_18_2_c" name="phosphatidylcholine(plasmodium,C16:0,C18:2)" compartment="c" hasOnlySubstanceUnits="false" boundaryCondition="false" constant="false">
        <notes>
          <body xmlns="http://www.w3.org/1999/xhtml">
            <p>FORMULA: C42H80NO8P</p>
            <p>CHARGE: 0</p>
          </body>
        </notes>
      </species>
      <species id="M_pchol_pf_18_1_18_1_c" name="phosphatidylcholine(plasmodium,C18:1,C18:1)" compartment="c" hasOnlySubstanceUnits="false" boundaryCondition="false" constant="false">
        <notes>
          <body xmlns="http://www.w3.org/1999/xhtml">
            <p>FORMULA: C44H84NO8P</p>
            <p>CHARGE: 0</p>
          </body>
        </notes>
      </species>
      <species id="M_pchol_pf_18_1_18_2_c" name="phosphatidylcholine(plasmodium,C18:1,C18:2)" compartment="c" hasOnlySubstanceUnits="false" boundaryCondition="false" constant="false">
        <notes>
          <body xmlns="http://www.w3.org/1999/xhtml">
            <p>FORMULA: C44H82NO8P</p>
            <p>CHARGE: 0</p>
          </body>
        </notes>
      </species>
      <species id="M_pchol_pf_18_2_18_2_c" name="phosphatidylcholine(plasmodium,C18:2,C18:2)" compartment="c" hasOnlySubstanceUnits="false" boundaryCondition="false" constant="false">
        <notes>
          <body xmlns="http://www.w3.org/1999/xhtml">
            <p>FORMULA: C44H80NO8P</p>
            <p>CHARGE: 0</p>
          </body>
        </notes>
      </species>
      <species id="M_pdx5p_c" name="Pyridoxine5-phosphate" compartment="c" hasOnlySubstanceUnits="false" boundaryCondition="false" constant="false">
        <notes>
          <body xmlns="http://www.w3.org/1999/xhtml">
            <p>FORMULA: C8H10NO6P</p>
            <p>CHARGE: -2</p>
          </body>
        </notes>
      </species>
      <species id="M_pe_pf_16_0_16_0_r" name="phosphatidylethanolamine(plasmodium,C16:0,C16:0)" compartment="r" hasOnlySubstanceUnits="false" boundaryCondition="false" constant="false">
        <notes>
          <body xmlns="http://www.w3.org/1999/xhtml">
            <p>FORMULA: C37H74NO8P</p>
            <p>CHARGE: 0</p>
          </body>
        </notes>
      </species>
      <species id="M_pe_pf_16_0_18_1_r" name="phosphatidylethanolamine(plasmodium,C16:0,C18:1)" compartment="r" hasOnlySubstanceUnits="false" boundaryCondition="false" constant="false">
        <notes>
          <body xmlns="http://www.w3.org/1999/xhtml">
            <p>FORMULA: C39H76NO8P</p>
            <p>CHARGE: 0</p>
          </body>
        </notes>
      </species>
      <species id="M_pe_pf_16_0_18_2_r" name="phosphatidylethanolamine(plasmodium,C16:0,C18:2)" compartment="r" hasOnlySubstanceUnits="false" boundaryCondition="false" constant="false">
        <notes>
          <body xmlns="http://www.w3.org/1999/xhtml">
            <p>FORMULA: C39H74NO8P</p>
            <p>CHARGE: 0</p>
          </body>
        </notes>
      </species>
      <species id="M_pe_pf_18_1_18_1_r" name="phosphatidylethanolamine(plasmodium,C18:1,C18:1)" compartment="r" hasOnlySubstanceUnits="false" boundaryCondition="false" constant="false">
        <notes>
          <body xmlns="http://www.w3.org/1999/xhtml">
            <p>FORMULA: C41H78NO8P</p>
            <p>CHARGE: 0</p>
          </body>
        </notes>
      </species>
      <species id="M_pe_pf_18_1_18_2_r" name="phosphatidylethanolamine(plasmodium,C18:1,C18:2)" compartment="r" hasOnlySubstanceUnits="false" boundaryCondition="false" constant="false">
        <notes>
          <body xmlns="http://www.w3.org/1999/xhtml">
            <p>FORMULA: C41H76NO8P</p>
            <p>CHARGE: 0</p>
          </body>
        </notes>
      </species>
      <species id="M_pe_pf_18_2_18_2_r" name="phosphatidylethanolamine(plasmodium,C18:2,C18:2)" compartment="r" hasOnlySubstanceUnits="false" boundaryCondition="false" constant="false">
        <notes>
          <body xmlns="http://www.w3.org/1999/xhtml">
            <p>FORMULA: C41H74NO8P</p>
            <p>CHARGE: 0</p>
          </body>
        </notes>
      </species>
      <species id="M_pe_pf_16_0_16_0_c" name="phosphatidylethanolamine(plasmodium,C16:0,C16:0)" compartment="c" hasOnlySubstanceUnits="false" boundaryCondition="false" constant="false">
        <notes>
          <body xmlns="http://www.w3.org/1999/xhtml">
            <p>FORMULA: C37H74NO8P</p>
            <p>CHARGE: 0</p>
          </body>
        </notes>
      </species>
      <species id="M_pe_pf_16_0_18_1_c" name="phosphatidylethanolamine(plasmodium,C16:0,C18:1)" compartment="c" hasOnlySubstanceUnits="false" boundaryCondition="false" constant="false">
        <notes>
          <body xmlns="http://www.w3.org/1999/xhtml">
            <p>FORMULA: C39H76NO8P</p>
            <p>CHARGE: 0</p>
          </body>
        </notes>
      </species>
      <species id="M_pe_pf_16_0_18_2_c" name="phosphatidylethanolamine(plasmodium,C16:0,C18:2)" compartment="c" hasOnlySubstanceUnits="false" boundaryCondition="false" constant="false">
        <notes>
          <body xmlns="http://www.w3.org/1999/xhtml">
            <p>FORMULA: C39H74NO8P</p>
            <p>CHARGE: 0</p>
          </body>
        </notes>
      </species>
      <species id="M_pe_pf_18_1_18_1_c" name="phosphatidylethanolamine(plasmodium,C18:1,C18:1)" compartment="c" hasOnlySubstanceUnits="false" boundaryCondition="false" constant="false">
        <notes>
          <body xmlns="http://www.w3.org/1999/xhtml">
            <p>FORMULA: C41H78NO8P</p>
            <p>CHARGE: 0</p>
          </body>
        </notes>
      </species>
      <species id="M_pe_pf_18_1_18_2_c" name="phosphatidylethanolamine(plasmodium,C18:1,C18:2)" compartment="c" hasOnlySubstanceUnits="false" boundaryCondition="false" constant="false">
        <notes>
          <body xmlns="http://www.w3.org/1999/xhtml">
            <p>FORMULA: C41H76NO8P</p>
            <p>CHARGE: 0</p>
          </body>
        </notes>
      </species>
      <species id="M_pe_pf_18_2_18_2_c" name="phosphatidylethanolamine(plasmodium,C18:2,C18:2)" compartment="c" hasOnlySubstanceUnits="false" boundaryCondition="false" constant="false">
        <notes>
          <body xmlns="http://www.w3.org/1999/xhtml">
            <p>FORMULA: C41H74NO8P</p>
            <p>CHARGE: 0</p>
          </body>
        </notes>
      </species>
      <species id="M_pep_c" name="Phosphoenolpyruvate" compartment="c" hasOnlySubstanceUnits="false" boundaryCondition="false" constant="false">
        <notes>
          <body xmlns="http://www.w3.org/1999/xhtml">
            <p>FORMULA: C3H2O6P</p>
            <p>CHARGE: -3</p>
          </body>
        </notes>
      </species>
      <species id="M_pglyc_pf_16_0_18_1_c" name="phosphatidylglycerol(plasmodium)" compartment="c" hasOnlySubstanceUnits="false" boundaryCondition="false" constant="false">
        <notes>
          <body xmlns="http://www.w3.org/1999/xhtml">
            <p>FORMULA: C40H76O10P</p>
            <p>CHARGE: -1</p>
          </body>
        </notes>
      </species>
      <species id="M_pglyc_pf_16_0_18_1_m" name="phosphatidylglycerol(plasmodium)" compartment="m" hasOnlySubstanceUnits="false" boundaryCondition="false" constant="false">
        <notes>
          <body xmlns="http://www.w3.org/1999/xhtml">
            <p>FORMULA: C40H76O10P</p>
            <p>CHARGE: -1</p>
          </body>
        </notes>
      </species>
      <species id="M_pgp_pf_16_0_18_1_c" name="phosphatidylglycerophsophate(plasmodium)" compartment="c" hasOnlySubstanceUnits="false" boundaryCondition="false" constant="false">
        <notes>
          <body xmlns="http://www.w3.org/1999/xhtml">
            <p>FORMULA: C40H75O13P2</p>
            <p>CHARGE: -3</p>
          </body>
        </notes>
      </species>
      <species id="M_phe_DASH_L_c" name="L-Phenylalanine" compartment="c" hasOnlySubstanceUnits="false" boundaryCondition="false" constant="false">
        <notes>
          <body xmlns="http://www.w3.org/1999/xhtml">
            <p>FORMULA: C9H11NO2</p>
            <p>CHARGE: 0</p>
          </body>
        </notes>
      </species>
      <species id="M_pheme_c" name="Protoheme" compartment="c" hasOnlySubstanceUnits="false" boundaryCondition="false" constant="false">
        <notes>
          <body xmlns="http://www.w3.org/1999/xhtml">
            <p>FORMULA: C34H30FeN4O4</p>
            <p>CHARGE: -2</p>
          </body>
        </notes>
      </species>
      <species id="M_pi_c" name="Phosphate" compartment="c" hasOnlySubstanceUnits="false" boundaryCondition="false" constant="false">
        <notes>
          <body xmlns="http://www.w3.org/1999/xhtml">
            <p>FORMULA: HO4P</p>
            <p>CHARGE: -2</p>
          </body>
        </notes>
      </species>
      <species id="M_pmtcoa_c" name="Palmitoyl-CoA(n-C16:0CoA)" compartment="c" hasOnlySubstanceUnits="false" boundaryCondition="false" constant="false">
        <notes>
          <body xmlns="http://www.w3.org/1999/xhtml">
            <p>FORMULA: C37H62N7O17P3S</p>
            <p>CHARGE: -4</p>
          </body>
        </notes>
      </species>
      <species id="M_ppbng_c" name="Porphobilinogen" compartment="c" hasOnlySubstanceUnits="false" boundaryCondition="false" constant="false">
        <notes>
          <body xmlns="http://www.w3.org/1999/xhtml">
            <p>FORMULA: C10H13N2O4</p>
            <p>CHARGE: -1</p>
          </body>
        </notes>
      </species>
      <species id="M_ppgpp_c" name="Guanosine3,5-bis(diphosphate)" compartment="c" hasOnlySubstanceUnits="false" boundaryCondition="false" constant="false">
        <notes>
          <body xmlns="http://www.w3.org/1999/xhtml">
            <p>FORMULA: C10H11N5O17P4</p>
            <p>CHARGE: -6</p>
          </body>
        </notes>
      </species>
      <species id="M_ppi_c" name="Diphosphate" compartment="c" hasOnlySubstanceUnits="false" boundaryCondition="false" constant="false">
        <notes>
          <body xmlns="http://www.w3.org/1999/xhtml">
            <p>FORMULA: HO7P2</p>
            <p>CHARGE: -3</p>
          </body>
        </notes>
      </species>
      <species id="M_ppp9_c" name="Protoporphyrin" compartment="c" hasOnlySubstanceUnits="false" boundaryCondition="false" constant="false">
        <notes>
          <body xmlns="http://www.w3.org/1999/xhtml">
            <p>FORMULA: C34H32N4O4</p>
            <p>CHARGE: -2</p>
          </body>
        </notes>
      </species>
      <species id="M_pppg9_c" name="ProtoporphyrinogenIX" compartment="c" hasOnlySubstanceUnits="false" boundaryCondition="false" constant="false">
        <notes>
          <body xmlns="http://www.w3.org/1999/xhtml">
            <p>FORMULA: C34H38N4O4</p>
            <p>CHARGE: -2</p>
          </body>
        </notes>
      </species>
      <species id="M_pppi_c" name="Inorganictriphosphate" compartment="c" hasOnlySubstanceUnits="false" boundaryCondition="false" constant="false">
        <notes>
          <body xmlns="http://www.w3.org/1999/xhtml">
            <p>FORMULA: HO10P3</p>
            <p>CHARGE: -4</p>
          </body>
        </notes>
      </species>
      <species id="M_pro_DASH_L_c" name="L-Proline" compartment="c" hasOnlySubstanceUnits="false" boundaryCondition="false" constant="false">
        <notes>
          <body xmlns="http://www.w3.org/1999/xhtml">
            <p>FORMULA: C5H9NO2</p>
            <p>CHARGE: 0</p>
          </body>
        </notes>
      </species>
      <species id="M_prpp_c" name="5-Phospho-alpha-D-ribose1-diphosphate" compartment="c" hasOnlySubstanceUnits="false" boundaryCondition="false" constant="false">
        <notes>
          <body xmlns="http://www.w3.org/1999/xhtml">
            <p>FORMULA: C5H8O14P3</p>
            <p>CHARGE: -5</p>
          </body>
        </notes>
      </species>
      <species id="M_ps_pf_18_0_18_1_c" name="phosphatidylserine(plasmodium,C18:0,C18:1)" compartment="c" hasOnlySubstanceUnits="false" boundaryCondition="false" constant="false">
        <notes>
          <body xmlns="http://www.w3.org/1999/xhtml">
            <p>FORMULA: C42H79NO10P</p>
            <p>CHARGE: -1</p>
          </body>
        </notes>
      </species>
      <species id="M_ps_pf_18_0_20_4_c" name="phosphatidylserine(plasmodium,C18:0,C20:4)" compartment="c" hasOnlySubstanceUnits="false" boundaryCondition="false" constant="false">
        <notes>
          <body xmlns="http://www.w3.org/1999/xhtml">
            <p>FORMULA: C44H77NO10P</p>
            <p>CHARGE: -1</p>
          </body>
        </notes>
      </species>
      <species id="M_ps_pf_18_1_18_1_c" name="phosphatidylserine(plasmodium,C18:1,C18:1)" compartment="c" hasOnlySubstanceUnits="false" boundaryCondition="false" constant="false">
        <notes>
          <body xmlns="http://www.w3.org/1999/xhtml">
            <p>FORMULA: C42H77NO10P</p>
            <p>CHARGE: -1</p>
          </body>
        </notes>
      </species>
      <species id="M_ps_pf_18_1_20_4_c" name="phosphatidylserine(plasmodium,C18:1,C20:4)" compartment="c" hasOnlySubstanceUnits="false" boundaryCondition="false" constant="false">
        <notes>
          <body xmlns="http://www.w3.org/1999/xhtml">
            <p>FORMULA: C44H75NO10P</p>
            <p>CHARGE: -1</p>
          </body>
        </notes>
      </species>
      <species id="M_ps_pf_20_4_20_4_c" name="phosphatidylserine(plasmodium,C20:4,C20:4)" compartment="c" hasOnlySubstanceUnits="false" boundaryCondition="false" constant="false">
        <notes>
          <body xmlns="http://www.w3.org/1999/xhtml">
            <p>FORMULA: C46H73NO10P</p>
            <p>CHARGE: -1</p>
          </body>
        </notes>
      </species>
      <species id="M_ptrc_c" name="Putrescine" compartment="c" hasOnlySubstanceUnits="false" boundaryCondition="false" constant="false">
        <notes>
          <body xmlns="http://www.w3.org/1999/xhtml">
            <p>FORMULA: C4H14N2</p>
            <p>CHARGE: 2</p>
          </body>
        </notes>
      </species>
      <species id="M_pydam_c" name="Pyridoxamine" compartment="c" hasOnlySubstanceUnits="false" boundaryCondition="false" constant="false">
        <notes>
          <body xmlns="http://www.w3.org/1999/xhtml">
            <p>FORMULA: C8H13N2O2</p>
            <p>CHARGE: 1</p>
          </body>
        </notes>
      </species>
      <species id="M_pydx_c" name="Pyridoxal" compartment="c" hasOnlySubstanceUnits="false" boundaryCondition="false" constant="false">
        <notes>
          <body xmlns="http://www.w3.org/1999/xhtml">
            <p>FORMULA: C8H9NO3</p>
            <p>CHARGE: 0</p>
          </body>
        </notes>
      </species>
      <species id="M_pydx5p_c" name="Pyridoxal5-phosphate" compartment="c" hasOnlySubstanceUnits="false" boundaryCondition="false" constant="false">
        <notes>
          <body xmlns="http://www.w3.org/1999/xhtml">
            <p>FORMULA: C8H8NO6P</p>
            <p>CHARGE: -2</p>
          </body>
        </notes>
      </species>
      <species id="M_pydxn_c" name="Pyridoxine" compartment="c" hasOnlySubstanceUnits="false" boundaryCondition="false" constant="false">
        <notes>
          <body xmlns="http://www.w3.org/1999/xhtml">
            <p>FORMULA: C8H11NO3</p>
            <p>CHARGE: 0</p>
          </body>
        </notes>
      </species>
      <species id="M_pyr_c" name="Pyruvate" compartment="c" hasOnlySubstanceUnits="false" boundaryCondition="false" constant="false">
        <notes>
          <body xmlns="http://www.w3.org/1999/xhtml">
            <p>FORMULA: C3H3O3</p>
            <p>CHARGE: -1</p>
          </body>
        </notes>
      </species>
      <species id="M_r1p_c" name="alpha-D-Ribose1-phosphate" compartment="c" hasOnlySubstanceUnits="false" boundaryCondition="false" constant="false">
        <notes>
          <body xmlns="http://www.w3.org/1999/xhtml">
            <p>FORMULA: C5H9O8P</p>
            <p>CHARGE: -2</p>
          </body>
        </notes>
      </species>
      <species id="M_r5p_c" name="alpha-D-Ribose5-phosphate" compartment="c" hasOnlySubstanceUnits="false" boundaryCondition="false" constant="false">
        <notes>
          <body xmlns="http://www.w3.org/1999/xhtml">
            <p>FORMULA: C5H9O8P</p>
            <p>CHARGE: -2</p>
          </body>
        </notes>
      </species>
      <species id="M_ribflv_c" name="Riboflavin" compartment="c" hasOnlySubstanceUnits="false" boundaryCondition="false" constant="false">
        <notes>
          <body xmlns="http://www.w3.org/1999/xhtml">
            <p>FORMULA: C17H20N4O6</p>
            <p>CHARGE: 0</p>
          </body>
        </notes>
      </species>
      <species id="M_ru5p_DASH_D_c" name="D-Ribulose5-phosphate" compartment="c" hasOnlySubstanceUnits="false" boundaryCondition="false" constant="false">
        <notes>
          <body xmlns="http://www.w3.org/1999/xhtml">
            <p>FORMULA: C5H9O8P</p>
            <p>CHARGE: -2</p>
          </body>
        </notes>
      </species>
      <species id="M_s7p_c" name="Sedoheptulose7-phosphate" compartment="c" hasOnlySubstanceUnits="false" boundaryCondition="false" constant="false">
        <notes>
          <body xmlns="http://www.w3.org/1999/xhtml">
            <p>FORMULA: C7H13O10P</p>
            <p>CHARGE: -2</p>
          </body>
        </notes>
      </species>
      <species id="M_saccrp_DASH_L_c" name="L-Saccharopine" compartment="c" hasOnlySubstanceUnits="false" boundaryCondition="false" constant="false">
        <notes>
          <body xmlns="http://www.w3.org/1999/xhtml">
            <p>FORMULA: C11H19N2O6</p>
            <p>CHARGE: -1</p>
          </body>
        </notes>
      </species>
      <species id="M_sbzcoa_c" name="O-Succinylbenzoyl-CoA" compartment="c" hasOnlySubstanceUnits="false" boundaryCondition="false" constant="false">
        <notes>
          <body xmlns="http://www.w3.org/1999/xhtml">
            <p>FORMULA: C32H39N7O20P3S</p>
            <p>CHARGE: -5</p>
          </body>
        </notes>
      </species>
      <species id="M_seln_c" name="Selenide" compartment="c" hasOnlySubstanceUnits="false" boundaryCondition="false" constant="false">
        <notes>
          <body xmlns="http://www.w3.org/1999/xhtml">
            <p>FORMULA: HSe</p>
            <p>CHARGE: -1</p>
          </body>
        </notes>
      </species>
      <species id="M_ser_DASH_L_c" name="L-Serine" compartment="c" hasOnlySubstanceUnits="false" boundaryCondition="false" constant="false">
        <notes>
          <body xmlns="http://www.w3.org/1999/xhtml">
            <p>FORMULA: C3H7NO3</p>
            <p>CHARGE: 0</p>
          </body>
        </notes>
      </species>
      <species id="M_skm_c" name="Shikimate" compartment="c" hasOnlySubstanceUnits="false" boundaryCondition="false" constant="false">
        <notes>
          <body xmlns="http://www.w3.org/1999/xhtml">
            <p>FORMULA: C7H9O5</p>
            <p>CHARGE: -1</p>
          </body>
        </notes>
      </species>
      <species id="M_skm5p_c" name="Shikimate5-phosphate" compartment="c" hasOnlySubstanceUnits="false" boundaryCondition="false" constant="false">
        <notes>
          <body xmlns="http://www.w3.org/1999/xhtml">
            <p>FORMULA: C7H8O8P</p>
            <p>CHARGE: -3</p>
          </body>
        </notes>
      </species>
      <species id="M_sphgn_c" name="Sphinganine" compartment="c" hasOnlySubstanceUnits="false" boundaryCondition="false" constant="false">
        <notes>
          <body xmlns="http://www.w3.org/1999/xhtml">
            <p>FORMULA: C18H40NO2</p>
            <p>CHARGE: 1</p>
          </body>
        </notes>
      </species>
      <species id="M_spmd_c" name="Spermidine" compartment="c" hasOnlySubstanceUnits="false" boundaryCondition="false" constant="false">
        <notes>
          <body xmlns="http://www.w3.org/1999/xhtml">
            <p>FORMULA: C7H22N3</p>
            <p>CHARGE: 3</p>
          </body>
        </notes>
      </species>
      <species id="M_stcoa_c" name="Stearoyl-CoA(n-C18:0CoA)" compartment="c" hasOnlySubstanceUnits="false" boundaryCondition="false" constant="false">
        <notes>
          <body xmlns="http://www.w3.org/1999/xhtml">
            <p>FORMULA: C39H66N7O17P3S</p>
            <p>CHARGE: -4</p>
          </body>
        </notes>
      </species>
      <species id="M_sucbz_c" name="o-Succinylbenzoate" compartment="c" hasOnlySubstanceUnits="false" boundaryCondition="false" constant="false">
        <notes>
          <body xmlns="http://www.w3.org/1999/xhtml">
            <p>FORMULA: C11H8O5</p>
            <p>CHARGE: -2</p>
          </body>
        </notes>
      </species>
      <species id="M_succ_c" name="Succinate" compartment="c" hasOnlySubstanceUnits="false" boundaryCondition="false" constant="false">
        <notes>
          <body xmlns="http://www.w3.org/1999/xhtml">
            <p>FORMULA: C4H4O4</p>
            <p>CHARGE: -2</p>
          </body>
        </notes>
      </species>
      <species id="M_tdcoa_c" name="Tetradecanoyl-CoA(n-C14:0CoA)" compartment="c" hasOnlySubstanceUnits="false" boundaryCondition="false" constant="false">
        <notes>
          <body xmlns="http://www.w3.org/1999/xhtml">
            <p>FORMULA: C35H58N7O17P3S</p>
            <p>CHARGE: -4</p>
          </body>
        </notes>
      </species>
      <species id="M_thf_c" name="5,6,7,8-Tetrahydrofolate" compartment="c" hasOnlySubstanceUnits="false" boundaryCondition="false" constant="false">
        <notes>
          <body xmlns="http://www.w3.org/1999/xhtml">
            <p>FORMULA: C19H21N7O6</p>
            <p>CHARGE: -2</p>
          </body>
        </notes>
      </species>
      <species id="M_thm_c" name="Thiamin" compartment="c" hasOnlySubstanceUnits="false" boundaryCondition="false" constant="false">
        <notes>
          <body xmlns="http://www.w3.org/1999/xhtml">
            <p>FORMULA: C12H17N4OS</p>
            <p>CHARGE: 1</p>
          </body>
        </notes>
      </species>
      <species id="M_thmmp_c" name="Thiaminmonophosphate" compartment="c" hasOnlySubstanceUnits="false" boundaryCondition="false" constant="false">
        <notes>
          <body xmlns="http://www.w3.org/1999/xhtml">
            <p>FORMULA: C12H16N4O4PS</p>
            <p>CHARGE: -1</p>
          </body>
        </notes>
      </species>
      <species id="M_thmpp_c" name="Thiaminediphosphate" compartment="c" hasOnlySubstanceUnits="false" boundaryCondition="false" constant="false">
        <notes>
          <body xmlns="http://www.w3.org/1999/xhtml">
            <p>FORMULA: C12H16N4O7P2S</p>
            <p>CHARGE: -2</p>
          </body>
        </notes>
      </species>
      <species id="M_thr_DASH_L_c" name="L-Threonine" compartment="c" hasOnlySubstanceUnits="false" boundaryCondition="false" constant="false">
        <notes>
          <body xmlns="http://www.w3.org/1999/xhtml">
            <p>FORMULA: C4H9NO3</p>
            <p>CHARGE: 0</p>
          </body>
        </notes>
      </species>
      <species id="M_thym_c" name="Thymine" compartment="c" hasOnlySubstanceUnits="false" boundaryCondition="false" constant="false">
        <notes>
          <body xmlns="http://www.w3.org/1999/xhtml">
            <p>FORMULA: C5H6N2O2</p>
            <p>CHARGE: 0</p>
          </body>
        </notes>
      </species>
      <species id="M_thymd_c" name="Thymidine" compartment="c" hasOnlySubstanceUnits="false" boundaryCondition="false" constant="false">
        <notes>
          <body xmlns="http://www.w3.org/1999/xhtml">
            <p>FORMULA: C10H14N2O5</p>
            <p>CHARGE: 0</p>
          </body>
        </notes>
      </species>
      <species id="M_trdox_c" name="Oxidizedthioredoxin" compartment="c" hasOnlySubstanceUnits="false" boundaryCondition="false" constant="false">
        <notes>
          <body xmlns="http://www.w3.org/1999/xhtml">
            <p>FORMULA: X</p>
            <p>CHARGE: 0</p>
          </body>
        </notes>
      </species>
      <species id="M_trdrd_c" name="Reducedthioredoxin" compartment="c" hasOnlySubstanceUnits="false" boundaryCondition="false" constant="false">
        <notes>
          <body xmlns="http://www.w3.org/1999/xhtml">
            <p>FORMULA: XH2</p>
            <p>CHARGE: 0</p>
          </body>
        </notes>
      </species>
      <species id="M_trp_DASH_L_c" name="L-Tryptophan" compartment="c" hasOnlySubstanceUnits="false" boundaryCondition="false" constant="false">
        <notes>
          <body xmlns="http://www.w3.org/1999/xhtml">
            <p>FORMULA: C11H12N2O2</p>
            <p>CHARGE: 0</p>
          </body>
        </notes>
      </species>
      <species id="M_ttc_DASH_ggdp_c" name="trans,trans,cis-Geranylgeranyldiphosphate" compartment="c" hasOnlySubstanceUnits="false" boundaryCondition="false" constant="false">
        <notes>
          <body xmlns="http://www.w3.org/1999/xhtml">
            <p>FORMULA: C20H33O7P2</p>
            <p>CHARGE: -3</p>
          </body>
        </notes>
      </species>
      <species id="M_ttdca_c" name="tetradecanoate(n-C14:0)" compartment="c" hasOnlySubstanceUnits="false" boundaryCondition="false" constant="false">
        <notes>
          <body xmlns="http://www.w3.org/1999/xhtml">
            <p>FORMULA: C14H27O2</p>
            <p>CHARGE: -1</p>
          </body>
        </notes>
      </species>
      <species id="M_tyr_DASH_L_c" name="L-Tyrosine" compartment="c" hasOnlySubstanceUnits="false" boundaryCondition="false" constant="false">
        <notes>
          <body xmlns="http://www.w3.org/1999/xhtml">
            <p>FORMULA: C9H11NO3</p>
            <p>CHARGE: 0</p>
          </body>
        </notes>
      </species>
      <species id="M_uacgam_c" name="UDP-N-acetyl-D-glucosamine" compartment="c" hasOnlySubstanceUnits="false" boundaryCondition="false" constant="false">
        <notes>
          <body xmlns="http://www.w3.org/1999/xhtml">
            <p>FORMULA: C17H25N3O17P2</p>
            <p>CHARGE: -2</p>
          </body>
        </notes>
      </species>
      <species id="M_udcpdp_c" name="Undecaprenyldiphosphate" compartment="c" hasOnlySubstanceUnits="false" boundaryCondition="false" constant="false">
        <notes>
          <body xmlns="http://www.w3.org/1999/xhtml">
            <p>FORMULA: C55H89O7P2</p>
            <p>CHARGE: -3</p>
          </body>
        </notes>
      </species>
      <species id="M_udp_c" name="UDP" compartment="c" hasOnlySubstanceUnits="false" boundaryCondition="false" constant="false">
        <notes>
          <body xmlns="http://www.w3.org/1999/xhtml">
            <p>FORMULA: C9H11N2O12P2</p>
            <p>CHARGE: -3</p>
          </body>
        </notes>
      </species>
      <species id="M_udpg_c" name="UDPglucose" compartment="c" hasOnlySubstanceUnits="false" boundaryCondition="false" constant="false">
        <notes>
          <body xmlns="http://www.w3.org/1999/xhtml">
            <p>FORMULA: C15H22N2O17P2</p>
            <p>CHARGE: -2</p>
          </body>
        </notes>
      </species>
      <species id="M_ump_c" name="UMP" compartment="c" hasOnlySubstanceUnits="false" boundaryCondition="false" constant="false">
        <notes>
          <body xmlns="http://www.w3.org/1999/xhtml">
            <p>FORMULA: C9H11N2O9P</p>
            <p>CHARGE: -2</p>
          </body>
        </notes>
      </species>
      <species id="M_uppg3_c" name="UroporphyrinogenIII" compartment="c" hasOnlySubstanceUnits="false" boundaryCondition="false" constant="false">
        <notes>
          <body xmlns="http://www.w3.org/1999/xhtml">
            <p>FORMULA: C40H36N4O16</p>
            <p>CHARGE: -8</p>
          </body>
        </notes>
      </species>
      <species id="M_ura_c" name="Uracil" compartment="c" hasOnlySubstanceUnits="false" boundaryCondition="false" constant="false">
        <notes>
          <body xmlns="http://www.w3.org/1999/xhtml">
            <p>FORMULA: C4H4N2O2</p>
            <p>CHARGE: 0</p>
          </body>
        </notes>
      </species>
      <species id="M_urdglyc_c" name="(-)-Ureidoglycolate" compartment="c" hasOnlySubstanceUnits="false" boundaryCondition="false" constant="false">
        <notes>
          <body xmlns="http://www.w3.org/1999/xhtml">
            <p>FORMULA: C3H5N2O4</p>
            <p>CHARGE: -1</p>
          </body>
        </notes>
      </species>
      <species id="M_urea_c" name="Urea" compartment="c" hasOnlySubstanceUnits="false" boundaryCondition="false" constant="false">
        <notes>
          <body xmlns="http://www.w3.org/1999/xhtml">
            <p>FORMULA: CH4N2O</p>
            <p>CHARGE: 0</p>
          </body>
        </notes>
      </species>
      <species id="M_uri_c" name="Uridine" compartment="c" hasOnlySubstanceUnits="false" boundaryCondition="false" constant="false">
        <notes>
          <body xmlns="http://www.w3.org/1999/xhtml">
            <p>FORMULA: C9H12N2O6</p>
            <p>CHARGE: 0</p>
          </body>
        </notes>
      </species>
      <species id="M_utp_c" name="UTP" compartment="c" hasOnlySubstanceUnits="false" boundaryCondition="false" constant="false">
        <notes>
          <body xmlns="http://www.w3.org/1999/xhtml">
            <p>FORMULA: C9H11N2O15P3</p>
            <p>CHARGE: -4</p>
          </body>
        </notes>
      </species>
      <species id="M_val_DASH_L_c" name="L-Valine" compartment="c" hasOnlySubstanceUnits="false" boundaryCondition="false" constant="false">
        <notes>
          <body xmlns="http://www.w3.org/1999/xhtml">
            <p>FORMULA: C5H11NO2</p>
            <p>CHARGE: 0</p>
          </body>
        </notes>
      </species>
      <species id="M_xmp_c" name="Xanthosine5-phosphate" compartment="c" hasOnlySubstanceUnits="false" boundaryCondition="false" constant="false">
        <notes>
          <body xmlns="http://www.w3.org/1999/xhtml">
            <p>FORMULA: C10H11N4O9P</p>
            <p>CHARGE: -2</p>
          </body>
        </notes>
      </species>
      <species id="M_xu5p_DASH_D_c" name="D-Xylulose5-phosphate" compartment="c" hasOnlySubstanceUnits="false" boundaryCondition="false" constant="false">
        <notes>
          <body xmlns="http://www.w3.org/1999/xhtml">
            <p>FORMULA: C5H9O8P</p>
            <p>CHARGE: -2</p>
          </body>
        </notes>
      </species>
      <species id="M_4abz_e" name="4-Aminobenzoate" compartment="e" hasOnlySubstanceUnits="false" boundaryCondition="false" constant="false">
        <notes>
          <body xmlns="http://www.w3.org/1999/xhtml">
            <p>FORMULA: C7H6NO2</p>
            <p>CHARGE: -1</p>
          </body>
        </notes>
      </species>
      <species id="M_4ahmmp_e" name="4-Amino-5-hydroxymethyl-2-methylpyrimidine" compartment="e" hasOnlySubstanceUnits="false" boundaryCondition="false" constant="false">
        <notes>
          <body xmlns="http://www.w3.org/1999/xhtml">
            <p>FORMULA: C6H9N3O</p>
            <p>CHARGE: 0</p>
          </body>
        </notes>
      </species>
      <species id="M_5fthf_e" name="5-Formyltetrahydrofolate" compartment="e" hasOnlySubstanceUnits="false" boundaryCondition="false" constant="false">
        <notes>
          <body xmlns="http://www.w3.org/1999/xhtml">
            <p>FORMULA: C20H21N7O7</p>
            <p>CHARGE: -2</p>
          </body>
        </notes>
      </species>
      <species id="M_Hb_e" name="Hemoglobin" compartment="e" hasOnlySubstanceUnits="false" boundaryCondition="false" constant="false">
        <notes>
          <body xmlns="http://www.w3.org/1999/xhtml">
            <p>FORMULA: C2954H4506N780O808Fe4S12</p>
            <p>CHARGE: 0</p>
          </body>
        </notes>
      </species>
      <species id="M_ac_e" name="Acetate" compartment="e" hasOnlySubstanceUnits="false" boundaryCondition="false" constant="false">
        <notes>
          <body xmlns="http://www.w3.org/1999/xhtml">
            <p>FORMULA: C2H3O2</p>
            <p>CHARGE: -1</p>
          </body>
        </notes>
      </species>
      <species id="M_ade_e" name="Adenine" compartment="e" hasOnlySubstanceUnits="false" boundaryCondition="false" constant="false">
        <notes>
          <body xmlns="http://www.w3.org/1999/xhtml">
            <p>FORMULA: C5H5N5</p>
            <p>CHARGE: 0</p>
          </body>
        </notes>
      </species>
      <species id="M_adn_e" name="Adenosine" compartment="e" hasOnlySubstanceUnits="false" boundaryCondition="false" constant="false">
        <notes>
          <body xmlns="http://www.w3.org/1999/xhtml">
            <p>FORMULA: C10H13N5O4</p>
            <p>CHARGE: 0</p>
          </body>
        </notes>
      </species>
      <species id="M_adp_e" name="ADP" compartment="e" hasOnlySubstanceUnits="false" boundaryCondition="false" constant="false">
        <notes>
          <body xmlns="http://www.w3.org/1999/xhtml">
            <p>FORMULA: C10H12N5O10P2</p>
            <p>CHARGE: -3</p>
          </body>
        </notes>
      </species>
      <species id="M_ala_DASH_L_e" name="L-Alanine" compartment="e" hasOnlySubstanceUnits="false" boundaryCondition="false" constant="false">
        <notes>
          <body xmlns="http://www.w3.org/1999/xhtml">
            <p>FORMULA: C3H7NO2</p>
            <p>CHARGE: 0</p>
          </body>
        </notes>
      </species>
      <species id="M_amp_e" name="AMP" compartment="e" hasOnlySubstanceUnits="false" boundaryCondition="false" constant="false">
        <notes>
          <body xmlns="http://www.w3.org/1999/xhtml">
            <p>FORMULA: C10H12N5O7P</p>
            <p>CHARGE: -2</p>
          </body>
        </notes>
      </species>
      <species id="M_arachd_e" name="arachidonicacid" compartment="e" hasOnlySubstanceUnits="false" boundaryCondition="false" constant="false">
        <notes>
          <body xmlns="http://www.w3.org/1999/xhtml">
            <p>FORMULA: C20H31O2</p>
            <p>CHARGE: -1</p>
          </body>
        </notes>
      </species>
      <species id="M_arg_DASH_L_e" name="L-Arginine" compartment="e" hasOnlySubstanceUnits="false" boundaryCondition="false" constant="false">
        <notes>
          <body xmlns="http://www.w3.org/1999/xhtml">
            <p>FORMULA: C6H15N4O2</p>
            <p>CHARGE: 1</p>
          </body>
        </notes>
      </species>
      <species id="M_asn_DASH_L_e" name="L-Asparagine" compartment="e" hasOnlySubstanceUnits="false" boundaryCondition="false" constant="false">
        <notes>
          <body xmlns="http://www.w3.org/1999/xhtml">
            <p>FORMULA: C4H8N2O3</p>
            <p>CHARGE: 0</p>
          </body>
        </notes>
      </species>
      <species id="M_asp_DASH_L_e" name="L-Aspartate" compartment="e" hasOnlySubstanceUnits="false" boundaryCondition="false" constant="false">
        <notes>
          <body xmlns="http://www.w3.org/1999/xhtml">
            <p>FORMULA: C4H6NO4</p>
            <p>CHARGE: -1</p>
          </body>
        </notes>
      </species>
      <species id="M_atp_e" name="ATP" compartment="e" hasOnlySubstanceUnits="false" boundaryCondition="false" constant="false">
        <notes>
          <body xmlns="http://www.w3.org/1999/xhtml">
            <p>FORMULA: C10H12N5O13P3</p>
            <p>CHARGE: -4</p>
          </body>
        </notes>
      </species>
      <species id="M_ca2_e" name="Calcium" compartment="e" hasOnlySubstanceUnits="false" boundaryCondition="false" constant="false">
        <notes>
          <body xmlns="http://www.w3.org/1999/xhtml">
            <p>FORMULA: Ca</p>
            <p>CHARGE: 2</p>
          </body>
        </notes>
      </species>
      <species id="M_chol_e" name="Choline" compartment="e" hasOnlySubstanceUnits="false" boundaryCondition="false" constant="false">
        <notes>
          <body xmlns="http://www.w3.org/1999/xhtml">
            <p>FORMULA: C5H14NO</p>
            <p>CHARGE: 1</p>
          </body>
        </notes>
      </species>
      <species id="M_cl_e" name="Chloride" compartment="e" hasOnlySubstanceUnits="false" boundaryCondition="false" constant="false">
        <notes>
          <body xmlns="http://www.w3.org/1999/xhtml">
            <p>FORMULA: Cl</p>
            <p>CHARGE: -1</p>
          </body>
        </notes>
      </species>
      <species id="M_co2_e" name="CO2" compartment="e" hasOnlySubstanceUnits="false" boundaryCondition="false" constant="false">
        <notes>
          <body xmlns="http://www.w3.org/1999/xhtml">
            <p>FORMULA: CO2</p>
            <p>CHARGE: 0</p>
          </body>
        </notes>
      </species>
      <species id="M_cobalt2_e" name="Co2+" compartment="e" hasOnlySubstanceUnits="false" boundaryCondition="false" constant="false">
        <notes>
          <body xmlns="http://www.w3.org/1999/xhtml">
            <p>FORMULA: Co</p>
            <p>CHARGE: 2</p>
          </body>
        </notes>
      </species>
      <species id="M_csn_e" name="Cytosine" compartment="e" hasOnlySubstanceUnits="false" boundaryCondition="false" constant="false">
        <notes>
          <body xmlns="http://www.w3.org/1999/xhtml">
            <p>FORMULA: C4H5N3O</p>
            <p>CHARGE: 0</p>
          </body>
        </notes>
      </species>
      <species id="M_cu_e" name="Cu+" compartment="e" hasOnlySubstanceUnits="false" boundaryCondition="false" constant="false">
        <notes>
          <body xmlns="http://www.w3.org/1999/xhtml">
            <p>FORMULA: Cu</p>
            <p>CHARGE: 1</p>
          </body>
        </notes>
      </species>
      <species id="M_cu2_e" name="Cu2+" compartment="e" hasOnlySubstanceUnits="false" boundaryCondition="false" constant="false">
        <notes>
          <body xmlns="http://www.w3.org/1999/xhtml">
            <p>FORMULA: Cu</p>
            <p>CHARGE: 2</p>
          </body>
        </notes>
      </species>
      <species id="M_cys_DASH_L_e" name="L-Cysteine" compartment="e" hasOnlySubstanceUnits="false" boundaryCondition="false" constant="false">
        <notes>
          <body xmlns="http://www.w3.org/1999/xhtml">
            <p>FORMULA: C3H7NO2S</p>
            <p>CHARGE: 0</p>
          </body>
        </notes>
      </species>
      <species id="M_dha_e" name="Dihydroxyacetone" compartment="e" hasOnlySubstanceUnits="false" boundaryCondition="false" constant="false">
        <notes>
          <body xmlns="http://www.w3.org/1999/xhtml">
            <p>FORMULA: C3H6O3</p>
            <p>CHARGE: 0</p>
          </body>
        </notes>
      </species>
      <species id="M_dhpt_e" name="Dihydropteroate" compartment="e" hasOnlySubstanceUnits="false" boundaryCondition="false" constant="false">
        <notes>
          <body xmlns="http://www.w3.org/1999/xhtml">
            <p>FORMULA: C14H13N6O3</p>
            <p>CHARGE: -1</p>
          </body>
        </notes>
      </species>
      <species id="M_fe2_e" name="Fe2+" compartment="e" hasOnlySubstanceUnits="false" boundaryCondition="false" constant="false">
        <notes>
          <body xmlns="http://www.w3.org/1999/xhtml">
            <p>FORMULA: Fe</p>
            <p>CHARGE: 2</p>
          </body>
        </notes>
      </species>
      <species id="M_fol_e" name="Folate" compartment="e" hasOnlySubstanceUnits="false" boundaryCondition="false" constant="false">
        <notes>
          <body xmlns="http://www.w3.org/1999/xhtml">
            <p>FORMULA: C19H18N7O6</p>
            <p>CHARGE: -1</p>
          </body>
        </notes>
      </species>
      <species id="M_for_e" name="Formate" compartment="e" hasOnlySubstanceUnits="false" boundaryCondition="false" constant="false">
        <notes>
          <body xmlns="http://www.w3.org/1999/xhtml">
            <p>FORMULA: CH1O2</p>
            <p>CHARGE: -1</p>
          </body>
        </notes>
      </species>
      <species id="M_fru_e" name="D-Fructose" compartment="e" hasOnlySubstanceUnits="false" boundaryCondition="false" constant="false">
        <notes>
          <body xmlns="http://www.w3.org/1999/xhtml">
            <p>FORMULA: C6H12O6</p>
            <p>CHARGE: 0</p>
          </body>
        </notes>
      </species>
      <species id="M_glc_DASH_D_e" name="D-Glucose" compartment="e" hasOnlySubstanceUnits="false" boundaryCondition="false" constant="false">
        <notes>
          <body xmlns="http://www.w3.org/1999/xhtml">
            <p>FORMULA: C6H12O6</p>
            <p>CHARGE: 0</p>
          </body>
        </notes>
      </species>
      <species id="M_gln_DASH_L_e" name="L-Glutamine" compartment="e" hasOnlySubstanceUnits="false" boundaryCondition="false" constant="false">
        <notes>
          <body xmlns="http://www.w3.org/1999/xhtml">
            <p>FORMULA: C5H10N2O3</p>
            <p>CHARGE: 0</p>
          </body>
        </notes>
      </species>
      <species id="M_glu_DASH_L_e" name="L-Glutamate" compartment="e" hasOnlySubstanceUnits="false" boundaryCondition="false" constant="false">
        <notes>
          <body xmlns="http://www.w3.org/1999/xhtml">
            <p>FORMULA: C5H8NO4</p>
            <p>CHARGE: -1</p>
          </body>
        </notes>
      </species>
      <species id="M_gly_e" name="Glycine" compartment="e" hasOnlySubstanceUnits="false" boundaryCondition="false" constant="false">
        <notes>
          <body xmlns="http://www.w3.org/1999/xhtml">
            <p>FORMULA: C2H5NO2</p>
            <p>CHARGE: 0</p>
          </body>
        </notes>
      </species>
      <species id="M_glyc_e" name="Glycerol" compartment="e" hasOnlySubstanceUnits="false" boundaryCondition="false" constant="false">
        <notes>
          <body xmlns="http://www.w3.org/1999/xhtml">
            <p>FORMULA: C3H8O3</p>
            <p>CHARGE: 0</p>
          </body>
        </notes>
      </species>
      <species id="M_gsn_e" name="Guanosine" compartment="e" hasOnlySubstanceUnits="false" boundaryCondition="false" constant="false">
        <notes>
          <body xmlns="http://www.w3.org/1999/xhtml">
            <p>FORMULA: C10H13N5O5</p>
            <p>CHARGE: 0</p>
          </body>
        </notes>
      </species>
      <species id="M_gthox_e" name="Oxidizedglutathione" compartment="e" hasOnlySubstanceUnits="false" boundaryCondition="false" constant="false">
        <notes>
          <body xmlns="http://www.w3.org/1999/xhtml">
            <p>FORMULA: C20H30N6O12S2</p>
            <p>CHARGE: -2</p>
          </body>
        </notes>
      </species>
      <species id="M_gthrd_e" name="Reducedglutathione" compartment="e" hasOnlySubstanceUnits="false" boundaryCondition="false" constant="false">
        <notes>
          <body xmlns="http://www.w3.org/1999/xhtml">
            <p>FORMULA: C10H16N3O6S</p>
            <p>CHARGE: -1</p>
          </body>
        </notes>
      </species>
      <species id="M_gua_e" name="Guanine" compartment="e" hasOnlySubstanceUnits="false" boundaryCondition="false" constant="false">
        <notes>
          <body xmlns="http://www.w3.org/1999/xhtml">
            <p>FORMULA: C5H5N5O</p>
            <p>CHARGE: 0</p>
          </body>
        </notes>
      </species>
      <species id="M_h_e" name="H+" compartment="e" hasOnlySubstanceUnits="false" boundaryCondition="false" constant="false">
        <notes>
          <body xmlns="http://www.w3.org/1999/xhtml">
            <p>FORMULA: H</p>
            <p>CHARGE: 1</p>
          </body>
        </notes>
      </species>
      <species id="M_h2o_e" name="H2O" compartment="e" hasOnlySubstanceUnits="false" boundaryCondition="false" constant="false">
        <notes>
          <body xmlns="http://www.w3.org/1999/xhtml">
            <p>FORMULA: H2O</p>
            <p>CHARGE: 0</p>
          </body>
        </notes>
      </species>
      <species id="M_hco3_e" name="Bicarbonate" compartment="e" hasOnlySubstanceUnits="false" boundaryCondition="false" constant="false">
        <notes>
          <body xmlns="http://www.w3.org/1999/xhtml">
            <p>FORMULA: CHO3</p>
            <p>CHARGE: -1</p>
          </body>
        </notes>
      </species>
      <species id="M_hdca_e" name="Hexadecanoate(n-C16:0)" compartment="e" hasOnlySubstanceUnits="false" boundaryCondition="false" constant="false">
        <notes>
          <body xmlns="http://www.w3.org/1999/xhtml">
            <p>FORMULA: C16H31O2</p>
            <p>CHARGE: -1</p>
          </body>
        </notes>
      </species>
      <species id="M_his_DASH_L_e" name="L-Histidine" compartment="e" hasOnlySubstanceUnits="false" boundaryCondition="false" constant="false">
        <notes>
          <body xmlns="http://www.w3.org/1999/xhtml">
            <p>FORMULA: C6H9N3O2</p>
            <p>CHARGE: 0</p>
          </body>
        </notes>
      </species>
      <species id="M_hxan_e" name="Hypoxanthine" compartment="e" hasOnlySubstanceUnits="false" boundaryCondition="false" constant="false">
        <notes>
          <body xmlns="http://www.w3.org/1999/xhtml">
            <p>FORMULA: C5H4N4O</p>
            <p>CHARGE: 0</p>
          </body>
        </notes>
      </species>
      <species id="M_ile_DASH_L_e" name="L-Isoleucine" compartment="e" hasOnlySubstanceUnits="false" boundaryCondition="false" constant="false">
        <notes>
          <body xmlns="http://www.w3.org/1999/xhtml">
            <p>FORMULA: C6H13NO2</p>
            <p>CHARGE: 0</p>
          </body>
        </notes>
      </species>
      <species id="M_ins_e" name="Inosine" compartment="e" hasOnlySubstanceUnits="false" boundaryCondition="false" constant="false">
        <notes>
          <body xmlns="http://www.w3.org/1999/xhtml">
            <p>FORMULA: C10H12N4O5</p>
            <p>CHARGE: 0</p>
          </body>
        </notes>
      </species>
      <species id="M_k_e" name="potassium" compartment="e" hasOnlySubstanceUnits="false" boundaryCondition="false" constant="false">
        <notes>
          <body xmlns="http://www.w3.org/1999/xhtml">
            <p>FORMULA: K</p>
            <p>CHARGE: 1</p>
          </body>
        </notes>
      </species>
      <species id="M_lac_DASH_D_e" name="D-Lactate" compartment="e" hasOnlySubstanceUnits="false" boundaryCondition="false" constant="false">
        <notes>
          <body xmlns="http://www.w3.org/1999/xhtml">
            <p>FORMULA: C3H5O3</p>
            <p>CHARGE: -1</p>
          </body>
        </notes>
      </species>
      <species id="M_lac_DASH_L_e" name="L-Lactate" compartment="e" hasOnlySubstanceUnits="false" boundaryCondition="false" constant="false">
        <notes>
          <body xmlns="http://www.w3.org/1999/xhtml">
            <p>FORMULA: C3H5O3</p>
            <p>CHARGE: -1</p>
          </body>
        </notes>
      </species>
      <species id="M_leu_DASH_L_e" name="L-Leucine" compartment="e" hasOnlySubstanceUnits="false" boundaryCondition="false" constant="false">
        <notes>
          <body xmlns="http://www.w3.org/1999/xhtml">
            <p>FORMULA: C6H13NO2</p>
            <p>CHARGE: 0</p>
          </body>
        </notes>
      </species>
      <species id="M_lipoate_e" name="Lipoate" compartment="e" hasOnlySubstanceUnits="false" boundaryCondition="false" constant="false">
        <notes>
          <body xmlns="http://www.w3.org/1999/xhtml">
            <p>FORMULA: C8H14O2S2</p>
            <p>CHARGE: 0</p>
          </body>
        </notes>
      </species>
      <species id="M_lnlc_e" name="linoleicacid(allcisC18:2)n-6" compartment="e" hasOnlySubstanceUnits="false" boundaryCondition="false" constant="false">
        <notes>
          <body xmlns="http://www.w3.org/1999/xhtml">
            <p>FORMULA: C18H31O2</p>
            <p>CHARGE: -1</p>
          </body>
        </notes>
      </species>
      <species id="M_lys_DASH_L_e" name="L-Lysine" compartment="e" hasOnlySubstanceUnits="false" boundaryCondition="false" constant="false">
        <notes>
          <body xmlns="http://www.w3.org/1999/xhtml">
            <p>FORMULA: C6H15N2O2</p>
            <p>CHARGE: 1</p>
          </body>
        </notes>
      </species>
      <species id="M_man_e" name="D-Mannose" compartment="e" hasOnlySubstanceUnits="false" boundaryCondition="false" constant="false">
        <notes>
          <body xmlns="http://www.w3.org/1999/xhtml">
            <p>FORMULA: C6H12O6</p>
            <p>CHARGE: 0</p>
          </body>
        </notes>
      </species>
      <species id="M_met_DASH_L_e" name="L-Methionine" compartment="e" hasOnlySubstanceUnits="false" boundaryCondition="false" constant="false">
        <notes>
          <body xmlns="http://www.w3.org/1999/xhtml">
            <p>FORMULA: C5H11NO2S</p>
            <p>CHARGE: 0</p>
          </body>
        </notes>
      </species>
      <species id="M_mg2_e" name="magnesium" compartment="e" hasOnlySubstanceUnits="false" boundaryCondition="false" constant="false">
        <notes>
          <body xmlns="http://www.w3.org/1999/xhtml">
            <p>FORMULA: Mg</p>
            <p>CHARGE: 2</p>
          </body>
        </notes>
      </species>
      <species id="M_mthgxl_e" name="Methylglyoxal" compartment="e" hasOnlySubstanceUnits="false" boundaryCondition="false" constant="false">
        <notes>
          <body xmlns="http://www.w3.org/1999/xhtml">
            <p>FORMULA: C3H4O2</p>
            <p>CHARGE: 0</p>
          </body>
        </notes>
      </species>
      <species id="M_na1_e" name="Sodium" compartment="e" hasOnlySubstanceUnits="false" boundaryCondition="false" constant="false">
        <notes>
          <body xmlns="http://www.w3.org/1999/xhtml">
            <p>FORMULA: Na</p>
            <p>CHARGE: 1</p>
          </body>
        </notes>
      </species>
      <species id="M_nac_e" name="Nicotinate" compartment="e" hasOnlySubstanceUnits="false" boundaryCondition="false" constant="false">
        <notes>
          <body xmlns="http://www.w3.org/1999/xhtml">
            <p>FORMULA: C6H4NO2</p>
            <p>CHARGE: -1</p>
          </body>
        </notes>
      </species>
      <species id="M_ncam_e" name="Nicotinamide" compartment="e" hasOnlySubstanceUnits="false" boundaryCondition="false" constant="false">
        <notes>
          <body xmlns="http://www.w3.org/1999/xhtml">
            <p>FORMULA: C6H6N2O</p>
            <p>CHARGE: 0</p>
          </body>
        </notes>
      </species>
      <species id="M_nh4_e" name="Ammonium" compartment="e" hasOnlySubstanceUnits="false" boundaryCondition="false" constant="false">
        <notes>
          <body xmlns="http://www.w3.org/1999/xhtml">
            <p>FORMULA: H4N</p>
            <p>CHARGE: 1</p>
          </body>
        </notes>
      </species>
      <species id="M_ni2_e" name="nickel" compartment="e" hasOnlySubstanceUnits="false" boundaryCondition="false" constant="false">
        <notes>
          <body xmlns="http://www.w3.org/1999/xhtml">
            <p>FORMULA: Ni</p>
            <p>CHARGE: 2</p>
          </body>
        </notes>
      </species>
      <species id="M_o2_e" name="O2" compartment="e" hasOnlySubstanceUnits="false" boundaryCondition="false" constant="false">
        <notes>
          <body xmlns="http://www.w3.org/1999/xhtml">
            <p>FORMULA: O2</p>
            <p>CHARGE: 0</p>
          </body>
        </notes>
      </species>
      <species id="M_ocdca_e" name="octadecanoate(n-C18:0)" compartment="e" hasOnlySubstanceUnits="false" boundaryCondition="false" constant="false">
        <notes>
          <body xmlns="http://www.w3.org/1999/xhtml">
            <p>FORMULA: C18H35O2</p>
            <p>CHARGE: -1</p>
          </body>
        </notes>
      </species>
      <species id="M_ocdcea_e" name="octadecenoate(n-C18:1)" compartment="e" hasOnlySubstanceUnits="false" boundaryCondition="false" constant="false">
        <notes>
          <body xmlns="http://www.w3.org/1999/xhtml">
            <p>FORMULA: C18H33O2</p>
            <p>CHARGE: -1</p>
          </body>
        </notes>
      </species>
      <species id="M_phe_DASH_L_e" name="L-Phenylalanine" compartment="e" hasOnlySubstanceUnits="false" boundaryCondition="false" constant="false">
        <notes>
          <body xmlns="http://www.w3.org/1999/xhtml">
            <p>FORMULA: C9H11NO2</p>
            <p>CHARGE: 0</p>
          </body>
        </notes>
      </species>
      <species id="M_pi_e" name="Phosphate" compartment="e" hasOnlySubstanceUnits="false" boundaryCondition="false" constant="false">
        <notes>
          <body xmlns="http://www.w3.org/1999/xhtml">
            <p>FORMULA: HO4P</p>
            <p>CHARGE: -2</p>
          </body>
        </notes>
      </species>
      <species id="M_pnto_DASH_R_e" name="(R)-Pantothenate" compartment="e" hasOnlySubstanceUnits="false" boundaryCondition="false" constant="false">
        <notes>
          <body xmlns="http://www.w3.org/1999/xhtml">
            <p>FORMULA: C9H16NO5</p>
            <p>CHARGE: -1</p>
          </body>
        </notes>
      </species>
      <species id="M_pro_DASH_L_e" name="L-Proline" compartment="e" hasOnlySubstanceUnits="false" boundaryCondition="false" constant="false">
        <notes>
          <body xmlns="http://www.w3.org/1999/xhtml">
            <p>FORMULA: C5H9NO2</p>
            <p>CHARGE: 0</p>
          </body>
        </notes>
      </species>
      <species id="M_pyr_e" name="Pyruvate" compartment="e" hasOnlySubstanceUnits="false" boundaryCondition="false" constant="false">
        <notes>
          <body xmlns="http://www.w3.org/1999/xhtml">
            <p>FORMULA: C3H3O3</p>
            <p>CHARGE: -1</p>
          </body>
        </notes>
      </species>
      <species id="M_ribflv_e" name="Riboflavin" compartment="e" hasOnlySubstanceUnits="false" boundaryCondition="false" constant="false">
        <notes>
          <body xmlns="http://www.w3.org/1999/xhtml">
            <p>FORMULA: C17H20N4O6</p>
            <p>CHARGE: 0</p>
          </body>
        </notes>
      </species>
      <species id="M_ser_DASH_L_e" name="L-Serine" compartment="e" hasOnlySubstanceUnits="false" boundaryCondition="false" constant="false">
        <notes>
          <body xmlns="http://www.w3.org/1999/xhtml">
            <p>FORMULA: C3H7NO3</p>
            <p>CHARGE: 0</p>
          </body>
        </notes>
      </species>
      <species id="M_thm_e" name="Thiamin" compartment="e" hasOnlySubstanceUnits="false" boundaryCondition="false" constant="false">
        <notes>
          <body xmlns="http://www.w3.org/1999/xhtml">
            <p>FORMULA: C12H17N4OS</p>
            <p>CHARGE: 1</p>
          </body>
        </notes>
      </species>
      <species id="M_thr_DASH_L_e" name="L-Threonine" compartment="e" hasOnlySubstanceUnits="false" boundaryCondition="false" constant="false">
        <notes>
          <body xmlns="http://www.w3.org/1999/xhtml">
            <p>FORMULA: C4H9NO3</p>
            <p>CHARGE: 0</p>
          </body>
        </notes>
      </species>
      <species id="M_thym_e" name="Thymine" compartment="e" hasOnlySubstanceUnits="false" boundaryCondition="false" constant="false">
        <notes>
          <body xmlns="http://www.w3.org/1999/xhtml">
            <p>FORMULA: C5H6N2O2</p>
            <p>CHARGE: 0</p>
          </body>
        </notes>
      </species>
      <species id="M_thymd_e" name="Thymidine" compartment="e" hasOnlySubstanceUnits="false" boundaryCondition="false" constant="false">
        <notes>
          <body xmlns="http://www.w3.org/1999/xhtml">
            <p>FORMULA: C10H14N2O5</p>
            <p>CHARGE: 0</p>
          </body>
        </notes>
      </species>
      <species id="M_trp_DASH_L_e" name="L-Tryptophan" compartment="e" hasOnlySubstanceUnits="false" boundaryCondition="false" constant="false">
        <notes>
          <body xmlns="http://www.w3.org/1999/xhtml">
            <p>FORMULA: C11H12N2O2</p>
            <p>CHARGE: 0</p>
          </body>
        </notes>
      </species>
      <species id="M_ttdca_e" name="tetradecanoate(n-C14:0)" compartment="e" hasOnlySubstanceUnits="false" boundaryCondition="false" constant="false">
        <notes>
          <body xmlns="http://www.w3.org/1999/xhtml">
            <p>FORMULA: C14H27O2</p>
            <p>CHARGE: -1</p>
          </body>
        </notes>
      </species>
      <species id="M_tyr_DASH_L_e" name="L-Tyrosine" compartment="e" hasOnlySubstanceUnits="false" boundaryCondition="false" constant="false">
        <notes>
          <body xmlns="http://www.w3.org/1999/xhtml">
            <p>FORMULA: C9H11NO3</p>
            <p>CHARGE: 0</p>
          </body>
        </notes>
      </species>
      <species id="M_ura_e" name="Uracil" compartment="e" hasOnlySubstanceUnits="false" boundaryCondition="false" constant="false">
        <notes>
          <body xmlns="http://www.w3.org/1999/xhtml">
            <p>FORMULA: C4H4N2O2</p>
            <p>CHARGE: 0</p>
          </body>
        </notes>
      </species>
      <species id="M_uri_e" name="Uridine" compartment="e" hasOnlySubstanceUnits="false" boundaryCondition="false" constant="false">
        <notes>
          <body xmlns="http://www.w3.org/1999/xhtml">
            <p>FORMULA: C9H12N2O6</p>
            <p>CHARGE: 0</p>
          </body>
        </notes>
      </species>
      <species id="M_val_DASH_L_e" name="L-Valine" compartment="e" hasOnlySubstanceUnits="false" boundaryCondition="false" constant="false">
        <notes>
          <body xmlns="http://www.w3.org/1999/xhtml">
            <p>FORMULA: C5H11NO2</p>
            <p>CHARGE: 0</p>
          </body>
        </notes>
      </species>
      <species id="M_ahcys_g" name="S-Adenosyl-L-homocysteine" compartment="g" hasOnlySubstanceUnits="false" boundaryCondition="false" constant="false">
        <notes>
          <body xmlns="http://www.w3.org/1999/xhtml">
            <p>FORMULA: C14H20N6O5S</p>
            <p>CHARGE: 0</p>
          </body>
        </notes>
      </species>
      <species id="M_amet_g" name="S-Adenosyl-L-methionine" compartment="g" hasOnlySubstanceUnits="false" boundaryCondition="false" constant="false">
        <notes>
          <body xmlns="http://www.w3.org/1999/xhtml">
            <p>FORMULA: C15H23N6O5S</p>
            <p>CHARGE: 1</p>
          </body>
        </notes>
      </species>
      <species id="M_cholp_g" name="Cholinephosphate" compartment="g" hasOnlySubstanceUnits="false" boundaryCondition="false" constant="false">
        <notes>
          <body xmlns="http://www.w3.org/1999/xhtml">
            <p>FORMULA: C5H13NO4P</p>
            <p>CHARGE: -1</p>
          </body>
        </notes>
      </species>
      <species id="M_dag_pf_16_0_16_0_g" name="diacylglycerol(plasmodium,C16:0,C16:0)" compartment="g" hasOnlySubstanceUnits="false" boundaryCondition="false" constant="false">
        <notes>
          <body xmlns="http://www.w3.org/1999/xhtml">
            <p>FORMULA: C35H68O5</p>
            <p>CHARGE: 0</p>
          </body>
        </notes>
      </species>
      <species id="M_dag_pf_16_0_18_0_g" name="diacylglycerol(plasmodium,C16:0,C18:0)" compartment="g" hasOnlySubstanceUnits="false" boundaryCondition="false" constant="false">
        <notes>
          <body xmlns="http://www.w3.org/1999/xhtml">
            <p>FORMULA: C37H72O5</p>
            <p>CHARGE: 0</p>
          </body>
        </notes>
      </species>
      <species id="M_dag_pf_16_0_18_1_g" name="diacylglycerol(plasmodium,C16:0,C18:1)" compartment="g" hasOnlySubstanceUnits="false" boundaryCondition="false" constant="false">
        <notes>
          <body xmlns="http://www.w3.org/1999/xhtml">
            <p>FORMULA: C37H70O5</p>
            <p>CHARGE: 0</p>
          </body>
        </notes>
      </species>
      <species id="M_dag_pf_16_0_18_2_g" name="diacylglycerol(plasmodium,C16:0,C18:2)" compartment="g" hasOnlySubstanceUnits="false" boundaryCondition="false" constant="false">
        <notes>
          <body xmlns="http://www.w3.org/1999/xhtml">
            <p>FORMULA: C37H68O5</p>
            <p>CHARGE: 0</p>
          </body>
        </notes>
      </species>
      <species id="M_dag_pf_16_0_20_4_g" name="diacylglycerol(plasmodium,C16:0,C20:4)" compartment="g" hasOnlySubstanceUnits="false" boundaryCondition="false" constant="false">
        <notes>
          <body xmlns="http://www.w3.org/1999/xhtml">
            <p>FORMULA: C39H68O5</p>
            <p>CHARGE: 0</p>
          </body>
        </notes>
      </species>
      <species id="M_dag_pf_18_0_16_0_g" name="diacylglycerol(plasmodium,C18:0,C16:0)" compartment="g" hasOnlySubstanceUnits="false" boundaryCondition="false" constant="false">
        <notes>
          <body xmlns="http://www.w3.org/1999/xhtml">
            <p>FORMULA: C37H72O5</p>
            <p>CHARGE: 0</p>
          </body>
        </notes>
      </species>
      <species id="M_dag_pf_18_0_18_0_g" name="diacylglycerol(plasmodium,C18:0,C18:0)" compartment="g" hasOnlySubstanceUnits="false" boundaryCondition="false" constant="false">
        <notes>
          <body xmlns="http://www.w3.org/1999/xhtml">
            <p>FORMULA: C39H76O5</p>
            <p>CHARGE: 0</p>
          </body>
        </notes>
      </species>
      <species id="M_dag_pf_18_0_18_1_g" name="diacylglycerol(plasmodium,C18:0,C18:1)" compartment="g" hasOnlySubstanceUnits="false" boundaryCondition="false" constant="false">
        <notes>
          <body xmlns="http://www.w3.org/1999/xhtml">
            <p>FORMULA: C39H74O5</p>
            <p>CHARGE: 0</p>
          </body>
        </notes>
      </species>
      <species id="M_dag_pf_18_0_18_2_g" name="diacylglycerol(plasmodium,C18:0,C18:2)" compartment="g" hasOnlySubstanceUnits="false" boundaryCondition="false" constant="false">
        <notes>
          <body xmlns="http://www.w3.org/1999/xhtml">
            <p>FORMULA: C39H72O5</p>
            <p>CHARGE: 0</p>
          </body>
        </notes>
      </species>
      <species id="M_dag_pf_18_0_20_4_g" name="diacylglycerol(plasmodium,C18:0,C20:4)" compartment="g" hasOnlySubstanceUnits="false" boundaryCondition="false" constant="false">
        <notes>
          <body xmlns="http://www.w3.org/1999/xhtml">
            <p>FORMULA: C41H72O5</p>
            <p>CHARGE: 0</p>
          </body>
        </notes>
      </species>
      <species id="M_dag_pf_18_1_16_0_g" name="diacylglycerol(plasmodium,C18:1,C16:0)" compartment="g" hasOnlySubstanceUnits="false" boundaryCondition="false" constant="false">
        <notes>
          <body xmlns="http://www.w3.org/1999/xhtml">
            <p>FORMULA: C37H70O5</p>
            <p>CHARGE: 0</p>
          </body>
        </notes>
      </species>
      <species id="M_dag_pf_18_1_18_0_g" name="diacylglycerol(plasmodium,C18:1,C18:0)" compartment="g" hasOnlySubstanceUnits="false" boundaryCondition="false" constant="false">
        <notes>
          <body xmlns="http://www.w3.org/1999/xhtml">
            <p>FORMULA: C39H74O5</p>
            <p>CHARGE: 0</p>
          </body>
        </notes>
      </species>
      <species id="M_dag_pf_18_1_18_1_g" name="diacylglycerol(plasmodium,C18:1,C18:1)" compartment="g" hasOnlySubstanceUnits="false" boundaryCondition="false" constant="false">
        <notes>
          <body xmlns="http://www.w3.org/1999/xhtml">
            <p>FORMULA: C39H72O5</p>
            <p>CHARGE: 0</p>
          </body>
        </notes>
      </species>
      <species id="M_dag_pf_18_1_18_2_g" name="diacylglycerol(plasmodium,C18:1,C18:2)" compartment="g" hasOnlySubstanceUnits="false" boundaryCondition="false" constant="false">
        <notes>
          <body xmlns="http://www.w3.org/1999/xhtml">
            <p>FORMULA: C39H70O5</p>
            <p>CHARGE: 0</p>
          </body>
        </notes>
      </species>
      <species id="M_dag_pf_18_1_20_4_g" name="diacylglycerol(plasmodium,C18:1,C20:4)" compartment="g" hasOnlySubstanceUnits="false" boundaryCondition="false" constant="false">
        <notes>
          <body xmlns="http://www.w3.org/1999/xhtml">
            <p>FORMULA: C41H70O5</p>
            <p>CHARGE: 0</p>
          </body>
        </notes>
      </species>
      <species id="M_dag_pf_18_2_16_0_g" name="diacylglycerol(plasmodium,C18:2,C16:0)" compartment="g" hasOnlySubstanceUnits="false" boundaryCondition="false" constant="false">
        <notes>
          <body xmlns="http://www.w3.org/1999/xhtml">
            <p>FORMULA: C37H68O5</p>
            <p>CHARGE: 0</p>
          </body>
        </notes>
      </species>
      <species id="M_dag_pf_18_2_18_0_g" name="diacylglycerol(plasmodium,C18:2,C18:0)" compartment="g" hasOnlySubstanceUnits="false" boundaryCondition="false" constant="false">
        <notes>
          <body xmlns="http://www.w3.org/1999/xhtml">
            <p>FORMULA: C39H72O5</p>
            <p>CHARGE: 0</p>
          </body>
        </notes>
      </species>
      <species id="M_dag_pf_18_2_18_1_g" name="diacylglycerol(plasmodium,C18:2,C18:1)" compartment="g" hasOnlySubstanceUnits="false" boundaryCondition="false" constant="false">
        <notes>
          <body xmlns="http://www.w3.org/1999/xhtml">
            <p>FORMULA: C39H70O5</p>
            <p>CHARGE: 0</p>
          </body>
        </notes>
      </species>
      <species id="M_dag_pf_18_2_18_2_g" name="diacylglycerol(plasmodium,C18:2,C18:2)" compartment="g" hasOnlySubstanceUnits="false" boundaryCondition="false" constant="false">
        <notes>
          <body xmlns="http://www.w3.org/1999/xhtml">
            <p>FORMULA: C39H68O5</p>
            <p>CHARGE: 0</p>
          </body>
        </notes>
      </species>
      <species id="M_dag_pf_18_2_20_4_g" name="diacylglycerol(plasmodium,C18:2,C20:4)" compartment="g" hasOnlySubstanceUnits="false" boundaryCondition="false" constant="false">
        <notes>
          <body xmlns="http://www.w3.org/1999/xhtml">
            <p>FORMULA: C41H68O5</p>
            <p>CHARGE: 0</p>
          </body>
        </notes>
      </species>
      <species id="M_dag_pf_20_4_16_0_g" name="diacylglycerol(plasmodium,C20:4,C16:0)" compartment="g" hasOnlySubstanceUnits="false" boundaryCondition="false" constant="false">
        <notes>
          <body xmlns="http://www.w3.org/1999/xhtml">
            <p>FORMULA: C39H68O5</p>
            <p>CHARGE: 0</p>
          </body>
        </notes>
      </species>
      <species id="M_dag_pf_20_4_18_0_g" name="diacylglycerol(plasmodium,C20:4,C18:0)" compartment="g" hasOnlySubstanceUnits="false" boundaryCondition="false" constant="false">
        <notes>
          <body xmlns="http://www.w3.org/1999/xhtml">
            <p>FORMULA: C41H72O5</p>
            <p>CHARGE: 0</p>
          </body>
        </notes>
      </species>
      <species id="M_dag_pf_20_4_18_1_g" name="diacylglycerol(plasmodium,C20:4,C18:1)" compartment="g" hasOnlySubstanceUnits="false" boundaryCondition="false" constant="false">
        <notes>
          <body xmlns="http://www.w3.org/1999/xhtml">
            <p>FORMULA: C41H70O5</p>
            <p>CHARGE: 0</p>
          </body>
        </notes>
      </species>
      <species id="M_dag_pf_20_4_18_2_g" name="diacylglycerol(plasmodium,C20:4,C18:2)" compartment="g" hasOnlySubstanceUnits="false" boundaryCondition="false" constant="false">
        <notes>
          <body xmlns="http://www.w3.org/1999/xhtml">
            <p>FORMULA: C41H68O5</p>
            <p>CHARGE: 0</p>
          </body>
        </notes>
      </species>
      <species id="M_dag_pf_20_4_20_4_g" name="diacylglycerol(plasmodium,C20:4,C20:4)" compartment="g" hasOnlySubstanceUnits="false" boundaryCondition="false" constant="false">
        <notes>
          <body xmlns="http://www.w3.org/1999/xhtml">
            <p>FORMULA: C43H68O5</p>
            <p>CHARGE: 0</p>
          </body>
        </notes>
      </species>
      <species id="M_ethamp_g" name="Ethanolaminephosphate" compartment="g" hasOnlySubstanceUnits="false" boundaryCondition="false" constant="false">
        <notes>
          <body xmlns="http://www.w3.org/1999/xhtml">
            <p>FORMULA: C2H7NO4P</p>
            <p>CHARGE: -1</p>
          </body>
        </notes>
      </species>
      <species id="M_h_g" name="H+" compartment="g" hasOnlySubstanceUnits="false" boundaryCondition="false" constant="false">
        <notes>
          <body xmlns="http://www.w3.org/1999/xhtml">
            <p>FORMULA: H</p>
            <p>CHARGE: 1</p>
          </body>
        </notes>
      </species>
      <species id="M_h2o_g" name="H2O" compartment="g" hasOnlySubstanceUnits="false" boundaryCondition="false" constant="false">
        <notes>
          <body xmlns="http://www.w3.org/1999/xhtml">
            <p>FORMULA: H2O</p>
            <p>CHARGE: 0</p>
          </body>
        </notes>
      </species>
      <species id="M_pchol_pf_16_0_16_0_g" name="phosphatidylcholine(plasmodium,C16:0,C16:0)" compartment="g" hasOnlySubstanceUnits="false" boundaryCondition="false" constant="false">
        <notes>
          <body xmlns="http://www.w3.org/1999/xhtml">
            <p>FORMULA: C40H80NO8P</p>
            <p>CHARGE: 0</p>
          </body>
        </notes>
      </species>
      <species id="M_pchol_pf_16_0_18_1_g" name="phosphatidylcholine(plasmodium,C16:0,C18:1)" compartment="g" hasOnlySubstanceUnits="false" boundaryCondition="false" constant="false">
        <notes>
          <body xmlns="http://www.w3.org/1999/xhtml">
            <p>FORMULA: C42H82NO8P</p>
            <p>CHARGE: 0</p>
          </body>
        </notes>
      </species>
      <species id="M_pchol_pf_16_0_18_2_g" name="phosphatidylcholine(plasmodium,C16:0,C18:2)" compartment="g" hasOnlySubstanceUnits="false" boundaryCondition="false" constant="false">
        <notes>
          <body xmlns="http://www.w3.org/1999/xhtml">
            <p>FORMULA: C42H80NO8P</p>
            <p>CHARGE: 0</p>
          </body>
        </notes>
      </species>
      <species id="M_pchol_pf_18_1_18_1_g" name="phosphatidylcholine(plasmodium,C18:1,C18:1)" compartment="g" hasOnlySubstanceUnits="false" boundaryCondition="false" constant="false">
        <notes>
          <body xmlns="http://www.w3.org/1999/xhtml">
            <p>FORMULA: C44H84NO8P</p>
            <p>CHARGE: 0</p>
          </body>
        </notes>
      </species>
      <species id="M_pchol_pf_18_1_18_2_g" name="phosphatidylcholine(plasmodium,C18:1,C18:2)" compartment="g" hasOnlySubstanceUnits="false" boundaryCondition="false" constant="false">
        <notes>
          <body xmlns="http://www.w3.org/1999/xhtml">
            <p>FORMULA: C44H82NO8P</p>
            <p>CHARGE: 0</p>
          </body>
        </notes>
      </species>
      <species id="M_pchol_pf_18_2_18_2_g" name="phosphatidylcholine(plasmodium,C18:2,C18:2)" compartment="g" hasOnlySubstanceUnits="false" boundaryCondition="false" constant="false">
        <notes>
          <body xmlns="http://www.w3.org/1999/xhtml">
            <p>FORMULA: C44H80NO8P</p>
            <p>CHARGE: 0</p>
          </body>
        </notes>
      </species>
      <species id="M_10fthf_h" name="10-Formyltetrahydrofolate" compartment="h" hasOnlySubstanceUnits="false" boundaryCondition="false" constant="false">
        <notes>
          <body xmlns="http://www.w3.org/1999/xhtml">
            <p>FORMULA: C20H21N7O7</p>
            <p>CHARGE: -2</p>
          </body>
        </notes>
      </species>
      <species id="M_3haACP_h" name="(3R)-3-Hydroxyacyl-[acyl-carrierprotein]" compartment="h" hasOnlySubstanceUnits="false" boundaryCondition="false" constant="false">
        <notes>
          <body xmlns="http://www.w3.org/1999/xhtml">
            <p>FORMULA: C15H27N2O9PRS</p>
            <p>CHARGE: -1</p>
          </body>
        </notes>
      </species>
      <species id="M_3hddecACP_h" name="(R)-3-Hydroxydodecanoyl-[acyl-carrierprotein]" compartment="h" hasOnlySubstanceUnits="false" boundaryCondition="false" constant="false">
        <notes>
          <body xmlns="http://www.w3.org/1999/xhtml">
            <p>FORMULA: C23H43N2O9PRS</p>
            <p>CHARGE: -1</p>
          </body>
        </notes>
      </species>
      <species id="M_3hdecACP_h" name="(R)-3-Hydroxydecanoyl-[acyl-carrierprotein]" compartment="h" hasOnlySubstanceUnits="false" boundaryCondition="false" constant="false">
        <notes>
          <body xmlns="http://www.w3.org/1999/xhtml">
            <p>FORMULA: C21H39N2O9PRS</p>
            <p>CHARGE: -1</p>
          </body>
        </notes>
      </species>
      <species id="M_3hhexACP_h" name="(R)-3-Hydroxyhexanoyl-[acyl-carrierprotein]" compartment="h" hasOnlySubstanceUnits="false" boundaryCondition="false" constant="false">
        <notes>
          <body xmlns="http://www.w3.org/1999/xhtml">
            <p>FORMULA: C17H31N2O9PRS</p>
            <p>CHARGE: -1</p>
          </body>
        </notes>
      </species>
      <species id="M_3hmrsACP_h" name="(R)-3-Hydroxytetradecanoyl-[acyl-carrierprotein]" compartment="h" hasOnlySubstanceUnits="false" boundaryCondition="false" constant="false">
        <notes>
          <body xmlns="http://www.w3.org/1999/xhtml">
            <p>FORMULA: C25H47N2O9PRS</p>
            <p>CHARGE: -1</p>
          </body>
        </notes>
      </species>
      <species id="M_3hoctACP_h" name="(R)-3-Hydroxyoctanoyl-[acyl-carrierprotein]" compartment="h" hasOnlySubstanceUnits="false" boundaryCondition="false" constant="false">
        <notes>
          <body xmlns="http://www.w3.org/1999/xhtml">
            <p>FORMULA: C19H35N2O9PRS</p>
            <p>CHARGE: -1</p>
          </body>
        </notes>
      </species>
      <species id="M_3hpalmACP_h" name="R-3-hydroxypalmitoyl-[acyl-carrierprotein]" compartment="h" hasOnlySubstanceUnits="false" boundaryCondition="false" constant="false">
        <notes>
          <body xmlns="http://www.w3.org/1999/xhtml">
            <p>FORMULA: C27H51N2O9PRS</p>
            <p>CHARGE: -1</p>
          </body>
        </notes>
      </species>
      <species id="M_5aop_h" name="5-Amino-4-oxopentanoate" compartment="h" hasOnlySubstanceUnits="false" boundaryCondition="false" constant="false">
        <notes>
          <body xmlns="http://www.w3.org/1999/xhtml">
            <p>FORMULA: C5H9NO3</p>
            <p>CHARGE: 0</p>
          </body>
        </notes>
      </species>
      <species id="M_ACP_h" name="acylcarrierprotein" compartment="h" hasOnlySubstanceUnits="false" boundaryCondition="false" constant="false">
        <notes>
          <body xmlns="http://www.w3.org/1999/xhtml">
            <p>FORMULA: C11H21N2O7PRS</p>
            <p>CHARGE: -1</p>
          </body>
        </notes>
      </species>
      <species id="M_accoa_h" name="Acetyl-CoA" compartment="h" hasOnlySubstanceUnits="false" boundaryCondition="false" constant="false">
        <notes>
          <body xmlns="http://www.w3.org/1999/xhtml">
            <p>FORMULA: C23H34N7O17P3S</p>
            <p>CHARGE: -4</p>
          </body>
        </notes>
      </species>
      <species id="M_adp_h" name="ADP" compartment="h" hasOnlySubstanceUnits="false" boundaryCondition="false" constant="false">
        <notes>
          <body xmlns="http://www.w3.org/1999/xhtml">
            <p>FORMULA: C10H12N5O10P2</p>
            <p>CHARGE: -3</p>
          </body>
        </notes>
      </species>
      <species id="M_ahcys_h" name="S-Adenosyl-L-homocysteine" compartment="h" hasOnlySubstanceUnits="false" boundaryCondition="false" constant="false">
        <notes>
          <body xmlns="http://www.w3.org/1999/xhtml">
            <p>FORMULA: C14H20N6O5S</p>
            <p>CHARGE: 0</p>
          </body>
        </notes>
      </species>
      <species id="M_akg_h" name="2-Oxoglutarate" compartment="h" hasOnlySubstanceUnits="false" boundaryCondition="false" constant="false">
        <notes>
          <body xmlns="http://www.w3.org/1999/xhtml">
            <p>FORMULA: C5H4O5</p>
            <p>CHARGE: -2</p>
          </body>
        </notes>
      </species>
      <species id="M_amet_h" name="S-Adenosyl-L-methionine" compartment="h" hasOnlySubstanceUnits="false" boundaryCondition="false" constant="false">
        <notes>
          <body xmlns="http://www.w3.org/1999/xhtml">
            <p>FORMULA: C15H23N6O5S</p>
            <p>CHARGE: 1</p>
          </body>
        </notes>
      </species>
      <species id="M_atp_h" name="ATP" compartment="h" hasOnlySubstanceUnits="false" boundaryCondition="false" constant="false">
        <notes>
          <body xmlns="http://www.w3.org/1999/xhtml">
            <p>FORMULA: C10H12N5O13P3</p>
            <p>CHARGE: -4</p>
          </body>
        </notes>
      </species>
      <species id="M_but2eACP_h" name="But-2-enoyl-[acyl-carrierprotein]" compartment="h" hasOnlySubstanceUnits="false" boundaryCondition="false" constant="false">
        <notes>
          <body xmlns="http://www.w3.org/1999/xhtml">
            <p>FORMULA: C15H25N2O8PRS</p>
            <p>CHARGE: -1</p>
          </body>
        </notes>
      </species>
      <species id="M_cmp_h" name="CMP" compartment="h" hasOnlySubstanceUnits="false" boundaryCondition="false" constant="false">
        <notes>
          <body xmlns="http://www.w3.org/1999/xhtml">
            <p>FORMULA: C9H12N3O8P</p>
            <p>CHARGE: -2</p>
          </body>
        </notes>
      </species>
      <species id="M_co2_h" name="CO2" compartment="h" hasOnlySubstanceUnits="false" boundaryCondition="false" constant="false">
        <notes>
          <body xmlns="http://www.w3.org/1999/xhtml">
            <p>FORMULA: CO2</p>
            <p>CHARGE: 0</p>
          </body>
        </notes>
      </species>
      <species id="M_coa_h" name="CoenzymeA" compartment="h" hasOnlySubstanceUnits="false" boundaryCondition="false" constant="false">
        <notes>
          <body xmlns="http://www.w3.org/1999/xhtml">
            <p>FORMULA: C21H32N7O16P3S</p>
            <p>CHARGE: -4</p>
          </body>
        </notes>
      </species>
      <species id="M_cpppg1_h" name="CoproporphyrinogenI" compartment="h" hasOnlySubstanceUnits="false" boundaryCondition="false" constant="false">
        <notes>
          <body xmlns="http://www.w3.org/1999/xhtml">
            <p>FORMULA: C36H40N4O8</p>
            <p>CHARGE: -4</p>
          </body>
        </notes>
      </species>
      <species id="M_cpppg3_h" name="CoproporphyrinogenIII" compartment="h" hasOnlySubstanceUnits="false" boundaryCondition="false" constant="false">
        <notes>
          <body xmlns="http://www.w3.org/1999/xhtml">
            <p>FORMULA: C36H40N4O8</p>
            <p>CHARGE: -4</p>
          </body>
        </notes>
      </species>
      <species id="M_ctp_h" name="CTP" compartment="h" hasOnlySubstanceUnits="false" boundaryCondition="false" constant="false">
        <notes>
          <body xmlns="http://www.w3.org/1999/xhtml">
            <p>FORMULA: C9H12N3O14P3</p>
            <p>CHARGE: -4</p>
          </body>
        </notes>
      </species>
      <species id="M_dhap_h" name="Dihydroxyacetonephosphate" compartment="h" hasOnlySubstanceUnits="false" boundaryCondition="false" constant="false">
        <notes>
          <body xmlns="http://www.w3.org/1999/xhtml">
            <p>FORMULA: C3H5O6P</p>
            <p>CHARGE: -2</p>
          </body>
        </notes>
      </species>
      <species id="M_dmpp_h" name="Dimethylallyldiphosphate" compartment="h" hasOnlySubstanceUnits="false" boundaryCondition="false" constant="false">
        <notes>
          <body xmlns="http://www.w3.org/1999/xhtml">
            <p>FORMULA: C5H9O7P2</p>
            <p>CHARGE: -3</p>
          </body>
        </notes>
      </species>
      <species id="M_dpcoa_h" name="Dephospho-CoA" compartment="h" hasOnlySubstanceUnits="false" boundaryCondition="false" constant="false">
        <notes>
          <body xmlns="http://www.w3.org/1999/xhtml">
            <p>FORMULA: C21H33N7O13P2S</p>
            <p>CHARGE: -2</p>
          </body>
        </notes>
      </species>
      <species id="M_dxyl5p_h" name="1-deoxy-D-xylulose5-phosphate" compartment="h" hasOnlySubstanceUnits="false" boundaryCondition="false" constant="false">
        <notes>
          <body xmlns="http://www.w3.org/1999/xhtml">
            <p>FORMULA: C5H9O7P</p>
            <p>CHARGE: -2</p>
          </body>
        </notes>
      </species>
      <species id="M_g3p_h" name="Glyceraldehyde3-phosphate" compartment="h" hasOnlySubstanceUnits="false" boundaryCondition="false" constant="false">
        <notes>
          <body xmlns="http://www.w3.org/1999/xhtml">
            <p>FORMULA: C3H5O6P</p>
            <p>CHARGE: -2</p>
          </body>
        </notes>
      </species>
      <species id="M_glu_DASH_L_h" name="L-Glutamate" compartment="h" hasOnlySubstanceUnits="false" boundaryCondition="false" constant="false">
        <notes>
          <body xmlns="http://www.w3.org/1999/xhtml">
            <p>FORMULA: C5H8NO4</p>
            <p>CHARGE: -1</p>
          </body>
        </notes>
      </species>
      <species id="M_gly_h" name="Glycine" compartment="h" hasOnlySubstanceUnits="false" boundaryCondition="false" constant="false">
        <notes>
          <body xmlns="http://www.w3.org/1999/xhtml">
            <p>FORMULA: C2H5NO2</p>
            <p>CHARGE: 0</p>
          </body>
        </notes>
      </species>
      <species id="M_glyc_h" name="Glycerol" compartment="h" hasOnlySubstanceUnits="false" boundaryCondition="false" constant="false">
        <notes>
          <body xmlns="http://www.w3.org/1999/xhtml">
            <p>FORMULA: C3H8O3</p>
            <p>CHARGE: 0</p>
          </body>
        </notes>
      </species>
      <species id="M_glyc3p_h" name="Glycerol3-phosphate" compartment="h" hasOnlySubstanceUnits="false" boundaryCondition="false" constant="false">
        <notes>
          <body xmlns="http://www.w3.org/1999/xhtml">
            <p>FORMULA: C3H7O6P</p>
            <p>CHARGE: -2</p>
          </body>
        </notes>
      </species>
      <species id="M_grxox_h" name="glutaredoxin(oxidized)" compartment="h" hasOnlySubstanceUnits="false" boundaryCondition="false" constant="false">
        <notes>
          <body xmlns="http://www.w3.org/1999/xhtml">
            <p>FORMULA: X</p>
            <p>CHARGE: 0</p>
          </body>
        </notes>
      </species>
      <species id="M_grxrd_h" name="glutaredoxin(reduced)" compartment="h" hasOnlySubstanceUnits="false" boundaryCondition="false" constant="false">
        <notes>
          <body xmlns="http://www.w3.org/1999/xhtml">
            <p>FORMULA: XH2</p>
            <p>CHARGE: 0</p>
          </body>
        </notes>
      </species>
      <species id="M_gthox_h" name="Oxidizedglutathione" compartment="h" hasOnlySubstanceUnits="false" boundaryCondition="false" constant="false">
        <notes>
          <body xmlns="http://www.w3.org/1999/xhtml">
            <p>FORMULA: C20H30N6O12S2</p>
            <p>CHARGE: -2</p>
          </body>
        </notes>
      </species>
      <species id="M_gthrd_h" name="Reducedglutathione" compartment="h" hasOnlySubstanceUnits="false" boundaryCondition="false" constant="false">
        <notes>
          <body xmlns="http://www.w3.org/1999/xhtml">
            <p>FORMULA: C10H16N3O6S</p>
            <p>CHARGE: -1</p>
          </body>
        </notes>
      </species>
      <species id="M_h_h" name="H+" compartment="h" hasOnlySubstanceUnits="false" boundaryCondition="false" constant="false">
        <notes>
          <body xmlns="http://www.w3.org/1999/xhtml">
            <p>FORMULA: H</p>
            <p>CHARGE: 1</p>
          </body>
        </notes>
      </species>
      <species id="M_h2mb4p_h" name="1-hydroxy-2-methyl-2-(E)-butenyl4-diphosphate" compartment="h" hasOnlySubstanceUnits="false" boundaryCondition="false" constant="false">
        <notes>
          <body xmlns="http://www.w3.org/1999/xhtml">
            <p>FORMULA: C5H9O8P2</p>
            <p>CHARGE: -3</p>
          </body>
        </notes>
      </species>
      <species id="M_h2o_h" name="H2O" compartment="h" hasOnlySubstanceUnits="false" boundaryCondition="false" constant="false">
        <notes>
          <body xmlns="http://www.w3.org/1999/xhtml">
            <p>FORMULA: H2O</p>
            <p>CHARGE: 0</p>
          </body>
        </notes>
      </species>
      <species id="M_h2o2_h" name="Hydrogenperoxide" compartment="h" hasOnlySubstanceUnits="false" boundaryCondition="false" constant="false">
        <notes>
          <body xmlns="http://www.w3.org/1999/xhtml">
            <p>FORMULA: H2O2</p>
            <p>CHARGE: 0</p>
          </body>
        </notes>
      </species>
      <species id="M_hco3_h" name="Bicarbonate" compartment="h" hasOnlySubstanceUnits="false" boundaryCondition="false" constant="false">
        <notes>
          <body xmlns="http://www.w3.org/1999/xhtml">
            <p>FORMULA: CHO3</p>
            <p>CHARGE: -1</p>
          </body>
        </notes>
      </species>
      <species id="M_hdca_h" name="Hexadecanoate(n-C16:0)" compartment="h" hasOnlySubstanceUnits="false" boundaryCondition="false" constant="false">
        <notes>
          <body xmlns="http://www.w3.org/1999/xhtml">
            <p>FORMULA: C16H31O2</p>
            <p>CHARGE: -1</p>
          </body>
        </notes>
      </species>
      <species id="M_hmbil_h" name="Hydroxymethylbilane" compartment="h" hasOnlySubstanceUnits="false" boundaryCondition="false" constant="false">
        <notes>
          <body xmlns="http://www.w3.org/1999/xhtml">
            <p>FORMULA: C40H38N4O17</p>
            <p>CHARGE: -8</p>
          </body>
        </notes>
      </species>
      <species id="M_horden_h" name="Hordenine" compartment="h" hasOnlySubstanceUnits="false" boundaryCondition="false" constant="false">
        <notes>
          <body xmlns="http://www.w3.org/1999/xhtml">
            <p>FORMULA: C10H16NO</p>
            <p>CHARGE: 1</p>
          </body>
        </notes>
      </species>
      <species id="M_ipdp_h" name="Isopentenyldiphosphate" compartment="h" hasOnlySubstanceUnits="false" boundaryCondition="false" constant="false">
        <notes>
          <body xmlns="http://www.w3.org/1999/xhtml">
            <p>FORMULA: C5H9O7P2</p>
            <p>CHARGE: -3</p>
          </body>
        </notes>
      </species>
      <species id="M_lac_DASH_D_h" name="D-Lactate" compartment="h" hasOnlySubstanceUnits="false" boundaryCondition="false" constant="false">
        <notes>
          <body xmlns="http://www.w3.org/1999/xhtml">
            <p>FORMULA: C3H5O3</p>
            <p>CHARGE: -1</p>
          </body>
        </notes>
      </species>
      <species id="M_lgt_DASH_S_h" name="(R)-S-Lactoylglutathione" compartment="h" hasOnlySubstanceUnits="false" boundaryCondition="false" constant="false">
        <notes>
          <body xmlns="http://www.w3.org/1999/xhtml">
            <p>FORMULA: C13H20N3O8S</p>
            <p>CHARGE: -1</p>
          </body>
        </notes>
      </species>
      <species id="M_malcoa_h" name="Malonyl-CoA" compartment="h" hasOnlySubstanceUnits="false" boundaryCondition="false" constant="false">
        <notes>
          <body xmlns="http://www.w3.org/1999/xhtml">
            <p>FORMULA: C24H33N7O19P3S</p>
            <p>CHARGE: -5</p>
          </body>
        </notes>
      </species>
      <species id="M_mlthf_h" name="5,10-Methylenetetrahydrofolate" compartment="h" hasOnlySubstanceUnits="false" boundaryCondition="false" constant="false">
        <notes>
          <body xmlns="http://www.w3.org/1999/xhtml">
            <p>FORMULA: C20H21N7O6</p>
            <p>CHARGE: -2</p>
          </body>
        </notes>
      </species>
      <species id="M_mthgxl_h" name="Methylglyoxal" compartment="h" hasOnlySubstanceUnits="false" boundaryCondition="false" constant="false">
        <notes>
          <body xmlns="http://www.w3.org/1999/xhtml">
            <p>FORMULA: C3H4O2</p>
            <p>CHARGE: 0</p>
          </body>
        </notes>
      </species>
      <species id="M_myrsACP_h" name="Myristoyl-ACP(n-C14:0ACP)" compartment="h" hasOnlySubstanceUnits="false" boundaryCondition="false" constant="false">
        <notes>
          <body xmlns="http://www.w3.org/1999/xhtml">
            <p>FORMULA: C25H47N2O8PRS</p>
            <p>CHARGE: -1</p>
          </body>
        </notes>
      </species>
      <species id="M_nad_h" name="Nicotinamideadeninedinucleotide" compartment="h" hasOnlySubstanceUnits="false" boundaryCondition="false" constant="false">
        <notes>
          <body xmlns="http://www.w3.org/1999/xhtml">
            <p>FORMULA: C21H26N7O14P2</p>
            <p>CHARGE: -1</p>
          </body>
        </notes>
      </species>
      <species id="M_nadh_h" name="Nicotinamideadeninedinucleotide-reduced" compartment="h" hasOnlySubstanceUnits="false" boundaryCondition="false" constant="false">
        <notes>
          <body xmlns="http://www.w3.org/1999/xhtml">
            <p>FORMULA: C21H27N7O14P2</p>
            <p>CHARGE: -2</p>
          </body>
        </notes>
      </species>
      <species id="M_nadp_h" name="Nicotinamideadeninedinucleotidephosphate" compartment="h" hasOnlySubstanceUnits="false" boundaryCondition="false" constant="false">
        <notes>
          <body xmlns="http://www.w3.org/1999/xhtml">
            <p>FORMULA: C21H25N7O17P3</p>
            <p>CHARGE: -3</p>
          </body>
        </notes>
      </species>
      <species id="M_nadph_h" name="Nicotinamideadeninedinucleotidephosphate-reduced" compartment="h" hasOnlySubstanceUnits="false" boundaryCondition="false" constant="false">
        <notes>
          <body xmlns="http://www.w3.org/1999/xhtml">
            <p>FORMULA: C21H26N7O17P3</p>
            <p>CHARGE: -4</p>
          </body>
        </notes>
      </species>
      <species id="M_nmettyam_h" name="N-Methyltyramine" compartment="h" hasOnlySubstanceUnits="false" boundaryCondition="false" constant="false">
        <notes>
          <body xmlns="http://www.w3.org/1999/xhtml">
            <p>FORMULA: C9H14NO</p>
            <p>CHARGE: 1</p>
          </body>
        </notes>
      </species>
      <species id="M_o2_h" name="O2" compartment="h" hasOnlySubstanceUnits="false" boundaryCondition="false" constant="false">
        <notes>
          <body xmlns="http://www.w3.org/1999/xhtml">
            <p>FORMULA: O2</p>
            <p>CHARGE: 0</p>
          </body>
        </notes>
      </species>
      <species id="M_palmACP_h" name="Palmitoyl-ACP(n-C16:0ACP)" compartment="h" hasOnlySubstanceUnits="false" boundaryCondition="false" constant="false">
        <notes>
          <body xmlns="http://www.w3.org/1999/xhtml">
            <p>FORMULA: C27H51N2O8PRS</p>
            <p>CHARGE: -1</p>
          </body>
        </notes>
      </species>
      <species id="M_pi_h" name="Phosphate" compartment="h" hasOnlySubstanceUnits="false" boundaryCondition="false" constant="false">
        <notes>
          <body xmlns="http://www.w3.org/1999/xhtml">
            <p>FORMULA: HO4P</p>
            <p>CHARGE: -2</p>
          </body>
        </notes>
      </species>
      <species id="M_plrxox_h" name="plasmoredoxin,oxidized" compartment="h" hasOnlySubstanceUnits="false" boundaryCondition="false" constant="false">
        <notes>
          <body xmlns="http://www.w3.org/1999/xhtml">
            <p>FORMULA: X</p>
            <p>CHARGE: 0</p>
          </body>
        </notes>
      </species>
      <species id="M_plrxrd_h" name="plasmoredoxin,reduced" compartment="h" hasOnlySubstanceUnits="false" boundaryCondition="false" constant="false">
        <notes>
          <body xmlns="http://www.w3.org/1999/xhtml">
            <p>FORMULA: XH2</p>
            <p>CHARGE: 0</p>
          </body>
        </notes>
      </species>
      <species id="M_ppi_h" name="Diphosphate" compartment="h" hasOnlySubstanceUnits="false" boundaryCondition="false" constant="false">
        <notes>
          <body xmlns="http://www.w3.org/1999/xhtml">
            <p>FORMULA: HO7P2</p>
            <p>CHARGE: -3</p>
          </body>
        </notes>
      </species>
      <species id="M_ser_DASH_L_h" name="L-Serine" compartment="h" hasOnlySubstanceUnits="false" boundaryCondition="false" constant="false">
        <notes>
          <body xmlns="http://www.w3.org/1999/xhtml">
            <p>FORMULA: C3H7NO3</p>
            <p>CHARGE: 0</p>
          </body>
        </notes>
      </species>
      <species id="M_tddec2eACP_h" name="trans-Dodec-2-enoyl-[acyl-carrierprotein]" compartment="h" hasOnlySubstanceUnits="false" boundaryCondition="false" constant="false">
        <notes>
          <body xmlns="http://www.w3.org/1999/xhtml">
            <p>FORMULA: C23H41N2O8PRS</p>
            <p>CHARGE: -1</p>
          </body>
        </notes>
      </species>
      <species id="M_tdec2eACP_h" name="trans-Dec-2-enoyl-[acyl-carrierprotein]" compartment="h" hasOnlySubstanceUnits="false" boundaryCondition="false" constant="false">
        <notes>
          <body xmlns="http://www.w3.org/1999/xhtml">
            <p>FORMULA: C21H37N2O8PRS</p>
            <p>CHARGE: -1</p>
          </body>
        </notes>
      </species>
      <species id="M_thex2eACP_h" name="trans-Hex-2-enoyl-[acyl-carrierprotein]" compartment="h" hasOnlySubstanceUnits="false" boundaryCondition="false" constant="false">
        <notes>
          <body xmlns="http://www.w3.org/1999/xhtml">
            <p>FORMULA: C17H29N2O8PRS</p>
            <p>CHARGE: -1</p>
          </body>
        </notes>
      </species>
      <species id="M_thf_h" name="5,6,7,8-Tetrahydrofolate" compartment="h" hasOnlySubstanceUnits="false" boundaryCondition="false" constant="false">
        <notes>
          <body xmlns="http://www.w3.org/1999/xhtml">
            <p>FORMULA: C19H21N7O6</p>
            <p>CHARGE: -2</p>
          </body>
        </notes>
      </species>
      <species id="M_tmrs2eACP_h" name="trans-Tetradec-2-enoyl-[acyl-carrierprotein]" compartment="h" hasOnlySubstanceUnits="false" boundaryCondition="false" constant="false">
        <notes>
          <body xmlns="http://www.w3.org/1999/xhtml">
            <p>FORMULA: C25H45N2O8PRS</p>
            <p>CHARGE: -1</p>
          </body>
        </notes>
      </species>
      <species id="M_toct2eACP_h" name="trans-Oct-2-enoyl-[acyl-carrierprotein]" compartment="h" hasOnlySubstanceUnits="false" boundaryCondition="false" constant="false">
        <notes>
          <body xmlns="http://www.w3.org/1999/xhtml">
            <p>FORMULA: C19H33N2O8PRS</p>
            <p>CHARGE: -1</p>
          </body>
        </notes>
      </species>
      <species id="M_tpalm2eACP_h" name="trans-Hexadec-2-enoyl-[acyl-carrierprotein]" compartment="h" hasOnlySubstanceUnits="false" boundaryCondition="false" constant="false">
        <notes>
          <body xmlns="http://www.w3.org/1999/xhtml">
            <p>FORMULA: C27H49N2O8PRS</p>
            <p>CHARGE: -1</p>
          </body>
        </notes>
      </species>
      <species id="M_ttdca_h" name="tetradecanoate(n-C14:0)" compartment="h" hasOnlySubstanceUnits="false" boundaryCondition="false" constant="false">
        <notes>
          <body xmlns="http://www.w3.org/1999/xhtml">
            <p>FORMULA: C14H27O2</p>
            <p>CHARGE: -1</p>
          </body>
        </notes>
      </species>
      <species id="M_uppg1_h" name="UroporphyrinogenI" compartment="h" hasOnlySubstanceUnits="false" boundaryCondition="false" constant="false">
        <notes>
          <body xmlns="http://www.w3.org/1999/xhtml">
            <p>FORMULA: C40H36N4O16</p>
            <p>CHARGE: -8</p>
          </body>
        </notes>
      </species>
      <species id="M_uppg3_h" name="UroporphyrinogenIII" compartment="h" hasOnlySubstanceUnits="false" boundaryCondition="false" constant="false">
        <notes>
          <body xmlns="http://www.w3.org/1999/xhtml">
            <p>FORMULA: C40H36N4O16</p>
            <p>CHARGE: -8</p>
          </body>
        </notes>
      </species>
      <species id="M_Hb_l" name="Hemoglobin" compartment="l" hasOnlySubstanceUnits="false" boundaryCondition="false" constant="false">
        <notes>
          <body xmlns="http://www.w3.org/1999/xhtml">
            <p>FORMULA: C2954H4506N780O808Fe4S12</p>
            <p>CHARGE: 0</p>
          </body>
        </notes>
      </species>
      <species id="M_h_l" name="H+" compartment="l" hasOnlySubstanceUnits="false" boundaryCondition="false" constant="false">
        <notes>
          <body xmlns="http://www.w3.org/1999/xhtml">
            <p>FORMULA: H</p>
            <p>CHARGE: 1</p>
          </body>
        </notes>
      </species>
      <species id="M_h2o_l" name="H2O" compartment="l" hasOnlySubstanceUnits="false" boundaryCondition="false" constant="false">
        <notes>
          <body xmlns="http://www.w3.org/1999/xhtml">
            <p>FORMULA: H2O</p>
            <p>CHARGE: 0</p>
          </body>
        </notes>
      </species>
      <species id="M_h2o2_l" name="Hydrogenperoxide" compartment="l" hasOnlySubstanceUnits="false" boundaryCondition="false" constant="false">
        <notes>
          <body xmlns="http://www.w3.org/1999/xhtml">
            <p>FORMULA: H2O2</p>
            <p>CHARGE: 0</p>
          </body>
        </notes>
      </species>
      <species id="M_hemeBo_l" name="HemeBoxidized" compartment="l" hasOnlySubstanceUnits="false" boundaryCondition="false" constant="false">
        <notes>
          <body xmlns="http://www.w3.org/1999/xhtml">
            <p>FORMULA: C34H30FeN4O4</p>
            <p>CHARGE: -1</p>
          </body>
        </notes>
      </species>
      <species id="M_hmz_l" name="Hemozoin" compartment="l" hasOnlySubstanceUnits="false" boundaryCondition="false" constant="false">
        <notes>
          <body xmlns="http://www.w3.org/1999/xhtml">
            <p>FORMULA: C272H240Fe8N32O32</p>
            <p>CHARGE: -8</p>
          </body>
        </notes>
      </species>
      <species id="M_o2_l" name="O2" compartment="l" hasOnlySubstanceUnits="false" boundaryCondition="false" constant="false">
        <notes>
          <body xmlns="http://www.w3.org/1999/xhtml">
            <p>FORMULA: O2</p>
            <p>CHARGE: 0</p>
          </body>
        </notes>
      </species>
      <species id="M_o2s_l" name="Superoxideanion" compartment="l" hasOnlySubstanceUnits="false" boundaryCondition="false" constant="false">
        <notes>
          <body xmlns="http://www.w3.org/1999/xhtml">
            <p>FORMULA: O2</p>
            <p>CHARGE: -1</p>
          </body>
        </notes>
      </species>
      <species id="M_polypep_l" name="Polypeptide" compartment="l" hasOnlySubstanceUnits="false" boundaryCondition="false" constant="false">
        <notes>
          <body xmlns="http://www.w3.org/1999/xhtml">
            <p>FORMULA: C2818H4386N764O792S12</p>
            <p>CHARGE: 2</p>
          </body>
        </notes>
      </species>
      <species id="M_2ohph_m" name="2-Octaprenyl-6-hydroxyphenol" compartment="m" hasOnlySubstanceUnits="false" boundaryCondition="false" constant="false">
        <notes>
          <body xmlns="http://www.w3.org/1999/xhtml">
            <p>FORMULA: C46H70O2</p>
            <p>CHARGE: 0</p>
          </body>
        </notes>
      </species>
      <species id="M_2omhmbl_m" name="2-Octaprenyl-3-methyl-5-hydroxy-6-methoxy-1,4-benzoquinol" compartment="m" hasOnlySubstanceUnits="false" boundaryCondition="false" constant="false">
        <notes>
          <body xmlns="http://www.w3.org/1999/xhtml">
            <p>FORMULA: C48H74O4</p>
            <p>CHARGE: 0</p>
          </body>
        </notes>
      </species>
      <species id="M_2ommbl_m" name="2-Octaprenyl-3-methyl-6-methoxy-1,4-benzoquinol" compartment="m" hasOnlySubstanceUnits="false" boundaryCondition="false" constant="false">
        <notes>
          <body xmlns="http://www.w3.org/1999/xhtml">
            <p>FORMULA: C48H74O3</p>
            <p>CHARGE: 0</p>
          </body>
        </notes>
      </species>
      <species id="M_2oph_m" name="2-Octaprenylphenol" compartment="m" hasOnlySubstanceUnits="false" boundaryCondition="false" constant="false">
        <notes>
          <body xmlns="http://www.w3.org/1999/xhtml">
            <p>FORMULA: C46H70O</p>
            <p>CHARGE: 0</p>
          </body>
        </notes>
      </species>
      <species id="M_3ophb_m" name="3-Octaprenyl-4-hydroxybenzoate" compartment="m" hasOnlySubstanceUnits="false" boundaryCondition="false" constant="false">
        <notes>
          <body xmlns="http://www.w3.org/1999/xhtml">
            <p>FORMULA: C47H69O3</p>
            <p>CHARGE: -1</p>
          </body>
        </notes>
      </species>
      <species id="M_4hbz_m" name="4-Hydroxybenzoate" compartment="m" hasOnlySubstanceUnits="false" boundaryCondition="false" constant="false">
        <notes>
          <body xmlns="http://www.w3.org/1999/xhtml">
            <p>FORMULA: C7H5O3</p>
            <p>CHARGE: -1</p>
          </body>
        </notes>
      </species>
      <species id="M_5aop_m" name="5-Amino-4-oxopentanoate" compartment="m" hasOnlySubstanceUnits="false" boundaryCondition="false" constant="false">
        <notes>
          <body xmlns="http://www.w3.org/1999/xhtml">
            <p>FORMULA: C5H9NO3</p>
            <p>CHARGE: 0</p>
          </body>
        </notes>
      </species>
      <species id="M_adp_m" name="ADP" compartment="m" hasOnlySubstanceUnits="false" boundaryCondition="false" constant="false">
        <notes>
          <body xmlns="http://www.w3.org/1999/xhtml">
            <p>FORMULA: C10H12N5O10P2</p>
            <p>CHARGE: -3</p>
          </body>
        </notes>
      </species>
      <species id="M_ahcys_m" name="S-Adenosyl-L-homocysteine" compartment="m" hasOnlySubstanceUnits="false" boundaryCondition="false" constant="false">
        <notes>
          <body xmlns="http://www.w3.org/1999/xhtml">
            <p>FORMULA: C14H20N6O5S</p>
            <p>CHARGE: 0</p>
          </body>
        </notes>
      </species>
      <species id="M_atp_m" name="ATP" compartment="m" hasOnlySubstanceUnits="false" boundaryCondition="false" constant="false">
        <notes>
          <body xmlns="http://www.w3.org/1999/xhtml">
            <p>FORMULA: C10H12N5O13P3</p>
            <p>CHARGE: -4</p>
          </body>
        </notes>
      </species>
      <species id="M_clpn_pf_16_0_18_1_16_0_18_1_m" name="cardiolipin(plasmodium)" compartment="m" hasOnlySubstanceUnits="false" boundaryCondition="false" constant="false">
        <notes>
          <body xmlns="http://www.w3.org/1999/xhtml">
            <p>FORMULA: C77H144O17P2</p>
            <p>CHARGE: -2</p>
          </body>
        </notes>
      </species>
      <species id="M_co2_m" name="CO2" compartment="m" hasOnlySubstanceUnits="false" boundaryCondition="false" constant="false">
        <notes>
          <body xmlns="http://www.w3.org/1999/xhtml">
            <p>FORMULA: CO2</p>
            <p>CHARGE: 0</p>
          </body>
        </notes>
      </species>
      <species id="M_coa_m" name="CoenzymeA" compartment="m" hasOnlySubstanceUnits="false" boundaryCondition="false" constant="false">
        <notes>
          <body xmlns="http://www.w3.org/1999/xhtml">
            <p>FORMULA: C21H32N7O16P3S</p>
            <p>CHARGE: -4</p>
          </body>
        </notes>
      </species>
      <species id="M_fad_m" name="Flavinadeninedinucleotideoxidized" compartment="m" hasOnlySubstanceUnits="false" boundaryCondition="false" constant="false">
        <notes>
          <body xmlns="http://www.w3.org/1999/xhtml">
            <p>FORMULA: C27H31N9O15P2</p>
            <p>CHARGE: -2</p>
          </body>
        </notes>
      </species>
      <species id="M_fadh2_m" name="Flavinadeninedinucleotidereduced" compartment="m" hasOnlySubstanceUnits="false" boundaryCondition="false" constant="false">
        <notes>
          <body xmlns="http://www.w3.org/1999/xhtml">
            <p>FORMULA: C27H33N9O15P2</p>
            <p>CHARGE: -2</p>
          </body>
        </notes>
      </species>
      <species id="M_fe2_m" name="Fe2+" compartment="m" hasOnlySubstanceUnits="false" boundaryCondition="false" constant="false">
        <notes>
          <body xmlns="http://www.w3.org/1999/xhtml">
            <p>FORMULA: Fe</p>
            <p>CHARGE: 2</p>
          </body>
        </notes>
      </species>
      <species id="M_frdp_m" name="Farnesyldiphosphate" compartment="m" hasOnlySubstanceUnits="false" boundaryCondition="false" constant="false">
        <notes>
          <body xmlns="http://www.w3.org/1999/xhtml">
            <p>FORMULA: C15H25O7P2</p>
            <p>CHARGE: -3</p>
          </body>
        </notes>
      </species>
      <species id="M_gdp_m" name="GDP" compartment="m" hasOnlySubstanceUnits="false" boundaryCondition="false" constant="false">
        <notes>
          <body xmlns="http://www.w3.org/1999/xhtml">
            <p>FORMULA: C10H12N5O11P2</p>
            <p>CHARGE: -3</p>
          </body>
        </notes>
      </species>
      <species id="M_gly_m" name="Glycine" compartment="m" hasOnlySubstanceUnits="false" boundaryCondition="false" constant="false">
        <notes>
          <body xmlns="http://www.w3.org/1999/xhtml">
            <p>FORMULA: C2H5NO2</p>
            <p>CHARGE: 0</p>
          </body>
        </notes>
      </species>
      <species id="M_glyc_m" name="Glycerol" compartment="m" hasOnlySubstanceUnits="false" boundaryCondition="false" constant="false">
        <notes>
          <body xmlns="http://www.w3.org/1999/xhtml">
            <p>FORMULA: C3H8O3</p>
            <p>CHARGE: 0</p>
          </body>
        </notes>
      </species>
      <species id="M_gthox_m" name="Oxidizedglutathione" compartment="m" hasOnlySubstanceUnits="false" boundaryCondition="false" constant="false">
        <notes>
          <body xmlns="http://www.w3.org/1999/xhtml">
            <p>FORMULA: C20H30N6O12S2</p>
            <p>CHARGE: -2</p>
          </body>
        </notes>
      </species>
      <species id="M_gthrd_m" name="Reducedglutathione" compartment="m" hasOnlySubstanceUnits="false" boundaryCondition="false" constant="false">
        <notes>
          <body xmlns="http://www.w3.org/1999/xhtml">
            <p>FORMULA: C10H16N3O6S</p>
            <p>CHARGE: -1</p>
          </body>
        </notes>
      </species>
      <species id="M_gtp_m" name="GTP" compartment="m" hasOnlySubstanceUnits="false" boundaryCondition="false" constant="false">
        <notes>
          <body xmlns="http://www.w3.org/1999/xhtml">
            <p>FORMULA: C10H12N5O14P3</p>
            <p>CHARGE: -4</p>
          </body>
        </notes>
      </species>
      <species id="M_h_m" name="H+" compartment="m" hasOnlySubstanceUnits="false" boundaryCondition="false" constant="false">
        <notes>
          <body xmlns="http://www.w3.org/1999/xhtml">
            <p>FORMULA: H</p>
            <p>CHARGE: 1</p>
          </body>
        </notes>
      </species>
      <species id="M_h2o_m" name="H2O" compartment="m" hasOnlySubstanceUnits="false" boundaryCondition="false" constant="false">
        <notes>
          <body xmlns="http://www.w3.org/1999/xhtml">
            <p>FORMULA: H2O</p>
            <p>CHARGE: 0</p>
          </body>
        </notes>
      </species>
      <species id="M_h2o2_m" name="Hydrogenperoxide" compartment="m" hasOnlySubstanceUnits="false" boundaryCondition="false" constant="false">
        <notes>
          <body xmlns="http://www.w3.org/1999/xhtml">
            <p>FORMULA: H2O2</p>
            <p>CHARGE: 0</p>
          </body>
        </notes>
      </species>
      <species id="M_lipoate_m" name="Lipoate" compartment="m" hasOnlySubstanceUnits="false" boundaryCondition="false" constant="false">
        <notes>
          <body xmlns="http://www.w3.org/1999/xhtml">
            <p>FORMULA: C8H14O2S2</p>
            <p>CHARGE: 0</p>
          </body>
        </notes>
      </species>
      <species id="M_lipopb_m" name="lipoate(proteinbound)" compartment="m" hasOnlySubstanceUnits="false" boundaryCondition="false" constant="false">
        <notes>
          <body xmlns="http://www.w3.org/1999/xhtml">
            <p>FORMULA: C8H13OS2</p>
            <p>CHARGE: 1</p>
          </body>
        </notes>
      </species>
      <species id="M_mlthf_m" name="5,10-Methylenetetrahydrofolate" compartment="m" hasOnlySubstanceUnits="false" boundaryCondition="false" constant="false">
        <notes>
          <body xmlns="http://www.w3.org/1999/xhtml">
            <p>FORMULA: C20H21N7O6</p>
            <p>CHARGE: -2</p>
          </body>
        </notes>
      </species>
      <species id="M_mqn4_m" name="Menaquinone4" compartment="m" hasOnlySubstanceUnits="false" boundaryCondition="false" constant="false">
        <notes>
          <body xmlns="http://www.w3.org/1999/xhtml">
            <p>FORMULA: C31H42O2</p>
            <p>CHARGE: 0</p>
          </body>
        </notes>
      </species>
      <species id="M_nad_m" name="Nicotinamideadeninedinucleotide" compartment="m" hasOnlySubstanceUnits="false" boundaryCondition="false" constant="false">
        <notes>
          <body xmlns="http://www.w3.org/1999/xhtml">
            <p>FORMULA: C21H26N7O14P2</p>
            <p>CHARGE: -1</p>
          </body>
        </notes>
      </species>
      <species id="M_nadh_m" name="Nicotinamideadeninedinucleotide-reduced" compartment="m" hasOnlySubstanceUnits="false" boundaryCondition="false" constant="false">
        <notes>
          <body xmlns="http://www.w3.org/1999/xhtml">
            <p>FORMULA: C21H27N7O14P2</p>
            <p>CHARGE: -2</p>
          </body>
        </notes>
      </species>
      <species id="M_nadp_m" name="Nicotinamideadeninedinucleotidephosphate" compartment="m" hasOnlySubstanceUnits="false" boundaryCondition="false" constant="false">
        <notes>
          <body xmlns="http://www.w3.org/1999/xhtml">
            <p>FORMULA: C21H25N7O17P3</p>
            <p>CHARGE: -3</p>
          </body>
        </notes>
      </species>
      <species id="M_nadph_m" name="Nicotinamideadeninedinucleotidephosphate-reduced" compartment="m" hasOnlySubstanceUnits="false" boundaryCondition="false" constant="false">
        <notes>
          <body xmlns="http://www.w3.org/1999/xhtml">
            <p>FORMULA: C21H26N7O17P3</p>
            <p>CHARGE: -4</p>
          </body>
        </notes>
      </species>
      <species id="M_nh4_m" name="Ammonium" compartment="m" hasOnlySubstanceUnits="false" boundaryCondition="false" constant="false">
        <notes>
          <body xmlns="http://www.w3.org/1999/xhtml">
            <p>FORMULA: H4N</p>
            <p>CHARGE: 1</p>
          </body>
        </notes>
      </species>
      <species id="M_no2_m" name="Nitrite" compartment="m" hasOnlySubstanceUnits="false" boundaryCondition="false" constant="false">
        <notes>
          <body xmlns="http://www.w3.org/1999/xhtml">
            <p>FORMULA: NO2</p>
            <p>CHARGE: -1</p>
          </body>
        </notes>
      </species>
      <species id="M_no3_m" name="Nitrate" compartment="m" hasOnlySubstanceUnits="false" boundaryCondition="false" constant="false">
        <notes>
          <body xmlns="http://www.w3.org/1999/xhtml">
            <p>FORMULA: NO3</p>
            <p>CHARGE: -1</p>
          </body>
        </notes>
      </species>
      <species id="M_o2_m" name="O2" compartment="m" hasOnlySubstanceUnits="false" boundaryCondition="false" constant="false">
        <notes>
          <body xmlns="http://www.w3.org/1999/xhtml">
            <p>FORMULA: O2</p>
            <p>CHARGE: 0</p>
          </body>
        </notes>
      </species>
      <species id="M_o2s_m" name="Superoxideanion" compartment="m" hasOnlySubstanceUnits="false" boundaryCondition="false" constant="false">
        <notes>
          <body xmlns="http://www.w3.org/1999/xhtml">
            <p>FORMULA: O2</p>
            <p>CHARGE: -1</p>
          </body>
        </notes>
      </species>
      <species id="M_octdp_m" name="all-trans-Octaprenyldiphosphate" compartment="m" hasOnlySubstanceUnits="false" boundaryCondition="false" constant="false">
        <notes>
          <body xmlns="http://www.w3.org/1999/xhtml">
            <p>FORMULA: C40H65O7P2</p>
            <p>CHARGE: -3</p>
          </body>
        </notes>
      </species>
      <species id="M_pheme_m" name="Protoheme" compartment="m" hasOnlySubstanceUnits="false" boundaryCondition="false" constant="false">
        <notes>
          <body xmlns="http://www.w3.org/1999/xhtml">
            <p>FORMULA: C34H30FeN4O4</p>
            <p>CHARGE: -2</p>
          </body>
        </notes>
      </species>
      <species id="M_pi_m" name="Phosphate" compartment="m" hasOnlySubstanceUnits="false" boundaryCondition="false" constant="false">
        <notes>
          <body xmlns="http://www.w3.org/1999/xhtml">
            <p>FORMULA: HO4P</p>
            <p>CHARGE: -2</p>
          </body>
        </notes>
      </species>
      <species id="M_ppi_m" name="Diphosphate" compartment="m" hasOnlySubstanceUnits="false" boundaryCondition="false" constant="false">
        <notes>
          <body xmlns="http://www.w3.org/1999/xhtml">
            <p>FORMULA: HO7P2</p>
            <p>CHARGE: -3</p>
          </body>
        </notes>
      </species>
      <species id="M_pppg9_m" name="ProtoporphyrinogenIX" compartment="m" hasOnlySubstanceUnits="false" boundaryCondition="false" constant="false">
        <notes>
          <body xmlns="http://www.w3.org/1999/xhtml">
            <p>FORMULA: C34H38N4O4</p>
            <p>CHARGE: -2</p>
          </body>
        </notes>
      </species>
      <species id="M_pyr_m" name="Pyruvate" compartment="m" hasOnlySubstanceUnits="false" boundaryCondition="false" constant="false">
        <notes>
          <body xmlns="http://www.w3.org/1999/xhtml">
            <p>FORMULA: C3H3O3</p>
            <p>CHARGE: -1</p>
          </body>
        </notes>
      </species>
      <species id="M_q8h2_m" name="Ubiquinol-8" compartment="m" hasOnlySubstanceUnits="false" boundaryCondition="false" constant="false">
        <notes>
          <body xmlns="http://www.w3.org/1999/xhtml">
            <p>FORMULA: C49H76O4</p>
            <p>CHARGE: 0</p>
          </body>
        </notes>
      </species>
      <species id="M_ser_DASH_L_m" name="L-Serine" compartment="m" hasOnlySubstanceUnits="false" boundaryCondition="false" constant="false">
        <notes>
          <body xmlns="http://www.w3.org/1999/xhtml">
            <p>FORMULA: C3H7NO3</p>
            <p>CHARGE: 0</p>
          </body>
        </notes>
      </species>
      <species id="M_succ_m" name="Succinate" compartment="m" hasOnlySubstanceUnits="false" boundaryCondition="false" constant="false">
        <notes>
          <body xmlns="http://www.w3.org/1999/xhtml">
            <p>FORMULA: C4H4O4</p>
            <p>CHARGE: -2</p>
          </body>
        </notes>
      </species>
      <species id="M_thf_m" name="5,6,7,8-Tetrahydrofolate" compartment="m" hasOnlySubstanceUnits="false" boundaryCondition="false" constant="false">
        <notes>
          <body xmlns="http://www.w3.org/1999/xhtml">
            <p>FORMULA: C19H21N7O6</p>
            <p>CHARGE: -2</p>
          </body>
        </notes>
      </species>
      <species id="M_trdox_m" name="Oxidizedthioredoxin" compartment="m" hasOnlySubstanceUnits="false" boundaryCondition="false" constant="false">
        <notes>
          <body xmlns="http://www.w3.org/1999/xhtml">
            <p>FORMULA: X</p>
            <p>CHARGE: 0</p>
          </body>
        </notes>
      </species>
      <species id="M_trdrd_m" name="Reducedthioredoxin" compartment="m" hasOnlySubstanceUnits="false" boundaryCondition="false" constant="false">
        <notes>
          <body xmlns="http://www.w3.org/1999/xhtml">
            <p>FORMULA: XH2</p>
            <p>CHARGE: 0</p>
          </body>
        </notes>
      </species>
      <species id="M_dol11manp_r" name="Dolichylphosphate(11subunits)D-mannose" compartment="r" hasOnlySubstanceUnits="false" boundaryCondition="false" constant="false">
        <notes>
          <body xmlns="http://www.w3.org/1999/xhtml">
            <p>FORMULA: C61H102O9P</p>
            <p>CHARGE: -1</p>
          </body>
        </notes>
      </species>
      <species id="M_dol12manp_r" name="Dolichylphosphate(12subunits)D-mannose" compartment="r" hasOnlySubstanceUnits="false" boundaryCondition="false" constant="false">
        <notes>
          <body xmlns="http://www.w3.org/1999/xhtml">
            <p>FORMULA: C66H110O9P</p>
            <p>CHARGE: -1</p>
          </body>
        </notes>
      </species>
      <species id="M_dolp11_r" name="Dolichol(11subunits)phosphate" compartment="r" hasOnlySubstanceUnits="false" boundaryCondition="false" constant="false">
        <notes>
          <body xmlns="http://www.w3.org/1999/xhtml">
            <p>FORMULA: C55H91O4P</p>
            <p>CHARGE: -2</p>
          </body>
        </notes>
      </species>
      <species id="M_dolp12_r" name="Dolichol(12subunits)phosphate" compartment="r" hasOnlySubstanceUnits="false" boundaryCondition="false" constant="false">
        <notes>
          <body xmlns="http://www.w3.org/1999/xhtml">
            <p>FORMULA: C60H99O4P</p>
            <p>CHARGE: -2</p>
          </body>
        </notes>
      </species>
      <species id="M_gacpail_pf_18_0_18_1_16_0_r" name="glucosaminyl-acylphosphatidylinositol(plasmodium,C18:0,C18:1,inositol-C16:0)" compartment="r" hasOnlySubstanceUnits="false" boundaryCondition="false" constant="false">
        <notes>
          <body xmlns="http://www.w3.org/1999/xhtml">
            <p>FORMULA: C67H126NO18P</p>
            <p>CHARGE: 0</p>
          </body>
        </notes>
      </species>
      <species id="M_h_r" name="H+" compartment="r" hasOnlySubstanceUnits="false" boundaryCondition="false" constant="false">
        <notes>
          <body xmlns="http://www.w3.org/1999/xhtml">
            <p>FORMULA: H</p>
            <p>CHARGE: 1</p>
          </body>
        </notes>
      </species>
      <species id="M_m4gacpail_pf_18_0_18_1_16_0_r" name="tetramannosyl-glucosaminyl-acylphosphatidylinositol(plasmodium,C18:0,C18:1,C16:0)" compartment="r" hasOnlySubstanceUnits="false" boundaryCondition="false" constant="false">
        <notes>
          <body xmlns="http://www.w3.org/1999/xhtml">
            <p>FORMULA: C91H166NO38P</p>
            <p>CHARGE: 0</p>
          </body>
        </notes>
      </species>
      <species id="M_mem3gacpail_pf_18_0_18_1_16_0_r" name="mannosyl,phosphoethanolaminyl,trimannosyl-glucosaminyl-acylphosphatidylinositol(plasmodium,C18:0,C18:1,C16:0)" compartment="r" hasOnlySubstanceUnits="false" boundaryCondition="false" constant="false">
        <notes>
          <body xmlns="http://www.w3.org/1999/xhtml">
            <p>FORMULA: C93H172N2O41P2</p>
            <p>CHARGE: 0</p>
          </body>
        </notes>
      </species>
    </listOfSpecies>
    <listOfReactions>
      <reaction id="R_EX_4abz_LPAREN_e_RPAREN_" name="4-Aminobenzoate exchange" reversible="true">
        <notes>
          <body xmlns="http://www.w3.org/1999/xhtml">
            <p>GENE_ASSOCIATION: </p>
            <p>SUBSYSTEM: Exchange</p>
            <p>EC Number: </p>
            <p>Confidence Level: </p>
            <p>AUTHORS: </p>
            <p/>
          </body>
        </notes>
        <listOfReactants>
          <speciesReference species="M_4abz_e" stoichiometry="1"/>
        </listOfReactants>
        <kineticLaw>
          <math xmlns="http://www.w3.org/1998/Math/MathML">
            <ci> FLUX_VALUE </ci>
          </math>
          <listOfParameters>
            <parameter id="LOWER_BOUND" value="-0.1" units="mmol_per_gDW_per_hr" constant="false"/>
            <parameter id="UPPER_BOUND" value="1000000" units="mmol_per_gDW_per_hr" constant="false"/>
            <parameter id="FLUX_VALUE" value="0" units="mmol_per_gDW_per_hr" constant="false"/>
            <parameter id="OBJECTIVE_COEFFICIENT" value="0" units="mmol_per_gDW_per_hr" constant="false"/>
          </listOfParameters>
        </kineticLaw>
      </reaction>
      <reaction id="R_EX_4ahmmp_LPAREN_e_RPAREN_" name="4-Amino-5-hydroxymethyl-2-methylpyrimidine exchange" reversible="true">
        <notes>
          <body xmlns="http://www.w3.org/1999/xhtml">
            <p>GENE_ASSOCIATION: </p>
            <p>SUBSYSTEM: Exchange</p>
            <p>EC Number: </p>
            <p>Confidence Level: </p>
            <p>AUTHORS: </p>
            <p/>
          </body>
        </notes>
        <listOfReactants>
          <speciesReference species="M_4ahmmp_e" stoichiometry="1"/>
        </listOfReactants>
        <kineticLaw>
          <math xmlns="http://www.w3.org/1998/Math/MathML">
            <ci> FLUX_VALUE </ci>
          </math>
          <listOfParameters>
            <parameter id="LOWER_BOUND" value="0" units="mmol_per_gDW_per_hr" constant="false"/>
            <parameter id="UPPER_BOUND" value="1000000" units="mmol_per_gDW_per_hr" constant="false"/>
            <parameter id="FLUX_VALUE" value="0" units="mmol_per_gDW_per_hr" constant="false"/>
            <parameter id="OBJECTIVE_COEFFICIENT" value="0" units="mmol_per_gDW_per_hr" constant="false"/>
          </listOfParameters>
        </kineticLaw>
      </reaction>
      <reaction id="R_EX_5fthf_LPAREN_e_RPAREN_" name="5-Formyltetrahydrofolate exchange" reversible="true">
        <notes>
          <body xmlns="http://www.w3.org/1999/xhtml">
            <p>GENE_ASSOCIATION: </p>
            <p>SUBSYSTEM: Exchange</p>
            <p>EC Number: </p>
            <p>Confidence Level: </p>
            <p>AUTHORS: </p>
            <p/>
          </body>
        </notes>
        <listOfReactants>
          <speciesReference species="M_5fthf_e" stoichiometry="1"/>
        </listOfReactants>
        <kineticLaw>
          <math xmlns="http://www.w3.org/1998/Math/MathML">
            <ci> FLUX_VALUE </ci>
          </math>
          <listOfParameters>
            <parameter id="LOWER_BOUND" value="0" units="mmol_per_gDW_per_hr" constant="false"/>
            <parameter id="UPPER_BOUND" value="1000000" units="mmol_per_gDW_per_hr" constant="false"/>
            <parameter id="FLUX_VALUE" value="0" units="mmol_per_gDW_per_hr" constant="false"/>
            <parameter id="OBJECTIVE_COEFFICIENT" value="0" units="mmol_per_gDW_per_hr" constant="false"/>
          </listOfParameters>
        </kineticLaw>
      </reaction>
      <reaction id="R_EX_Hb_LPAREN_e_RPAREN_" name="Hemoglobin exchange" reversible="true">
        <notes>
          <body xmlns="http://www.w3.org/1999/xhtml">
            <p>GENE_ASSOCIATION: </p>
            <p>SUBSYSTEM: Exchange</p>
            <p>EC Number: </p>
            <p>Confidence Level: </p>
            <p>AUTHORS: </p>
            <p/>
          </body>
        </notes>
        <listOfReactants>
          <speciesReference species="M_Hb_e" stoichiometry="1"/>
        </listOfReactants>
        <kineticLaw>
          <math xmlns="http://www.w3.org/1998/Math/MathML">
            <ci> FLUX_VALUE </ci>
          </math>
          <listOfParameters>
            <parameter id="LOWER_BOUND" value="-0.1" units="mmol_per_gDW_per_hr" constant="false"/>
            <parameter id="UPPER_BOUND" value="1000000" units="mmol_per_gDW_per_hr" constant="false"/>
            <parameter id="FLUX_VALUE" value="0" units="mmol_per_gDW_per_hr" constant="false"/>
            <parameter id="OBJECTIVE_COEFFICIENT" value="0" units="mmol_per_gDW_per_hr" constant="false"/>
          </listOfParameters>
        </kineticLaw>
      </reaction>
      <reaction id="R_EX_ac_LPAREN_e_RPAREN_" name="Acetate exchange" reversible="true">
        <notes>
          <body xmlns="http://www.w3.org/1999/xhtml">
            <p>GENE_ASSOCIATION: </p>
            <p>SUBSYSTEM: Exchange</p>
            <p>EC Number: </p>
            <p>Confidence Level: </p>
            <p>AUTHORS: </p>
            <p/>
          </body>
        </notes>
        <listOfReactants>
          <speciesReference species="M_ac_e" stoichiometry="1"/>
        </listOfReactants>
        <kineticLaw>
          <math xmlns="http://www.w3.org/1998/Math/MathML">
            <ci> FLUX_VALUE </ci>
          </math>
          <listOfParameters>
            <parameter id="LOWER_BOUND" value="0" units="mmol_per_gDW_per_hr" constant="false"/>
            <parameter id="UPPER_BOUND" value="1000000" units="mmol_per_gDW_per_hr" constant="false"/>
            <parameter id="FLUX_VALUE" value="0" units="mmol_per_gDW_per_hr" constant="false"/>
            <parameter id="OBJECTIVE_COEFFICIENT" value="0" units="mmol_per_gDW_per_hr" constant="false"/>
          </listOfParameters>
        </kineticLaw>
      </reaction>
      <reaction id="R_EX_ade_LPAREN_e_RPAREN_" name="Adenine exchange" reversible="true">
        <notes>
          <body xmlns="http://www.w3.org/1999/xhtml">
            <p>GENE_ASSOCIATION: </p>
            <p>SUBSYSTEM: Exchange</p>
            <p>EC Number: </p>
            <p>Confidence Level: </p>
            <p>AUTHORS: </p>
            <p/>
          </body>
        </notes>
        <listOfReactants>
          <speciesReference species="M_ade_e" stoichiometry="1"/>
        </listOfReactants>
        <kineticLaw>
          <math xmlns="http://www.w3.org/1998/Math/MathML">
            <ci> FLUX_VALUE </ci>
          </math>
          <listOfParameters>
            <parameter id="LOWER_BOUND" value="0" units="mmol_per_gDW_per_hr" constant="false"/>
            <parameter id="UPPER_BOUND" value="1000000" units="mmol_per_gDW_per_hr" constant="false"/>
            <parameter id="FLUX_VALUE" value="0" units="mmol_per_gDW_per_hr" constant="false"/>
            <parameter id="OBJECTIVE_COEFFICIENT" value="0" units="mmol_per_gDW_per_hr" constant="false"/>
          </listOfParameters>
        </kineticLaw>
      </reaction>
      <reaction id="R_EX_adn_LPAREN_e_RPAREN_" name="Adenosine exchange" reversible="true">
        <notes>
          <body xmlns="http://www.w3.org/1999/xhtml">
            <p>GENE_ASSOCIATION: </p>
            <p>SUBSYSTEM: Exchange</p>
            <p>EC Number: </p>
            <p>Confidence Level: </p>
            <p>AUTHORS: </p>
            <p/>
          </body>
        </notes>
        <listOfReactants>
          <speciesReference species="M_adn_e" stoichiometry="1"/>
        </listOfReactants>
        <kineticLaw>
          <math xmlns="http://www.w3.org/1998/Math/MathML">
            <ci> FLUX_VALUE </ci>
          </math>
          <listOfParameters>
            <parameter id="LOWER_BOUND" value="-0.008" units="mmol_per_gDW_per_hr" constant="false"/>
            <parameter id="UPPER_BOUND" value="1000000" units="mmol_per_gDW_per_hr" constant="false"/>
            <parameter id="FLUX_VALUE" value="0" units="mmol_per_gDW_per_hr" constant="false"/>
            <parameter id="OBJECTIVE_COEFFICIENT" value="0" units="mmol_per_gDW_per_hr" constant="false"/>
          </listOfParameters>
        </kineticLaw>
      </reaction>
      <reaction id="R_EX_adp_LPAREN_e_RPAREN_" name="adp exchange" reversible="true">
        <notes>
          <body xmlns="http://www.w3.org/1999/xhtml">
            <p>GENE_ASSOCIATION: </p>
            <p>SUBSYSTEM: Exchange</p>
            <p>EC Number: </p>
            <p>Confidence Level: </p>
            <p>AUTHORS: </p>
            <p/>
          </body>
        </notes>
        <listOfReactants>
          <speciesReference species="M_adp_e" stoichiometry="1"/>
        </listOfReactants>
        <kineticLaw>
          <math xmlns="http://www.w3.org/1998/Math/MathML">
            <ci> FLUX_VALUE </ci>
          </math>
          <listOfParameters>
            <parameter id="LOWER_BOUND" value="0" units="mmol_per_gDW_per_hr" constant="false"/>
            <parameter id="UPPER_BOUND" value="1000000" units="mmol_per_gDW_per_hr" constant="false"/>
            <parameter id="FLUX_VALUE" value="0" units="mmol_per_gDW_per_hr" constant="false"/>
            <parameter id="OBJECTIVE_COEFFICIENT" value="0" units="mmol_per_gDW_per_hr" constant="false"/>
          </listOfParameters>
        </kineticLaw>
      </reaction>
      <reaction id="R_EX_ala_DASH_L_LPAREN_e_RPAREN_" name="L-Alanine exchange" reversible="true">
        <notes>
          <body xmlns="http://www.w3.org/1999/xhtml">
            <p>GENE_ASSOCIATION: </p>
            <p>SUBSYSTEM: Exchange</p>
            <p>EC Number: </p>
            <p>Confidence Level: </p>
            <p>AUTHORS: </p>
            <p/>
          </body>
        </notes>
        <listOfReactants>
          <speciesReference species="M_ala_DASH_L_e" stoichiometry="1"/>
        </listOfReactants>
        <kineticLaw>
          <math xmlns="http://www.w3.org/1998/Math/MathML">
            <ci> FLUX_VALUE </ci>
          </math>
          <listOfParameters>
            <parameter id="LOWER_BOUND" value="0" units="mmol_per_gDW_per_hr" constant="false"/>
            <parameter id="UPPER_BOUND" value="1000000" units="mmol_per_gDW_per_hr" constant="false"/>
            <parameter id="FLUX_VALUE" value="0" units="mmol_per_gDW_per_hr" constant="false"/>
            <parameter id="OBJECTIVE_COEFFICIENT" value="0" units="mmol_per_gDW_per_hr" constant="false"/>
          </listOfParameters>
        </kineticLaw>
      </reaction>
      <reaction id="R_EX_amp_LPAREN_e_RPAREN_" name="AMP exchange" reversible="true">
        <notes>
          <body xmlns="http://www.w3.org/1999/xhtml">
            <p>GENE_ASSOCIATION: </p>
            <p>SUBSYSTEM: Exchange</p>
            <p>EC Number: </p>
            <p>Confidence Level: </p>
            <p>AUTHORS: </p>
            <p/>
          </body>
        </notes>
        <listOfReactants>
          <speciesReference species="M_amp_e" stoichiometry="1"/>
        </listOfReactants>
        <kineticLaw>
          <math xmlns="http://www.w3.org/1998/Math/MathML">
            <ci> FLUX_VALUE </ci>
          </math>
          <listOfParameters>
            <parameter id="LOWER_BOUND" value="0" units="mmol_per_gDW_per_hr" constant="false"/>
            <parameter id="UPPER_BOUND" value="1000000" units="mmol_per_gDW_per_hr" constant="false"/>
            <parameter id="FLUX_VALUE" value="0" units="mmol_per_gDW_per_hr" constant="false"/>
            <parameter id="OBJECTIVE_COEFFICIENT" value="0" units="mmol_per_gDW_per_hr" constant="false"/>
          </listOfParameters>
        </kineticLaw>
      </reaction>
      <reaction id="R_EX_arachd_LPAREN_e_RPAREN_" name="nC20:4 exchange" reversible="true">
        <notes>
          <body xmlns="http://www.w3.org/1999/xhtml">
            <p>GENE_ASSOCIATION: </p>
            <p>SUBSYSTEM: Exchange</p>
            <p>EC Number: </p>
            <p>Confidence Level: </p>
            <p>AUTHORS: </p>
            <p/>
          </body>
        </notes>
        <listOfReactants>
          <speciesReference species="M_arachd_e" stoichiometry="1"/>
        </listOfReactants>
        <kineticLaw>
          <math xmlns="http://www.w3.org/1998/Math/MathML">
            <ci> FLUX_VALUE </ci>
          </math>
          <listOfParameters>
            <parameter id="LOWER_BOUND" value="-0.1" units="mmol_per_gDW_per_hr" constant="false"/>
            <parameter id="UPPER_BOUND" value="1000000" units="mmol_per_gDW_per_hr" constant="false"/>
            <parameter id="FLUX_VALUE" value="0" units="mmol_per_gDW_per_hr" constant="false"/>
            <parameter id="OBJECTIVE_COEFFICIENT" value="0" units="mmol_per_gDW_per_hr" constant="false"/>
          </listOfParameters>
        </kineticLaw>
      </reaction>
      <reaction id="R_EX_arg_DASH_L_LPAREN_e_RPAREN_" name="L-Arginine exchange" reversible="true">
        <notes>
          <body xmlns="http://www.w3.org/1999/xhtml">
            <p>GENE_ASSOCIATION: </p>
            <p>SUBSYSTEM: Exchange</p>
            <p>EC Number: </p>
            <p>Confidence Level: </p>
            <p>AUTHORS: </p>
            <p/>
          </body>
        </notes>
        <listOfReactants>
          <speciesReference species="M_arg_DASH_L_e" stoichiometry="1"/>
        </listOfReactants>
        <kineticLaw>
          <math xmlns="http://www.w3.org/1998/Math/MathML">
            <ci> FLUX_VALUE </ci>
          </math>
          <listOfParameters>
            <parameter id="LOWER_BOUND" value="-0.1" units="mmol_per_gDW_per_hr" constant="false"/>
            <parameter id="UPPER_BOUND" value="1000000" units="mmol_per_gDW_per_hr" constant="false"/>
            <parameter id="FLUX_VALUE" value="0" units="mmol_per_gDW_per_hr" constant="false"/>
            <parameter id="OBJECTIVE_COEFFICIENT" value="0" units="mmol_per_gDW_per_hr" constant="false"/>
          </listOfParameters>
        </kineticLaw>
      </reaction>
      <reaction id="R_EX_asn_DASH_L_LPAREN_e_RPAREN_" name="L-Asparagine exchange" reversible="true">
        <notes>
          <body xmlns="http://www.w3.org/1999/xhtml">
            <p>GENE_ASSOCIATION: </p>
            <p>SUBSYSTEM: Exchange</p>
            <p>EC Number: </p>
            <p>Confidence Level: </p>
            <p>AUTHORS: </p>
            <p/>
          </body>
        </notes>
        <listOfReactants>
          <speciesReference species="M_asn_DASH_L_e" stoichiometry="1"/>
        </listOfReactants>
        <kineticLaw>
          <math xmlns="http://www.w3.org/1998/Math/MathML">
            <ci> FLUX_VALUE </ci>
          </math>
          <listOfParameters>
            <parameter id="LOWER_BOUND" value="-0.1" units="mmol_per_gDW_per_hr" constant="false"/>
            <parameter id="UPPER_BOUND" value="1000000" units="mmol_per_gDW_per_hr" constant="false"/>
            <parameter id="FLUX_VALUE" value="0" units="mmol_per_gDW_per_hr" constant="false"/>
            <parameter id="OBJECTIVE_COEFFICIENT" value="0" units="mmol_per_gDW_per_hr" constant="false"/>
          </listOfParameters>
        </kineticLaw>
      </reaction>
      <reaction id="R_EX_asp_DASH_L_LPAREN_e_RPAREN_" name="L-Aspartate exchange" reversible="true">
        <notes>
          <body xmlns="http://www.w3.org/1999/xhtml">
            <p>GENE_ASSOCIATION: </p>
            <p>SUBSYSTEM: Exchange</p>
            <p>EC Number: </p>
            <p>Confidence Level: </p>
            <p>AUTHORS: </p>
            <p/>
          </body>
        </notes>
        <listOfReactants>
          <speciesReference species="M_asp_DASH_L_e" stoichiometry="1"/>
        </listOfReactants>
        <kineticLaw>
          <math xmlns="http://www.w3.org/1998/Math/MathML">
            <ci> FLUX_VALUE </ci>
          </math>
          <listOfParameters>
            <parameter id="LOWER_BOUND" value="-0.1" units="mmol_per_gDW_per_hr" constant="false"/>
            <parameter id="UPPER_BOUND" value="1000000" units="mmol_per_gDW_per_hr" constant="false"/>
            <parameter id="FLUX_VALUE" value="0" units="mmol_per_gDW_per_hr" constant="false"/>
            <parameter id="OBJECTIVE_COEFFICIENT" value="0" units="mmol_per_gDW_per_hr" constant="false"/>
          </listOfParameters>
        </kineticLaw>
      </reaction>
      <reaction id="R_EX_atp_LPAREN_e_RPAREN_" name="ATP exchange" reversible="true">
        <notes>
          <body xmlns="http://www.w3.org/1999/xhtml">
            <p>GENE_ASSOCIATION: </p>
            <p>SUBSYSTEM: Exchange</p>
            <p>EC Number: </p>
            <p>Confidence Level: </p>
            <p>AUTHORS: </p>
            <p/>
          </body>
        </notes>
        <listOfReactants>
          <speciesReference species="M_atp_e" stoichiometry="1"/>
        </listOfReactants>
        <kineticLaw>
          <math xmlns="http://www.w3.org/1998/Math/MathML">
            <ci> FLUX_VALUE </ci>
          </math>
          <listOfParameters>
            <parameter id="LOWER_BOUND" value="0" units="mmol_per_gDW_per_hr" constant="false"/>
            <parameter id="UPPER_BOUND" value="1000000" units="mmol_per_gDW_per_hr" constant="false"/>
            <parameter id="FLUX_VALUE" value="0" units="mmol_per_gDW_per_hr" constant="false"/>
            <parameter id="OBJECTIVE_COEFFICIENT" value="0" units="mmol_per_gDW_per_hr" constant="false"/>
          </listOfParameters>
        </kineticLaw>
      </reaction>
      <reaction id="R_EX_ca2_LPAREN_e_RPAREN_" name="Calcium exchange" reversible="true">
        <notes>
          <body xmlns="http://www.w3.org/1999/xhtml">
            <p>GENE_ASSOCIATION: </p>
            <p>SUBSYSTEM: Exchange</p>
            <p>EC Number: </p>
            <p>Confidence Level: </p>
            <p>AUTHORS: </p>
            <p/>
          </body>
        </notes>
        <listOfReactants>
          <speciesReference species="M_ca2_e" stoichiometry="1"/>
        </listOfReactants>
        <kineticLaw>
          <math xmlns="http://www.w3.org/1998/Math/MathML">
            <ci> FLUX_VALUE </ci>
          </math>
          <listOfParameters>
            <parameter id="LOWER_BOUND" value="-0.1" units="mmol_per_gDW_per_hr" constant="false"/>
            <parameter id="UPPER_BOUND" value="1000000" units="mmol_per_gDW_per_hr" constant="false"/>
            <parameter id="FLUX_VALUE" value="0" units="mmol_per_gDW_per_hr" constant="false"/>
            <parameter id="OBJECTIVE_COEFFICIENT" value="0" units="mmol_per_gDW_per_hr" constant="false"/>
          </listOfParameters>
        </kineticLaw>
      </reaction>
      <reaction id="R_EX_chol_LPAREN_e_RPAREN_" name="Choline exchange" reversible="true">
        <notes>
          <body xmlns="http://www.w3.org/1999/xhtml">
            <p>GENE_ASSOCIATION: </p>
            <p>SUBSYSTEM: Exchange</p>
            <p>EC Number: </p>
            <p>Confidence Level: </p>
            <p>AUTHORS: </p>
            <p/>
          </body>
        </notes>
        <listOfReactants>
          <speciesReference species="M_chol_e" stoichiometry="1"/>
        </listOfReactants>
        <kineticLaw>
          <math xmlns="http://www.w3.org/1998/Math/MathML">
            <ci> FLUX_VALUE </ci>
          </math>
          <listOfParameters>
            <parameter id="LOWER_BOUND" value="0" units="mmol_per_gDW_per_hr" constant="false"/>
            <parameter id="UPPER_BOUND" value="1000000" units="mmol_per_gDW_per_hr" constant="false"/>
            <parameter id="FLUX_VALUE" value="0" units="mmol_per_gDW_per_hr" constant="false"/>
            <parameter id="OBJECTIVE_COEFFICIENT" value="0" units="mmol_per_gDW_per_hr" constant="false"/>
          </listOfParameters>
        </kineticLaw>
      </reaction>
      <reaction id="R_EX_cl_LPAREN_e_RPAREN_" name="Chloride exchange" reversible="true">
        <notes>
          <body xmlns="http://www.w3.org/1999/xhtml">
            <p>GENE_ASSOCIATION: </p>
            <p>SUBSYSTEM: Exchange</p>
            <p>EC Number: </p>
            <p>Confidence Level: </p>
            <p>AUTHORS: </p>
            <p/>
          </body>
        </notes>
        <listOfReactants>
          <speciesReference species="M_cl_e" stoichiometry="1"/>
        </listOfReactants>
        <kineticLaw>
          <math xmlns="http://www.w3.org/1998/Math/MathML">
            <ci> FLUX_VALUE </ci>
          </math>
          <listOfParameters>
            <parameter id="LOWER_BOUND" value="-0.1" units="mmol_per_gDW_per_hr" constant="false"/>
            <parameter id="UPPER_BOUND" value="1000000" units="mmol_per_gDW_per_hr" constant="false"/>
            <parameter id="FLUX_VALUE" value="0" units="mmol_per_gDW_per_hr" constant="false"/>
            <parameter id="OBJECTIVE_COEFFICIENT" value="0" units="mmol_per_gDW_per_hr" constant="false"/>
          </listOfParameters>
        </kineticLaw>
      </reaction>
      <reaction id="R_EX_co2_LPAREN_e_RPAREN_" name="CO2 exchange" reversible="true">
        <notes>
          <body xmlns="http://www.w3.org/1999/xhtml">
            <p>GENE_ASSOCIATION: </p>
            <p>SUBSYSTEM: Exchange</p>
            <p>EC Number: </p>
            <p>Confidence Level: </p>
            <p>AUTHORS: </p>
            <p/>
          </body>
        </notes>
        <listOfReactants>
          <speciesReference species="M_co2_e" stoichiometry="1"/>
        </listOfReactants>
        <kineticLaw>
          <math xmlns="http://www.w3.org/1998/Math/MathML">
            <ci> FLUX_VALUE </ci>
          </math>
          <listOfParameters>
            <parameter id="LOWER_BOUND" value="0" units="mmol_per_gDW_per_hr" constant="false"/>
            <parameter id="UPPER_BOUND" value="1000000" units="mmol_per_gDW_per_hr" constant="false"/>
            <parameter id="FLUX_VALUE" value="0" units="mmol_per_gDW_per_hr" constant="false"/>
            <parameter id="OBJECTIVE_COEFFICIENT" value="0" units="mmol_per_gDW_per_hr" constant="false"/>
          </listOfParameters>
        </kineticLaw>
      </reaction>
      <reaction id="R_EX_cobalt2_LPAREN_e_RPAREN_" name="Co2+ exchange" reversible="true">
        <notes>
          <body xmlns="http://www.w3.org/1999/xhtml">
            <p>GENE_ASSOCIATION: </p>
            <p>SUBSYSTEM: Exchange</p>
            <p>EC Number: </p>
            <p>Confidence Level: </p>
            <p>AUTHORS: </p>
            <p/>
          </body>
        </notes>
        <listOfReactants>
          <speciesReference species="M_cobalt2_e" stoichiometry="1"/>
        </listOfReactants>
        <kineticLaw>
          <math xmlns="http://www.w3.org/1998/Math/MathML">
            <ci> FLUX_VALUE </ci>
          </math>
          <listOfParameters>
            <parameter id="LOWER_BOUND" value="-0.1" units="mmol_per_gDW_per_hr" constant="false"/>
            <parameter id="UPPER_BOUND" value="1000000" units="mmol_per_gDW_per_hr" constant="false"/>
            <parameter id="FLUX_VALUE" value="0" units="mmol_per_gDW_per_hr" constant="false"/>
            <parameter id="OBJECTIVE_COEFFICIENT" value="0" units="mmol_per_gDW_per_hr" constant="false"/>
          </listOfParameters>
        </kineticLaw>
      </reaction>
      <reaction id="R_EX_csn_LPAREN_e_RPAREN_" name="Cytosine exchange" reversible="true">
        <notes>
          <body xmlns="http://www.w3.org/1999/xhtml">
            <p>GENE_ASSOCIATION: </p>
            <p>SUBSYSTEM: Exchange</p>
            <p>EC Number: </p>
            <p>Confidence Level: </p>
            <p>AUTHORS: </p>
            <p/>
          </body>
        </notes>
        <listOfReactants>
          <speciesReference species="M_csn_e" stoichiometry="1"/>
        </listOfReactants>
        <kineticLaw>
          <math xmlns="http://www.w3.org/1998/Math/MathML">
            <ci> FLUX_VALUE </ci>
          </math>
          <listOfParameters>
            <parameter id="LOWER_BOUND" value="0" units="mmol_per_gDW_per_hr" constant="false"/>
            <parameter id="UPPER_BOUND" value="1000000" units="mmol_per_gDW_per_hr" constant="false"/>
            <parameter id="FLUX_VALUE" value="0" units="mmol_per_gDW_per_hr" constant="false"/>
            <parameter id="OBJECTIVE_COEFFICIENT" value="0" units="mmol_per_gDW_per_hr" constant="false"/>
          </listOfParameters>
        </kineticLaw>
      </reaction>
      <reaction id="R_EX_cu_LPAREN_e_RPAREN_" name="Cu+ exchange" reversible="true">
        <notes>
          <body xmlns="http://www.w3.org/1999/xhtml">
            <p>GENE_ASSOCIATION: </p>
            <p>SUBSYSTEM: Exchange</p>
            <p>EC Number: </p>
            <p>Confidence Level: </p>
            <p>AUTHORS: </p>
            <p/>
          </body>
        </notes>
        <listOfReactants>
          <speciesReference species="M_cu_e" stoichiometry="1"/>
        </listOfReactants>
        <kineticLaw>
          <math xmlns="http://www.w3.org/1998/Math/MathML">
            <ci> FLUX_VALUE </ci>
          </math>
          <listOfParameters>
            <parameter id="LOWER_BOUND" value="-0.1" units="mmol_per_gDW_per_hr" constant="false"/>
            <parameter id="UPPER_BOUND" value="1000000" units="mmol_per_gDW_per_hr" constant="false"/>
            <parameter id="FLUX_VALUE" value="0" units="mmol_per_gDW_per_hr" constant="false"/>
            <parameter id="OBJECTIVE_COEFFICIENT" value="0" units="mmol_per_gDW_per_hr" constant="false"/>
          </listOfParameters>
        </kineticLaw>
      </reaction>
      <reaction id="R_EX_cu2_LPAREN_e_RPAREN_" name="Cu2+ exchange" reversible="true">
        <notes>
          <body xmlns="http://www.w3.org/1999/xhtml">
            <p>GENE_ASSOCIATION: </p>
            <p>SUBSYSTEM: Exchange</p>
            <p>EC Number: </p>
            <p>Confidence Level: </p>
            <p>AUTHORS: </p>
            <p/>
          </body>
        </notes>
        <listOfReactants>
          <speciesReference species="M_cu2_e" stoichiometry="1"/>
        </listOfReactants>
        <kineticLaw>
          <math xmlns="http://www.w3.org/1998/Math/MathML">
            <ci> FLUX_VALUE </ci>
          </math>
          <listOfParameters>
            <parameter id="LOWER_BOUND" value="-0.1" units="mmol_per_gDW_per_hr" constant="false"/>
            <parameter id="UPPER_BOUND" value="1000000" units="mmol_per_gDW_per_hr" constant="false"/>
            <parameter id="FLUX_VALUE" value="0" units="mmol_per_gDW_per_hr" constant="false"/>
            <parameter id="OBJECTIVE_COEFFICIENT" value="0" units="mmol_per_gDW_per_hr" constant="false"/>
          </listOfParameters>
        </kineticLaw>
      </reaction>
      <reaction id="R_EX_cys_DASH_L_LPAREN_e_RPAREN_" name="L-Cysteine exchange" reversible="true">
        <notes>
          <body xmlns="http://www.w3.org/1999/xhtml">
            <p>GENE_ASSOCIATION: </p>
            <p>SUBSYSTEM: Exchange</p>
            <p>EC Number: </p>
            <p>Confidence Level: </p>
            <p>AUTHORS: </p>
            <p/>
          </body>
        </notes>
        <listOfReactants>
          <speciesReference species="M_cys_DASH_L_e" stoichiometry="1"/>
        </listOfReactants>
        <kineticLaw>
          <math xmlns="http://www.w3.org/1998/Math/MathML">
            <ci> FLUX_VALUE </ci>
          </math>
          <listOfParameters>
            <parameter id="LOWER_BOUND" value="-0.1" units="mmol_per_gDW_per_hr" constant="false"/>
            <parameter id="UPPER_BOUND" value="1000000" units="mmol_per_gDW_per_hr" constant="false"/>
            <parameter id="FLUX_VALUE" value="0" units="mmol_per_gDW_per_hr" constant="false"/>
            <parameter id="OBJECTIVE_COEFFICIENT" value="0" units="mmol_per_gDW_per_hr" constant="false"/>
          </listOfParameters>
        </kineticLaw>
      </reaction>
      <reaction id="R_EX_dha_LPAREN_e_RPAREN_" name="Dihydroxyacetone exchange" reversible="true">
        <notes>
          <body xmlns="http://www.w3.org/1999/xhtml">
            <p>GENE_ASSOCIATION: </p>
            <p>SUBSYSTEM: Exchange</p>
            <p>EC Number: </p>
            <p>Confidence Level: </p>
            <p>AUTHORS: </p>
            <p/>
          </body>
        </notes>
        <listOfReactants>
          <speciesReference species="M_dha_e" stoichiometry="1"/>
        </listOfReactants>
        <kineticLaw>
          <math xmlns="http://www.w3.org/1998/Math/MathML">
            <ci> FLUX_VALUE </ci>
          </math>
          <listOfParameters>
            <parameter id="LOWER_BOUND" value="0" units="mmol_per_gDW_per_hr" constant="false"/>
            <parameter id="UPPER_BOUND" value="1000000" units="mmol_per_gDW_per_hr" constant="false"/>
            <parameter id="FLUX_VALUE" value="0" units="mmol_per_gDW_per_hr" constant="false"/>
            <parameter id="OBJECTIVE_COEFFICIENT" value="0" units="mmol_per_gDW_per_hr" constant="false"/>
          </listOfParameters>
        </kineticLaw>
      </reaction>
      <reaction id="R_EX_dhpt_LPAREN_e_RPAREN_" name="Dihydropteroate exchange" reversible="true">
        <notes>
          <body xmlns="http://www.w3.org/1999/xhtml">
            <p>GENE_ASSOCIATION: </p>
            <p>SUBSYSTEM: Exchange</p>
            <p>EC Number: </p>
            <p>Confidence Level: </p>
            <p>AUTHORS: </p>
            <p/>
          </body>
        </notes>
        <listOfReactants>
          <speciesReference species="M_dhpt_e" stoichiometry="1"/>
        </listOfReactants>
        <kineticLaw>
          <math xmlns="http://www.w3.org/1998/Math/MathML">
            <ci> FLUX_VALUE </ci>
          </math>
          <listOfParameters>
            <parameter id="LOWER_BOUND" value="0" units="mmol_per_gDW_per_hr" constant="false"/>
            <parameter id="UPPER_BOUND" value="1000000" units="mmol_per_gDW_per_hr" constant="false"/>
            <parameter id="FLUX_VALUE" value="0" units="mmol_per_gDW_per_hr" constant="false"/>
            <parameter id="OBJECTIVE_COEFFICIENT" value="0" units="mmol_per_gDW_per_hr" constant="false"/>
          </listOfParameters>
        </kineticLaw>
      </reaction>
      <reaction id="R_EX_fe2_LPAREN_e_RPAREN_" name="Fe2+ exchange" reversible="true">
        <notes>
          <body xmlns="http://www.w3.org/1999/xhtml">
            <p>GENE_ASSOCIATION: </p>
            <p>SUBSYSTEM: Exchange</p>
            <p>EC Number: </p>
            <p>Confidence Level: </p>
            <p>AUTHORS: </p>
            <p/>
          </body>
        </notes>
        <listOfReactants>
          <speciesReference species="M_fe2_e" stoichiometry="1"/>
        </listOfReactants>
        <kineticLaw>
          <math xmlns="http://www.w3.org/1998/Math/MathML">
            <ci> FLUX_VALUE </ci>
          </math>
          <listOfParameters>
            <parameter id="LOWER_BOUND" value="-0.1" units="mmol_per_gDW_per_hr" constant="false"/>
            <parameter id="UPPER_BOUND" value="1000000" units="mmol_per_gDW_per_hr" constant="false"/>
            <parameter id="FLUX_VALUE" value="0" units="mmol_per_gDW_per_hr" constant="false"/>
            <parameter id="OBJECTIVE_COEFFICIENT" value="0" units="mmol_per_gDW_per_hr" constant="false"/>
          </listOfParameters>
        </kineticLaw>
      </reaction>
      <reaction id="R_EX_fol_LPAREN_e_RPAREN_" name="Folate exchange" reversible="true">
        <notes>
          <body xmlns="http://www.w3.org/1999/xhtml">
            <p>GENE_ASSOCIATION: </p>
            <p>SUBSYSTEM: Exchange</p>
            <p>EC Number: </p>
            <p>Confidence Level: </p>
            <p>AUTHORS: </p>
            <p/>
          </body>
        </notes>
        <listOfReactants>
          <speciesReference species="M_fol_e" stoichiometry="1"/>
        </listOfReactants>
        <kineticLaw>
          <math xmlns="http://www.w3.org/1998/Math/MathML">
            <ci> FLUX_VALUE </ci>
          </math>
          <listOfParameters>
            <parameter id="LOWER_BOUND" value="0" units="mmol_per_gDW_per_hr" constant="false"/>
            <parameter id="UPPER_BOUND" value="1000000" units="mmol_per_gDW_per_hr" constant="false"/>
            <parameter id="FLUX_VALUE" value="0" units="mmol_per_gDW_per_hr" constant="false"/>
            <parameter id="OBJECTIVE_COEFFICIENT" value="0" units="mmol_per_gDW_per_hr" constant="false"/>
          </listOfParameters>
        </kineticLaw>
      </reaction>
      <reaction id="R_EX_for_LPAREN_e_RPAREN_" name="Formate exchange" reversible="true">
        <notes>
          <body xmlns="http://www.w3.org/1999/xhtml">
            <p>GENE_ASSOCIATION: </p>
            <p>SUBSYSTEM: Exchange</p>
            <p>EC Number: </p>
            <p>Confidence Level: </p>
            <p>AUTHORS: </p>
            <p/>
          </body>
        </notes>
        <listOfReactants>
          <speciesReference species="M_for_e" stoichiometry="1"/>
        </listOfReactants>
        <kineticLaw>
          <math xmlns="http://www.w3.org/1998/Math/MathML">
            <ci> FLUX_VALUE </ci>
          </math>
          <listOfParameters>
            <parameter id="LOWER_BOUND" value="0" units="mmol_per_gDW_per_hr" constant="false"/>
            <parameter id="UPPER_BOUND" value="1000000" units="mmol_per_gDW_per_hr" constant="false"/>
            <parameter id="FLUX_VALUE" value="0" units="mmol_per_gDW_per_hr" constant="false"/>
            <parameter id="OBJECTIVE_COEFFICIENT" value="0" units="mmol_per_gDW_per_hr" constant="false"/>
          </listOfParameters>
        </kineticLaw>
      </reaction>
      <reaction id="R_EX_fru_LPAREN_e_RPAREN_" name="D-Fructose exchange" reversible="true">
        <notes>
          <body xmlns="http://www.w3.org/1999/xhtml">
            <p>GENE_ASSOCIATION: </p>
            <p>SUBSYSTEM: Exchange</p>
            <p>EC Number: </p>
            <p>Confidence Level: </p>
            <p>AUTHORS: </p>
            <p/>
          </body>
        </notes>
        <listOfReactants>
          <speciesReference species="M_fru_e" stoichiometry="1"/>
        </listOfReactants>
        <kineticLaw>
          <math xmlns="http://www.w3.org/1998/Math/MathML">
            <ci> FLUX_VALUE </ci>
          </math>
          <listOfParameters>
            <parameter id="LOWER_BOUND" value="0" units="mmol_per_gDW_per_hr" constant="false"/>
            <parameter id="UPPER_BOUND" value="1000000" units="mmol_per_gDW_per_hr" constant="false"/>
            <parameter id="FLUX_VALUE" value="0" units="mmol_per_gDW_per_hr" constant="false"/>
            <parameter id="OBJECTIVE_COEFFICIENT" value="0" units="mmol_per_gDW_per_hr" constant="false"/>
          </listOfParameters>
        </kineticLaw>
      </reaction>
      <reaction id="R_EX_glc_LPAREN_e_RPAREN_" name="D-Glucose exchange" reversible="true">
        <notes>
          <body xmlns="http://www.w3.org/1999/xhtml">
            <p>GENE_ASSOCIATION: </p>
            <p>SUBSYSTEM: Exchange</p>
            <p>EC Number: </p>
            <p>Confidence Level: </p>
            <p>AUTHORS: </p>
            <p/>
          </body>
        </notes>
        <listOfReactants>
          <speciesReference species="M_glc_DASH_D_e" stoichiometry="1"/>
        </listOfReactants>
        <kineticLaw>
          <math xmlns="http://www.w3.org/1998/Math/MathML">
            <ci> FLUX_VALUE </ci>
          </math>
          <listOfParameters>
            <parameter id="LOWER_BOUND" value="-624.5833333" units="mmol_per_gDW_per_hr" constant="false"/>
            <parameter id="UPPER_BOUND" value="-353.75" units="mmol_per_gDW_per_hr" constant="false"/>
            <parameter id="FLUX_VALUE" value="0" units="mmol_per_gDW_per_hr" constant="false"/>
            <parameter id="OBJECTIVE_COEFFICIENT" value="0" units="mmol_per_gDW_per_hr" constant="false"/>
          </listOfParameters>
        </kineticLaw>
      </reaction>
      <reaction id="R_EX_gln_DASH_L_LPAREN_e_RPAREN_" name="L-Glutamine exchange" reversible="true">
        <notes>
          <body xmlns="http://www.w3.org/1999/xhtml">
            <p>GENE_ASSOCIATION: </p>
            <p>SUBSYSTEM: Exchange</p>
            <p>EC Number: </p>
            <p>Confidence Level: </p>
            <p>AUTHORS: </p>
            <p/>
          </body>
        </notes>
        <listOfReactants>
          <speciesReference species="M_gln_DASH_L_e" stoichiometry="1"/>
        </listOfReactants>
        <kineticLaw>
          <math xmlns="http://www.w3.org/1998/Math/MathML">
            <ci> FLUX_VALUE </ci>
          </math>
          <listOfParameters>
            <parameter id="LOWER_BOUND" value="-0.1" units="mmol_per_gDW_per_hr" constant="false"/>
            <parameter id="UPPER_BOUND" value="1000000" units="mmol_per_gDW_per_hr" constant="false"/>
            <parameter id="FLUX_VALUE" value="0" units="mmol_per_gDW_per_hr" constant="false"/>
            <parameter id="OBJECTIVE_COEFFICIENT" value="0" units="mmol_per_gDW_per_hr" constant="false"/>
          </listOfParameters>
        </kineticLaw>
      </reaction>
      <reaction id="R_EX_glu_DASH_L_LPAREN_e_RPAREN_" name="L-Glutamate exchange" reversible="true">
        <notes>
          <body xmlns="http://www.w3.org/1999/xhtml">
            <p>GENE_ASSOCIATION: </p>
            <p>SUBSYSTEM: Exchange</p>
            <p>EC Number: </p>
            <p>Confidence Level: </p>
            <p>AUTHORS: </p>
            <p/>
          </body>
        </notes>
        <listOfReactants>
          <speciesReference species="M_glu_DASH_L_e" stoichiometry="1"/>
        </listOfReactants>
        <kineticLaw>
          <math xmlns="http://www.w3.org/1998/Math/MathML">
            <ci> FLUX_VALUE </ci>
          </math>
          <listOfParameters>
            <parameter id="LOWER_BOUND" value="0" units="mmol_per_gDW_per_hr" constant="false"/>
            <parameter id="UPPER_BOUND" value="1000000" units="mmol_per_gDW_per_hr" constant="false"/>
            <parameter id="FLUX_VALUE" value="0" units="mmol_per_gDW_per_hr" constant="false"/>
            <parameter id="OBJECTIVE_COEFFICIENT" value="0" units="mmol_per_gDW_per_hr" constant="false"/>
          </listOfParameters>
        </kineticLaw>
      </reaction>
      <reaction id="R_EX_gly_LPAREN_e_RPAREN_" name="Glycine exchange" reversible="true">
        <notes>
          <body xmlns="http://www.w3.org/1999/xhtml">
            <p>GENE_ASSOCIATION: </p>
            <p>SUBSYSTEM: Exchange</p>
            <p>EC Number: </p>
            <p>Confidence Level: </p>
            <p>AUTHORS: </p>
            <p/>
          </body>
        </notes>
        <listOfReactants>
          <speciesReference species="M_gly_e" stoichiometry="1"/>
        </listOfReactants>
        <kineticLaw>
          <math xmlns="http://www.w3.org/1998/Math/MathML">
            <ci> FLUX_VALUE </ci>
          </math>
          <listOfParameters>
            <parameter id="LOWER_BOUND" value="-0.1" units="mmol_per_gDW_per_hr" constant="false"/>
            <parameter id="UPPER_BOUND" value="1000000" units="mmol_per_gDW_per_hr" constant="false"/>
            <parameter id="FLUX_VALUE" value="0" units="mmol_per_gDW_per_hr" constant="false"/>
            <parameter id="OBJECTIVE_COEFFICIENT" value="0" units="mmol_per_gDW_per_hr" constant="false"/>
          </listOfParameters>
        </kineticLaw>
      </reaction>
      <reaction id="R_EX_glyc_LPAREN_e_RPAREN_" name="Glycerol exchange" reversible="true">
        <notes>
          <body xmlns="http://www.w3.org/1999/xhtml">
            <p>GENE_ASSOCIATION: </p>
            <p>SUBSYSTEM: Exchange</p>
            <p>EC Number: </p>
            <p>Confidence Level: </p>
            <p>AUTHORS: </p>
            <p/>
          </body>
        </notes>
        <listOfReactants>
          <speciesReference species="M_glyc_e" stoichiometry="1"/>
        </listOfReactants>
        <kineticLaw>
          <math xmlns="http://www.w3.org/1998/Math/MathML">
            <ci> FLUX_VALUE </ci>
          </math>
          <listOfParameters>
            <parameter id="LOWER_BOUND" value="0" units="mmol_per_gDW_per_hr" constant="false"/>
            <parameter id="UPPER_BOUND" value="1000000" units="mmol_per_gDW_per_hr" constant="false"/>
            <parameter id="FLUX_VALUE" value="0" units="mmol_per_gDW_per_hr" constant="false"/>
            <parameter id="OBJECTIVE_COEFFICIENT" value="0" units="mmol_per_gDW_per_hr" constant="false"/>
          </listOfParameters>
        </kineticLaw>
      </reaction>
      <reaction id="R_EX_gsn_LPAREN_e_RPAREN_" name="Guanosine exchange" reversible="true">
        <notes>
          <body xmlns="http://www.w3.org/1999/xhtml">
            <p>GENE_ASSOCIATION: </p>
            <p>SUBSYSTEM: Exchange</p>
            <p>EC Number: </p>
            <p>Confidence Level: </p>
            <p>AUTHORS: </p>
            <p/>
          </body>
        </notes>
        <listOfReactants>
          <speciesReference species="M_gsn_e" stoichiometry="1"/>
        </listOfReactants>
        <kineticLaw>
          <math xmlns="http://www.w3.org/1998/Math/MathML">
            <ci> FLUX_VALUE </ci>
          </math>
          <listOfParameters>
            <parameter id="LOWER_BOUND" value="0" units="mmol_per_gDW_per_hr" constant="false"/>
            <parameter id="UPPER_BOUND" value="1000000" units="mmol_per_gDW_per_hr" constant="false"/>
            <parameter id="FLUX_VALUE" value="0" units="mmol_per_gDW_per_hr" constant="false"/>
            <parameter id="OBJECTIVE_COEFFICIENT" value="0" units="mmol_per_gDW_per_hr" constant="false"/>
          </listOfParameters>
        </kineticLaw>
      </reaction>
      <reaction id="R_EX_gthox_LPAREN_e_RPAREN_" name="Oxidized glutathione exchange" reversible="true">
        <notes>
          <body xmlns="http://www.w3.org/1999/xhtml">
            <p>GENE_ASSOCIATION: </p>
            <p>SUBSYSTEM: Exchange</p>
            <p>EC Number: </p>
            <p>Confidence Level: </p>
            <p>AUTHORS: </p>
            <p/>
          </body>
        </notes>
        <listOfReactants>
          <speciesReference species="M_gthox_e" stoichiometry="1"/>
        </listOfReactants>
        <kineticLaw>
          <math xmlns="http://www.w3.org/1998/Math/MathML">
            <ci> FLUX_VALUE </ci>
          </math>
          <listOfParameters>
            <parameter id="LOWER_BOUND" value="-0.1" units="mmol_per_gDW_per_hr" constant="false"/>
            <parameter id="UPPER_BOUND" value="1000000" units="mmol_per_gDW_per_hr" constant="false"/>
            <parameter id="FLUX_VALUE" value="0" units="mmol_per_gDW_per_hr" constant="false"/>
            <parameter id="OBJECTIVE_COEFFICIENT" value="0" units="mmol_per_gDW_per_hr" constant="false"/>
          </listOfParameters>
        </kineticLaw>
      </reaction>
      <reaction id="R_EX_gthrd_LPAREN_e_RPAREN_" name="Reduced glutathione exchange" reversible="true">
        <notes>
          <body xmlns="http://www.w3.org/1999/xhtml">
            <p>GENE_ASSOCIATION: </p>
            <p>SUBSYSTEM: Exchange</p>
            <p>EC Number: </p>
            <p>Confidence Level: </p>
            <p>AUTHORS: </p>
            <p/>
          </body>
        </notes>
        <listOfReactants>
          <speciesReference species="M_gthrd_e" stoichiometry="1"/>
        </listOfReactants>
        <kineticLaw>
          <math xmlns="http://www.w3.org/1998/Math/MathML">
            <ci> FLUX_VALUE </ci>
          </math>
          <listOfParameters>
            <parameter id="LOWER_BOUND" value="0" units="mmol_per_gDW_per_hr" constant="false"/>
            <parameter id="UPPER_BOUND" value="1000000" units="mmol_per_gDW_per_hr" constant="false"/>
            <parameter id="FLUX_VALUE" value="0" units="mmol_per_gDW_per_hr" constant="false"/>
            <parameter id="OBJECTIVE_COEFFICIENT" value="0" units="mmol_per_gDW_per_hr" constant="false"/>
          </listOfParameters>
        </kineticLaw>
      </reaction>
      <reaction id="R_EX_gua_LPAREN_e_RPAREN_" name="Guanine exchange" reversible="true">
        <notes>
          <body xmlns="http://www.w3.org/1999/xhtml">
            <p>GENE_ASSOCIATION: </p>
            <p>SUBSYSTEM: Exchange</p>
            <p>EC Number: </p>
            <p>Confidence Level: </p>
            <p>AUTHORS: </p>
            <p/>
          </body>
        </notes>
        <listOfReactants>
          <speciesReference species="M_gua_e" stoichiometry="1"/>
        </listOfReactants>
        <kineticLaw>
          <math xmlns="http://www.w3.org/1998/Math/MathML">
            <ci> FLUX_VALUE </ci>
          </math>
          <listOfParameters>
            <parameter id="LOWER_BOUND" value="0" units="mmol_per_gDW_per_hr" constant="false"/>
            <parameter id="UPPER_BOUND" value="1000000" units="mmol_per_gDW_per_hr" constant="false"/>
            <parameter id="FLUX_VALUE" value="0" units="mmol_per_gDW_per_hr" constant="false"/>
            <parameter id="OBJECTIVE_COEFFICIENT" value="0" units="mmol_per_gDW_per_hr" constant="false"/>
          </listOfParameters>
        </kineticLaw>
      </reaction>
      <reaction id="R_EX_h_LPAREN_e_RPAREN_" name="H+ exchange" reversible="true">
        <notes>
          <body xmlns="http://www.w3.org/1999/xhtml">
            <p>GENE_ASSOCIATION: </p>
            <p>SUBSYSTEM: Exchange</p>
            <p>EC Number: </p>
            <p>Confidence Level: </p>
            <p>AUTHORS: </p>
            <p/>
          </body>
        </notes>
        <listOfReactants>
          <speciesReference species="M_h_e" stoichiometry="1"/>
        </listOfReactants>
        <kineticLaw>
          <math xmlns="http://www.w3.org/1998/Math/MathML">
            <ci> FLUX_VALUE </ci>
          </math>
          <listOfParameters>
            <parameter id="LOWER_BOUND" value="0" units="mmol_per_gDW_per_hr" constant="false"/>
            <parameter id="UPPER_BOUND" value="1000000" units="mmol_per_gDW_per_hr" constant="false"/>
            <parameter id="FLUX_VALUE" value="0" units="mmol_per_gDW_per_hr" constant="false"/>
            <parameter id="OBJECTIVE_COEFFICIENT" value="0" units="mmol_per_gDW_per_hr" constant="false"/>
          </listOfParameters>
        </kineticLaw>
      </reaction>
      <reaction id="R_EX_h2o_LPAREN_e_RPAREN_" name="H2O exchange" reversible="true">
        <notes>
          <body xmlns="http://www.w3.org/1999/xhtml">
            <p>GENE_ASSOCIATION: </p>
            <p>SUBSYSTEM: Exchange</p>
            <p>EC Number: </p>
            <p>Confidence Level: </p>
            <p>AUTHORS: </p>
            <p/>
          </body>
        </notes>
        <listOfReactants>
          <speciesReference species="M_h2o_e" stoichiometry="1"/>
        </listOfReactants>
        <kineticLaw>
          <math xmlns="http://www.w3.org/1998/Math/MathML">
            <ci> FLUX_VALUE </ci>
          </math>
          <listOfParameters>
            <parameter id="LOWER_BOUND" value="-0.1" units="mmol_per_gDW_per_hr" constant="false"/>
            <parameter id="UPPER_BOUND" value="1000000" units="mmol_per_gDW_per_hr" constant="false"/>
            <parameter id="FLUX_VALUE" value="0" units="mmol_per_gDW_per_hr" constant="false"/>
            <parameter id="OBJECTIVE_COEFFICIENT" value="0" units="mmol_per_gDW_per_hr" constant="false"/>
          </listOfParameters>
        </kineticLaw>
      </reaction>
      <reaction id="R_EX_hco3_LPAREN_e_RPAREN_" name="Bicarbonate exchange" reversible="true">
        <notes>
          <body xmlns="http://www.w3.org/1999/xhtml">
            <p>GENE_ASSOCIATION: </p>
            <p>SUBSYSTEM: Exchange</p>
            <p>EC Number: </p>
            <p>Confidence Level: </p>
            <p>AUTHORS: </p>
            <p/>
          </body>
        </notes>
        <listOfReactants>
          <speciesReference species="M_hco3_e" stoichiometry="1"/>
        </listOfReactants>
        <kineticLaw>
          <math xmlns="http://www.w3.org/1998/Math/MathML">
            <ci> FLUX_VALUE </ci>
          </math>
          <listOfParameters>
            <parameter id="LOWER_BOUND" value="0" units="mmol_per_gDW_per_hr" constant="false"/>
            <parameter id="UPPER_BOUND" value="1000000" units="mmol_per_gDW_per_hr" constant="false"/>
            <parameter id="FLUX_VALUE" value="0" units="mmol_per_gDW_per_hr" constant="false"/>
            <parameter id="OBJECTIVE_COEFFICIENT" value="0" units="mmol_per_gDW_per_hr" constant="false"/>
          </listOfParameters>
        </kineticLaw>
      </reaction>
      <reaction id="R_EX_hdca_LPAREN_e_RPAREN_" name="Hexadecanoate (n-C16:0) exchange" reversible="true">
        <notes>
          <body xmlns="http://www.w3.org/1999/xhtml">
            <p>GENE_ASSOCIATION: </p>
            <p>SUBSYSTEM: Exchange</p>
            <p>EC Number: </p>
            <p>Confidence Level: </p>
            <p>AUTHORS: </p>
            <p/>
          </body>
        </notes>
        <listOfReactants>
          <speciesReference species="M_hdca_e" stoichiometry="1"/>
        </listOfReactants>
        <kineticLaw>
          <math xmlns="http://www.w3.org/1998/Math/MathML">
            <ci> FLUX_VALUE </ci>
          </math>
          <listOfParameters>
            <parameter id="LOWER_BOUND" value="-0.1" units="mmol_per_gDW_per_hr" constant="false"/>
            <parameter id="UPPER_BOUND" value="1000000" units="mmol_per_gDW_per_hr" constant="false"/>
            <parameter id="FLUX_VALUE" value="0" units="mmol_per_gDW_per_hr" constant="false"/>
            <parameter id="OBJECTIVE_COEFFICIENT" value="0" units="mmol_per_gDW_per_hr" constant="false"/>
          </listOfParameters>
        </kineticLaw>
      </reaction>
      <reaction id="R_EX_his_DASH_L_LPAREN_e_RPAREN_" name="L-Histidine exchange" reversible="true">
        <notes>
          <body xmlns="http://www.w3.org/1999/xhtml">
            <p>GENE_ASSOCIATION: </p>
            <p>SUBSYSTEM: Exchange</p>
            <p>EC Number: </p>
            <p>Confidence Level: </p>
            <p>AUTHORS: </p>
            <p/>
          </body>
        </notes>
        <listOfReactants>
          <speciesReference species="M_his_DASH_L_e" stoichiometry="1"/>
        </listOfReactants>
        <kineticLaw>
          <math xmlns="http://www.w3.org/1998/Math/MathML">
            <ci> FLUX_VALUE </ci>
          </math>
          <listOfParameters>
            <parameter id="LOWER_BOUND" value="-0.1" units="mmol_per_gDW_per_hr" constant="false"/>
            <parameter id="UPPER_BOUND" value="1000000" units="mmol_per_gDW_per_hr" constant="false"/>
            <parameter id="FLUX_VALUE" value="0" units="mmol_per_gDW_per_hr" constant="false"/>
            <parameter id="OBJECTIVE_COEFFICIENT" value="0" units="mmol_per_gDW_per_hr" constant="false"/>
          </listOfParameters>
        </kineticLaw>
      </reaction>
      <reaction id="R_EX_hxan_LPAREN_e_RPAREN_" name="Hypoxanthine exchange" reversible="true">
        <notes>
          <body xmlns="http://www.w3.org/1999/xhtml">
            <p>GENE_ASSOCIATION: </p>
            <p>SUBSYSTEM: Exchange</p>
            <p>EC Number: </p>
            <p>Confidence Level: </p>
            <p>AUTHORS: </p>
            <p/>
          </body>
        </notes>
        <listOfReactants>
          <speciesReference species="M_hxan_e" stoichiometry="1"/>
        </listOfReactants>
        <kineticLaw>
          <math xmlns="http://www.w3.org/1998/Math/MathML">
            <ci> FLUX_VALUE </ci>
          </math>
          <listOfParameters>
            <parameter id="LOWER_BOUND" value="-0.1656" units="mmol_per_gDW_per_hr" constant="false"/>
            <parameter id="UPPER_BOUND" value="-0.1296" units="mmol_per_gDW_per_hr" constant="false"/>
            <parameter id="FLUX_VALUE" value="0" units="mmol_per_gDW_per_hr" constant="false"/>
            <parameter id="OBJECTIVE_COEFFICIENT" value="0" units="mmol_per_gDW_per_hr" constant="false"/>
          </listOfParameters>
        </kineticLaw>
      </reaction>
      <reaction id="R_EX_ile_DASH_L_LPAREN_e_RPAREN_" name="L-Isoleucine exchange" reversible="true">
        <notes>
          <body xmlns="http://www.w3.org/1999/xhtml">
            <p>GENE_ASSOCIATION: </p>
            <p>SUBSYSTEM: Exchange</p>
            <p>EC Number: </p>
            <p>Confidence Level: </p>
            <p>AUTHORS: </p>
            <p/>
          </body>
        </notes>
        <listOfReactants>
          <speciesReference species="M_ile_DASH_L_e" stoichiometry="1"/>
        </listOfReactants>
        <kineticLaw>
          <math xmlns="http://www.w3.org/1998/Math/MathML">
            <ci> FLUX_VALUE </ci>
          </math>
          <listOfParameters>
            <parameter id="LOWER_BOUND" value="-0.1" units="mmol_per_gDW_per_hr" constant="false"/>
            <parameter id="UPPER_BOUND" value="1000000" units="mmol_per_gDW_per_hr" constant="false"/>
            <parameter id="FLUX_VALUE" value="0" units="mmol_per_gDW_per_hr" constant="false"/>
            <parameter id="OBJECTIVE_COEFFICIENT" value="0" units="mmol_per_gDW_per_hr" constant="false"/>
          </listOfParameters>
        </kineticLaw>
      </reaction>
      <reaction id="R_EX_ins_LPAREN_e_RPAREN_" name="Inosine exchange" reversible="true">
        <notes>
          <body xmlns="http://www.w3.org/1999/xhtml">
            <p>GENE_ASSOCIATION: </p>
            <p>SUBSYSTEM: Exchange</p>
            <p>EC Number: </p>
            <p>Confidence Level: </p>
            <p>AUTHORS: </p>
            <p/>
          </body>
        </notes>
        <listOfReactants>
          <speciesReference species="M_ins_e" stoichiometry="1"/>
        </listOfReactants>
        <kineticLaw>
          <math xmlns="http://www.w3.org/1998/Math/MathML">
            <ci> FLUX_VALUE </ci>
          </math>
          <listOfParameters>
            <parameter id="LOWER_BOUND" value="0" units="mmol_per_gDW_per_hr" constant="false"/>
            <parameter id="UPPER_BOUND" value="1000000" units="mmol_per_gDW_per_hr" constant="false"/>
            <parameter id="FLUX_VALUE" value="0" units="mmol_per_gDW_per_hr" constant="false"/>
            <parameter id="OBJECTIVE_COEFFICIENT" value="0" units="mmol_per_gDW_per_hr" constant="false"/>
          </listOfParameters>
        </kineticLaw>
      </reaction>
      <reaction id="R_EX_k_LPAREN_e_RPAREN_" name="K+ exchange" reversible="true">
        <notes>
          <body xmlns="http://www.w3.org/1999/xhtml">
            <p>GENE_ASSOCIATION: </p>
            <p>SUBSYSTEM: Exchange</p>
            <p>EC Number: </p>
            <p>Confidence Level: </p>
            <p>AUTHORS: </p>
            <p/>
          </body>
        </notes>
        <listOfReactants>
          <speciesReference species="M_k_e" stoichiometry="1"/>
        </listOfReactants>
        <kineticLaw>
          <math xmlns="http://www.w3.org/1998/Math/MathML">
            <ci> FLUX_VALUE </ci>
          </math>
          <listOfParameters>
            <parameter id="LOWER_BOUND" value="-0.1" units="mmol_per_gDW_per_hr" constant="false"/>
            <parameter id="UPPER_BOUND" value="1000000" units="mmol_per_gDW_per_hr" constant="false"/>
            <parameter id="FLUX_VALUE" value="0" units="mmol_per_gDW_per_hr" constant="false"/>
            <parameter id="OBJECTIVE_COEFFICIENT" value="0" units="mmol_per_gDW_per_hr" constant="false"/>
          </listOfParameters>
        </kineticLaw>
      </reaction>
      <reaction id="R_EX_lac_DASH_D_LPAREN_e_RPAREN_" name="D-lactate exchange" reversible="true">
        <notes>
          <body xmlns="http://www.w3.org/1999/xhtml">
            <p>GENE_ASSOCIATION: </p>
            <p>SUBSYSTEM: Exchange</p>
            <p>EC Number: </p>
            <p>Confidence Level: </p>
            <p>AUTHORS: </p>
            <p/>
          </body>
        </notes>
        <listOfReactants>
          <speciesReference species="M_lac_DASH_D_e" stoichiometry="1"/>
        </listOfReactants>
        <kineticLaw>
          <math xmlns="http://www.w3.org/1998/Math/MathML">
            <ci> FLUX_VALUE </ci>
          </math>
          <listOfParameters>
            <parameter id="LOWER_BOUND" value="0" units="mmol_per_gDW_per_hr" constant="false"/>
            <parameter id="UPPER_BOUND" value="1000000" units="mmol_per_gDW_per_hr" constant="false"/>
            <parameter id="FLUX_VALUE" value="0" units="mmol_per_gDW_per_hr" constant="false"/>
            <parameter id="OBJECTIVE_COEFFICIENT" value="0" units="mmol_per_gDW_per_hr" constant="false"/>
          </listOfParameters>
        </kineticLaw>
      </reaction>
      <reaction id="R_EX_lac_DASH_L_LPAREN_e_RPAREN_" name="L-Lactate exchange" reversible="true">
        <notes>
          <body xmlns="http://www.w3.org/1999/xhtml">
            <p>GENE_ASSOCIATION: </p>
            <p>SUBSYSTEM: Exchange</p>
            <p>EC Number: </p>
            <p>Confidence Level: </p>
            <p>AUTHORS: </p>
            <p/>
          </body>
        </notes>
        <listOfReactants>
          <speciesReference species="M_lac_DASH_L_e" stoichiometry="1"/>
        </listOfReactants>
        <kineticLaw>
          <math xmlns="http://www.w3.org/1998/Math/MathML">
            <ci> FLUX_VALUE </ci>
          </math>
          <listOfParameters>
            <parameter id="LOWER_BOUND" value="283" units="mmol_per_gDW_per_hr" constant="false"/>
            <parameter id="UPPER_BOUND" value="1000000" units="mmol_per_gDW_per_hr" constant="false"/>
            <parameter id="FLUX_VALUE" value="0" units="mmol_per_gDW_per_hr" constant="false"/>
            <parameter id="OBJECTIVE_COEFFICIENT" value="0" units="mmol_per_gDW_per_hr" constant="false"/>
          </listOfParameters>
        </kineticLaw>
      </reaction>
      <reaction id="R_EX_leu_DASH_L_LPAREN_e_RPAREN_" name="L-Leucine exchange" reversible="true">
        <notes>
          <body xmlns="http://www.w3.org/1999/xhtml">
            <p>GENE_ASSOCIATION: </p>
            <p>SUBSYSTEM: Exchange</p>
            <p>EC Number: </p>
            <p>Confidence Level: </p>
            <p>AUTHORS: </p>
            <p/>
          </body>
        </notes>
        <listOfReactants>
          <speciesReference species="M_leu_DASH_L_e" stoichiometry="1"/>
        </listOfReactants>
        <kineticLaw>
          <math xmlns="http://www.w3.org/1998/Math/MathML">
            <ci> FLUX_VALUE </ci>
          </math>
          <listOfParameters>
            <parameter id="LOWER_BOUND" value="-0.1" units="mmol_per_gDW_per_hr" constant="false"/>
            <parameter id="UPPER_BOUND" value="1000000" units="mmol_per_gDW_per_hr" constant="false"/>
            <parameter id="FLUX_VALUE" value="0" units="mmol_per_gDW_per_hr" constant="false"/>
            <parameter id="OBJECTIVE_COEFFICIENT" value="0" units="mmol_per_gDW_per_hr" constant="false"/>
          </listOfParameters>
        </kineticLaw>
      </reaction>
      <reaction id="R_EX_lipoate_LPAREN_e_RPAREN_" name="Lipoate exchange" reversible="true">
        <notes>
          <body xmlns="http://www.w3.org/1999/xhtml">
            <p>GENE_ASSOCIATION: </p>
            <p>SUBSYSTEM: Exchange</p>
            <p>EC Number: </p>
            <p>Confidence Level: </p>
            <p>AUTHORS: </p>
            <p/>
          </body>
        </notes>
        <listOfReactants>
          <speciesReference species="M_lipoate_e" stoichiometry="1"/>
        </listOfReactants>
        <kineticLaw>
          <math xmlns="http://www.w3.org/1998/Math/MathML">
            <ci> FLUX_VALUE </ci>
          </math>
          <listOfParameters>
            <parameter id="LOWER_BOUND" value="-0.1" units="mmol_per_gDW_per_hr" constant="false"/>
            <parameter id="UPPER_BOUND" value="1000000" units="mmol_per_gDW_per_hr" constant="false"/>
            <parameter id="FLUX_VALUE" value="0" units="mmol_per_gDW_per_hr" constant="false"/>
            <parameter id="OBJECTIVE_COEFFICIENT" value="0" units="mmol_per_gDW_per_hr" constant="false"/>
          </listOfParameters>
        </kineticLaw>
      </reaction>
      <reaction id="R_EX_lnlc_LPAREN_e_RPAREN_" name="linoleic acid (all cis C18:2) exchange" reversible="true">
        <notes>
          <body xmlns="http://www.w3.org/1999/xhtml">
            <p>GENE_ASSOCIATION: </p>
            <p>SUBSYSTEM: Exchange</p>
            <p>EC Number: </p>
            <p>Confidence Level: </p>
            <p>AUTHORS: </p>
            <p/>
          </body>
        </notes>
        <listOfReactants>
          <speciesReference species="M_lnlc_e" stoichiometry="1"/>
        </listOfReactants>
        <kineticLaw>
          <math xmlns="http://www.w3.org/1998/Math/MathML">
            <ci> FLUX_VALUE </ci>
          </math>
          <listOfParameters>
            <parameter id="LOWER_BOUND" value="-0.1" units="mmol_per_gDW_per_hr" constant="false"/>
            <parameter id="UPPER_BOUND" value="1000000" units="mmol_per_gDW_per_hr" constant="false"/>
            <parameter id="FLUX_VALUE" value="0" units="mmol_per_gDW_per_hr" constant="false"/>
            <parameter id="OBJECTIVE_COEFFICIENT" value="0" units="mmol_per_gDW_per_hr" constant="false"/>
          </listOfParameters>
        </kineticLaw>
      </reaction>
      <reaction id="R_EX_lys_DASH_L_LPAREN_e_RPAREN_" name="L-Lysine exchange" reversible="true">
        <notes>
          <body xmlns="http://www.w3.org/1999/xhtml">
            <p>GENE_ASSOCIATION: </p>
            <p>SUBSYSTEM: Exchange</p>
            <p>EC Number: </p>
            <p>Confidence Level: </p>
            <p>AUTHORS: </p>
            <p/>
          </body>
        </notes>
        <listOfReactants>
          <speciesReference species="M_lys_DASH_L_e" stoichiometry="1"/>
        </listOfReactants>
        <kineticLaw>
          <math xmlns="http://www.w3.org/1998/Math/MathML">
            <ci> FLUX_VALUE </ci>
          </math>
          <listOfParameters>
            <parameter id="LOWER_BOUND" value="-0.1" units="mmol_per_gDW_per_hr" constant="false"/>
            <parameter id="UPPER_BOUND" value="1000000" units="mmol_per_gDW_per_hr" constant="false"/>
            <parameter id="FLUX_VALUE" value="0" units="mmol_per_gDW_per_hr" constant="false"/>
            <parameter id="OBJECTIVE_COEFFICIENT" value="0" units="mmol_per_gDW_per_hr" constant="false"/>
          </listOfParameters>
        </kineticLaw>
      </reaction>
      <reaction id="R_EX_man_LPAREN_e_RPAREN_" name="D-Mannose exchange" reversible="true">
        <notes>
          <body xmlns="http://www.w3.org/1999/xhtml">
            <p>GENE_ASSOCIATION: </p>
            <p>SUBSYSTEM: Exchange</p>
            <p>EC Number: </p>
            <p>Confidence Level: </p>
            <p>AUTHORS: </p>
            <p/>
          </body>
        </notes>
        <listOfReactants>
          <speciesReference species="M_man_e" stoichiometry="1"/>
        </listOfReactants>
        <kineticLaw>
          <math xmlns="http://www.w3.org/1998/Math/MathML">
            <ci> FLUX_VALUE </ci>
          </math>
          <listOfParameters>
            <parameter id="LOWER_BOUND" value="0" units="mmol_per_gDW_per_hr" constant="false"/>
            <parameter id="UPPER_BOUND" value="1000000" units="mmol_per_gDW_per_hr" constant="false"/>
            <parameter id="FLUX_VALUE" value="0" units="mmol_per_gDW_per_hr" constant="false"/>
            <parameter id="OBJECTIVE_COEFFICIENT" value="0" units="mmol_per_gDW_per_hr" constant="false"/>
          </listOfParameters>
        </kineticLaw>
      </reaction>
      <reaction id="R_EX_met_DASH_L_LPAREN_e_RPAREN_" name="L-Methionine exchange" reversible="true">
        <notes>
          <body xmlns="http://www.w3.org/1999/xhtml">
            <p>GENE_ASSOCIATION: </p>
            <p>SUBSYSTEM: Exchange</p>
            <p>EC Number: </p>
            <p>Confidence Level: </p>
            <p>AUTHORS: </p>
            <p/>
          </body>
        </notes>
        <listOfReactants>
          <speciesReference species="M_met_DASH_L_e" stoichiometry="1"/>
        </listOfReactants>
        <kineticLaw>
          <math xmlns="http://www.w3.org/1998/Math/MathML">
            <ci> FLUX_VALUE </ci>
          </math>
          <listOfParameters>
            <parameter id="LOWER_BOUND" value="-0.1" units="mmol_per_gDW_per_hr" constant="false"/>
            <parameter id="UPPER_BOUND" value="1000000" units="mmol_per_gDW_per_hr" constant="false"/>
            <parameter id="FLUX_VALUE" value="0" units="mmol_per_gDW_per_hr" constant="false"/>
            <parameter id="OBJECTIVE_COEFFICIENT" value="0" units="mmol_per_gDW_per_hr" constant="false"/>
          </listOfParameters>
        </kineticLaw>
      </reaction>
      <reaction id="R_EX_mg2_LPAREN_e_RPAREN_" name="Mg exchange" reversible="true">
        <notes>
          <body xmlns="http://www.w3.org/1999/xhtml">
            <p>GENE_ASSOCIATION: </p>
            <p>SUBSYSTEM: Exchange</p>
            <p>EC Number: </p>
            <p>Confidence Level: </p>
            <p>AUTHORS: </p>
            <p/>
          </body>
        </notes>
        <listOfReactants>
          <speciesReference species="M_mg2_e" stoichiometry="1"/>
        </listOfReactants>
        <kineticLaw>
          <math xmlns="http://www.w3.org/1998/Math/MathML">
            <ci> FLUX_VALUE </ci>
          </math>
          <listOfParameters>
            <parameter id="LOWER_BOUND" value="-0.1" units="mmol_per_gDW_per_hr" constant="false"/>
            <parameter id="UPPER_BOUND" value="1000000" units="mmol_per_gDW_per_hr" constant="false"/>
            <parameter id="FLUX_VALUE" value="0" units="mmol_per_gDW_per_hr" constant="false"/>
            <parameter id="OBJECTIVE_COEFFICIENT" value="0" units="mmol_per_gDW_per_hr" constant="false"/>
          </listOfParameters>
        </kineticLaw>
      </reaction>
      <reaction id="R_EX_mthgxl_LPAREN_e_RPAREN_" name="Methylglyoxal exchange" reversible="true">
        <notes>
          <body xmlns="http://www.w3.org/1999/xhtml">
            <p>GENE_ASSOCIATION: </p>
            <p>SUBSYSTEM: Exchange</p>
            <p>EC Number: </p>
            <p>Confidence Level: </p>
            <p>AUTHORS: </p>
            <p/>
          </body>
        </notes>
        <listOfReactants>
          <speciesReference species="M_mthgxl_e" stoichiometry="1"/>
        </listOfReactants>
        <kineticLaw>
          <math xmlns="http://www.w3.org/1998/Math/MathML">
            <ci> FLUX_VALUE </ci>
          </math>
          <listOfParameters>
            <parameter id="LOWER_BOUND" value="0" units="mmol_per_gDW_per_hr" constant="false"/>
            <parameter id="UPPER_BOUND" value="1000000" units="mmol_per_gDW_per_hr" constant="false"/>
            <parameter id="FLUX_VALUE" value="0" units="mmol_per_gDW_per_hr" constant="false"/>
            <parameter id="OBJECTIVE_COEFFICIENT" value="0" units="mmol_per_gDW_per_hr" constant="false"/>
          </listOfParameters>
        </kineticLaw>
      </reaction>
      <reaction id="R_EX_na1_LPAREN_e_RPAREN_" name="Sodium exchange" reversible="true">
        <notes>
          <body xmlns="http://www.w3.org/1999/xhtml">
            <p>GENE_ASSOCIATION: </p>
            <p>SUBSYSTEM: Exchange</p>
            <p>EC Number: </p>
            <p>Confidence Level: </p>
            <p>AUTHORS: </p>
            <p/>
          </body>
        </notes>
        <listOfReactants>
          <speciesReference species="M_na1_e" stoichiometry="1"/>
        </listOfReactants>
        <kineticLaw>
          <math xmlns="http://www.w3.org/1998/Math/MathML">
            <ci> FLUX_VALUE </ci>
          </math>
          <listOfParameters>
            <parameter id="LOWER_BOUND" value="-0.1" units="mmol_per_gDW_per_hr" constant="false"/>
            <parameter id="UPPER_BOUND" value="1000000" units="mmol_per_gDW_per_hr" constant="false"/>
            <parameter id="FLUX_VALUE" value="0" units="mmol_per_gDW_per_hr" constant="false"/>
            <parameter id="OBJECTIVE_COEFFICIENT" value="0" units="mmol_per_gDW_per_hr" constant="false"/>
          </listOfParameters>
        </kineticLaw>
      </reaction>
      <reaction id="R_EX_nac_LPAREN_e_RPAREN_" name="Nicotinate exchange" reversible="true">
        <notes>
          <body xmlns="http://www.w3.org/1999/xhtml">
            <p>GENE_ASSOCIATION: </p>
            <p>SUBSYSTEM: Exchange</p>
            <p>EC Number: </p>
            <p>Confidence Level: </p>
            <p>AUTHORS: </p>
            <p/>
          </body>
        </notes>
        <listOfReactants>
          <speciesReference species="M_nac_e" stoichiometry="1"/>
        </listOfReactants>
        <kineticLaw>
          <math xmlns="http://www.w3.org/1998/Math/MathML">
            <ci> FLUX_VALUE </ci>
          </math>
          <listOfParameters>
            <parameter id="LOWER_BOUND" value="-0.1" units="mmol_per_gDW_per_hr" constant="false"/>
            <parameter id="UPPER_BOUND" value="1000000" units="mmol_per_gDW_per_hr" constant="false"/>
            <parameter id="FLUX_VALUE" value="0" units="mmol_per_gDW_per_hr" constant="false"/>
            <parameter id="OBJECTIVE_COEFFICIENT" value="0" units="mmol_per_gDW_per_hr" constant="false"/>
          </listOfParameters>
        </kineticLaw>
      </reaction>
      <reaction id="R_EX_ncam_LPAREN_e_RPAREN_" name="Nicotinamide exchange" reversible="true">
        <notes>
          <body xmlns="http://www.w3.org/1999/xhtml">
            <p>GENE_ASSOCIATION: </p>
            <p>SUBSYSTEM: Exchange</p>
            <p>EC Number: </p>
            <p>Confidence Level: </p>
            <p>AUTHORS: </p>
            <p/>
          </body>
        </notes>
        <listOfReactants>
          <speciesReference species="M_ncam_e" stoichiometry="1"/>
        </listOfReactants>
        <kineticLaw>
          <math xmlns="http://www.w3.org/1998/Math/MathML">
            <ci> FLUX_VALUE </ci>
          </math>
          <listOfParameters>
            <parameter id="LOWER_BOUND" value="0" units="mmol_per_gDW_per_hr" constant="false"/>
            <parameter id="UPPER_BOUND" value="1000000" units="mmol_per_gDW_per_hr" constant="false"/>
            <parameter id="FLUX_VALUE" value="0" units="mmol_per_gDW_per_hr" constant="false"/>
            <parameter id="OBJECTIVE_COEFFICIENT" value="0" units="mmol_per_gDW_per_hr" constant="false"/>
          </listOfParameters>
        </kineticLaw>
      </reaction>
      <reaction id="R_EX_nh4_LPAREN_e_RPAREN_" name="Ammonia exchange" reversible="true">
        <notes>
          <body xmlns="http://www.w3.org/1999/xhtml">
            <p>GENE_ASSOCIATION: </p>
            <p>SUBSYSTEM: Exchange</p>
            <p>EC Number: </p>
            <p>Confidence Level: </p>
            <p>AUTHORS: </p>
            <p/>
          </body>
        </notes>
        <listOfReactants>
          <speciesReference species="M_nh4_e" stoichiometry="1"/>
        </listOfReactants>
        <kineticLaw>
          <math xmlns="http://www.w3.org/1998/Math/MathML">
            <ci> FLUX_VALUE </ci>
          </math>
          <listOfParameters>
            <parameter id="LOWER_BOUND" value="0" units="mmol_per_gDW_per_hr" constant="false"/>
            <parameter id="UPPER_BOUND" value="1000000" units="mmol_per_gDW_per_hr" constant="false"/>
            <parameter id="FLUX_VALUE" value="0" units="mmol_per_gDW_per_hr" constant="false"/>
            <parameter id="OBJECTIVE_COEFFICIENT" value="0" units="mmol_per_gDW_per_hr" constant="false"/>
          </listOfParameters>
        </kineticLaw>
      </reaction>
      <reaction id="R_EX_ni2_LPAREN_e_RPAREN_" name="Ni2+ exchange" reversible="true">
        <notes>
          <body xmlns="http://www.w3.org/1999/xhtml">
            <p>GENE_ASSOCIATION: </p>
            <p>SUBSYSTEM: Exchange</p>
            <p>EC Number: </p>
            <p>Confidence Level: </p>
            <p>AUTHORS: </p>
            <p/>
          </body>
        </notes>
        <listOfReactants>
          <speciesReference species="M_ni2_e" stoichiometry="1"/>
        </listOfReactants>
        <kineticLaw>
          <math xmlns="http://www.w3.org/1998/Math/MathML">
            <ci> FLUX_VALUE </ci>
          </math>
          <listOfParameters>
            <parameter id="LOWER_BOUND" value="-0.1" units="mmol_per_gDW_per_hr" constant="false"/>
            <parameter id="UPPER_BOUND" value="1000000" units="mmol_per_gDW_per_hr" constant="false"/>
            <parameter id="FLUX_VALUE" value="0" units="mmol_per_gDW_per_hr" constant="false"/>
            <parameter id="OBJECTIVE_COEFFICIENT" value="0" units="mmol_per_gDW_per_hr" constant="false"/>
          </listOfParameters>
        </kineticLaw>
      </reaction>
      <reaction id="R_EX_o2_LPAREN_e_RPAREN_" name="O2 exchange" reversible="true">
        <notes>
          <body xmlns="http://www.w3.org/1999/xhtml">
            <p>GENE_ASSOCIATION: </p>
            <p>SUBSYSTEM: Exchange</p>
            <p>EC Number: </p>
            <p>Confidence Level: </p>
            <p>AUTHORS: </p>
            <p/>
          </body>
        </notes>
        <listOfReactants>
          <speciesReference species="M_o2_e" stoichiometry="1"/>
        </listOfReactants>
        <kineticLaw>
          <math xmlns="http://www.w3.org/1998/Math/MathML">
            <ci> FLUX_VALUE </ci>
          </math>
          <listOfParameters>
            <parameter id="LOWER_BOUND" value="-10" units="mmol_per_gDW_per_hr" constant="false"/>
            <parameter id="UPPER_BOUND" value="1000000" units="mmol_per_gDW_per_hr" constant="false"/>
            <parameter id="FLUX_VALUE" value="0" units="mmol_per_gDW_per_hr" constant="false"/>
            <parameter id="OBJECTIVE_COEFFICIENT" value="0" units="mmol_per_gDW_per_hr" constant="false"/>
          </listOfParameters>
        </kineticLaw>
      </reaction>
      <reaction id="R_EX_ocdca_LPAREN_e_RPAREN_" name="octadecanoate (n-C18:0) exchange" reversible="true">
        <notes>
          <body xmlns="http://www.w3.org/1999/xhtml">
            <p>GENE_ASSOCIATION: </p>
            <p>SUBSYSTEM: Exchange</p>
            <p>EC Number: </p>
            <p>Confidence Level: </p>
            <p>AUTHORS: </p>
            <p/>
          </body>
        </notes>
        <listOfReactants>
          <speciesReference species="M_ocdca_e" stoichiometry="1"/>
        </listOfReactants>
        <kineticLaw>
          <math xmlns="http://www.w3.org/1998/Math/MathML">
            <ci> FLUX_VALUE </ci>
          </math>
          <listOfParameters>
            <parameter id="LOWER_BOUND" value="0" units="mmol_per_gDW_per_hr" constant="false"/>
            <parameter id="UPPER_BOUND" value="1000000" units="mmol_per_gDW_per_hr" constant="false"/>
            <parameter id="FLUX_VALUE" value="0" units="mmol_per_gDW_per_hr" constant="false"/>
            <parameter id="OBJECTIVE_COEFFICIENT" value="0" units="mmol_per_gDW_per_hr" constant="false"/>
          </listOfParameters>
        </kineticLaw>
      </reaction>
      <reaction id="R_EX_ocdcea_LPAREN_e_RPAREN_" name="octadecenoate (n-C18:1) exchange" reversible="true">
        <notes>
          <body xmlns="http://www.w3.org/1999/xhtml">
            <p>GENE_ASSOCIATION: </p>
            <p>SUBSYSTEM: Exchange</p>
            <p>EC Number: </p>
            <p>Confidence Level: </p>
            <p>AUTHORS: </p>
            <p/>
          </body>
        </notes>
        <listOfReactants>
          <speciesReference species="M_ocdcea_e" stoichiometry="1"/>
        </listOfReactants>
        <kineticLaw>
          <math xmlns="http://www.w3.org/1998/Math/MathML">
            <ci> FLUX_VALUE </ci>
          </math>
          <listOfParameters>
            <parameter id="LOWER_BOUND" value="0" units="mmol_per_gDW_per_hr" constant="false"/>
            <parameter id="UPPER_BOUND" value="1000000" units="mmol_per_gDW_per_hr" constant="false"/>
            <parameter id="FLUX_VALUE" value="0" units="mmol_per_gDW_per_hr" constant="false"/>
            <parameter id="OBJECTIVE_COEFFICIENT" value="0" units="mmol_per_gDW_per_hr" constant="false"/>
          </listOfParameters>
        </kineticLaw>
      </reaction>
      <reaction id="R_EX_phe_DASH_L_LPAREN_e_RPAREN_" name="L-Phenylalanine exchange" reversible="true">
        <notes>
          <body xmlns="http://www.w3.org/1999/xhtml">
            <p>GENE_ASSOCIATION: </p>
            <p>SUBSYSTEM: Exchange</p>
            <p>EC Number: </p>
            <p>Confidence Level: </p>
            <p>AUTHORS: </p>
            <p/>
          </body>
        </notes>
        <listOfReactants>
          <speciesReference species="M_phe_DASH_L_e" stoichiometry="1"/>
        </listOfReactants>
        <kineticLaw>
          <math xmlns="http://www.w3.org/1998/Math/MathML">
            <ci> FLUX_VALUE </ci>
          </math>
          <listOfParameters>
            <parameter id="LOWER_BOUND" value="-0.1" units="mmol_per_gDW_per_hr" constant="false"/>
            <parameter id="UPPER_BOUND" value="1000000" units="mmol_per_gDW_per_hr" constant="false"/>
            <parameter id="FLUX_VALUE" value="0" units="mmol_per_gDW_per_hr" constant="false"/>
            <parameter id="OBJECTIVE_COEFFICIENT" value="0" units="mmol_per_gDW_per_hr" constant="false"/>
          </listOfParameters>
        </kineticLaw>
      </reaction>
      <reaction id="R_EX_pi_LPAREN_e_RPAREN_" name="Phosphate exchange" reversible="true">
        <notes>
          <body xmlns="http://www.w3.org/1999/xhtml">
            <p>GENE_ASSOCIATION: </p>
            <p>SUBSYSTEM: Exchange</p>
            <p>EC Number: </p>
            <p>Confidence Level: </p>
            <p>AUTHORS: </p>
            <p/>
          </body>
        </notes>
        <listOfReactants>
          <speciesReference species="M_pi_e" stoichiometry="1"/>
        </listOfReactants>
        <kineticLaw>
          <math xmlns="http://www.w3.org/1998/Math/MathML">
            <ci> FLUX_VALUE </ci>
          </math>
          <listOfParameters>
            <parameter id="LOWER_BOUND" value="-0.1" units="mmol_per_gDW_per_hr" constant="false"/>
            <parameter id="UPPER_BOUND" value="1000000" units="mmol_per_gDW_per_hr" constant="false"/>
            <parameter id="FLUX_VALUE" value="0" units="mmol_per_gDW_per_hr" constant="false"/>
            <parameter id="OBJECTIVE_COEFFICIENT" value="0" units="mmol_per_gDW_per_hr" constant="false"/>
          </listOfParameters>
        </kineticLaw>
      </reaction>
      <reaction id="R_EX_pnto_DASH_R_LPAREN_e_RPAREN_" name="(R)-Pantothenate exchange" reversible="true">
        <notes>
          <body xmlns="http://www.w3.org/1999/xhtml">
            <p>GENE_ASSOCIATION: </p>
            <p>SUBSYSTEM: Exchange</p>
            <p>EC Number: </p>
            <p>Confidence Level: </p>
            <p>AUTHORS: </p>
            <p/>
          </body>
        </notes>
        <listOfReactants>
          <speciesReference species="M_pnto_DASH_R_e" stoichiometry="1"/>
        </listOfReactants>
        <kineticLaw>
          <math xmlns="http://www.w3.org/1998/Math/MathML">
            <ci> FLUX_VALUE </ci>
          </math>
          <listOfParameters>
            <parameter id="LOWER_BOUND" value="-0.1" units="mmol_per_gDW_per_hr" constant="false"/>
            <parameter id="UPPER_BOUND" value="1000000" units="mmol_per_gDW_per_hr" constant="false"/>
            <parameter id="FLUX_VALUE" value="0" units="mmol_per_gDW_per_hr" constant="false"/>
            <parameter id="OBJECTIVE_COEFFICIENT" value="0" units="mmol_per_gDW_per_hr" constant="false"/>
          </listOfParameters>
        </kineticLaw>
      </reaction>
      <reaction id="R_EX_pro_DASH_L_LPAREN_e_RPAREN_" name="L-Proline exchange" reversible="true">
        <notes>
          <body xmlns="http://www.w3.org/1999/xhtml">
            <p>GENE_ASSOCIATION: </p>
            <p>SUBSYSTEM: Exchange</p>
            <p>EC Number: </p>
            <p>Confidence Level: </p>
            <p>AUTHORS: </p>
            <p/>
          </body>
        </notes>
        <listOfReactants>
          <speciesReference species="M_pro_DASH_L_e" stoichiometry="1"/>
        </listOfReactants>
        <kineticLaw>
          <math xmlns="http://www.w3.org/1998/Math/MathML">
            <ci> FLUX_VALUE </ci>
          </math>
          <listOfParameters>
            <parameter id="LOWER_BOUND" value="-0.1" units="mmol_per_gDW_per_hr" constant="false"/>
            <parameter id="UPPER_BOUND" value="1000000" units="mmol_per_gDW_per_hr" constant="false"/>
            <parameter id="FLUX_VALUE" value="0" units="mmol_per_gDW_per_hr" constant="false"/>
            <parameter id="OBJECTIVE_COEFFICIENT" value="0" units="mmol_per_gDW_per_hr" constant="false"/>
          </listOfParameters>
        </kineticLaw>
      </reaction>
      <reaction id="R_EX_pyr_LPAREN_e_RPAREN_" name="Pyruvate exchange" reversible="true">
        <notes>
          <body xmlns="http://www.w3.org/1999/xhtml">
            <p>GENE_ASSOCIATION: </p>
            <p>SUBSYSTEM: Exchange</p>
            <p>EC Number: </p>
            <p>Confidence Level: </p>
            <p>AUTHORS: </p>
            <p/>
          </body>
        </notes>
        <listOfReactants>
          <speciesReference species="M_pyr_e" stoichiometry="1"/>
        </listOfReactants>
        <kineticLaw>
          <math xmlns="http://www.w3.org/1998/Math/MathML">
            <ci> FLUX_VALUE </ci>
          </math>
          <listOfParameters>
            <parameter id="LOWER_BOUND" value="0" units="mmol_per_gDW_per_hr" constant="false"/>
            <parameter id="UPPER_BOUND" value="1000000" units="mmol_per_gDW_per_hr" constant="false"/>
            <parameter id="FLUX_VALUE" value="0" units="mmol_per_gDW_per_hr" constant="false"/>
            <parameter id="OBJECTIVE_COEFFICIENT" value="0" units="mmol_per_gDW_per_hr" constant="false"/>
          </listOfParameters>
        </kineticLaw>
      </reaction>
      <reaction id="R_EX_ribflv_LPAREN_e_RPAREN_" name="Riboflavin exchange" reversible="true">
        <notes>
          <body xmlns="http://www.w3.org/1999/xhtml">
            <p>GENE_ASSOCIATION: </p>
            <p>SUBSYSTEM: Exchange</p>
            <p>EC Number: </p>
            <p>Confidence Level: </p>
            <p>AUTHORS: </p>
            <p/>
          </body>
        </notes>
        <listOfReactants>
          <speciesReference species="M_ribflv_e" stoichiometry="1"/>
        </listOfReactants>
        <kineticLaw>
          <math xmlns="http://www.w3.org/1998/Math/MathML">
            <ci> FLUX_VALUE </ci>
          </math>
          <listOfParameters>
            <parameter id="LOWER_BOUND" value="-0.1" units="mmol_per_gDW_per_hr" constant="false"/>
            <parameter id="UPPER_BOUND" value="1000000" units="mmol_per_gDW_per_hr" constant="false"/>
            <parameter id="FLUX_VALUE" value="0" units="mmol_per_gDW_per_hr" constant="false"/>
            <parameter id="OBJECTIVE_COEFFICIENT" value="0" units="mmol_per_gDW_per_hr" constant="false"/>
          </listOfParameters>
        </kineticLaw>
      </reaction>
      <reaction id="R_EX_ser_DASH_L_LPAREN_e_RPAREN_" name="L-Serine exchange" reversible="true">
        <notes>
          <body xmlns="http://www.w3.org/1999/xhtml">
            <p>GENE_ASSOCIATION: </p>
            <p>SUBSYSTEM: Exchange</p>
            <p>EC Number: </p>
            <p>Confidence Level: </p>
            <p>AUTHORS: </p>
            <p/>
          </body>
        </notes>
        <listOfReactants>
          <speciesReference species="M_ser_DASH_L_e" stoichiometry="1"/>
        </listOfReactants>
        <kineticLaw>
          <math xmlns="http://www.w3.org/1998/Math/MathML">
            <ci> FLUX_VALUE </ci>
          </math>
          <listOfParameters>
            <parameter id="LOWER_BOUND" value="-0.1" units="mmol_per_gDW_per_hr" constant="false"/>
            <parameter id="UPPER_BOUND" value="1000000" units="mmol_per_gDW_per_hr" constant="false"/>
            <parameter id="FLUX_VALUE" value="0" units="mmol_per_gDW_per_hr" constant="false"/>
            <parameter id="OBJECTIVE_COEFFICIENT" value="0" units="mmol_per_gDW_per_hr" constant="false"/>
          </listOfParameters>
        </kineticLaw>
      </reaction>
      <reaction id="R_EX_thm_LPAREN_e_RPAREN_" name="Thiamin exchange" reversible="true">
        <notes>
          <body xmlns="http://www.w3.org/1999/xhtml">
            <p>GENE_ASSOCIATION: </p>
            <p>SUBSYSTEM: Exchange</p>
            <p>EC Number: </p>
            <p>Confidence Level: </p>
            <p>AUTHORS: </p>
            <p/>
          </body>
        </notes>
        <listOfReactants>
          <speciesReference species="M_thm_e" stoichiometry="1"/>
        </listOfReactants>
        <kineticLaw>
          <math xmlns="http://www.w3.org/1998/Math/MathML">
            <ci> FLUX_VALUE </ci>
          </math>
          <listOfParameters>
            <parameter id="LOWER_BOUND" value="-0.1" units="mmol_per_gDW_per_hr" constant="false"/>
            <parameter id="UPPER_BOUND" value="1000000" units="mmol_per_gDW_per_hr" constant="false"/>
            <parameter id="FLUX_VALUE" value="0" units="mmol_per_gDW_per_hr" constant="false"/>
            <parameter id="OBJECTIVE_COEFFICIENT" value="0" units="mmol_per_gDW_per_hr" constant="false"/>
          </listOfParameters>
        </kineticLaw>
      </reaction>
      <reaction id="R_EX_thr_DASH_L_LPAREN_e_RPAREN_" name="L-Threonine exchange" reversible="true">
        <notes>
          <body xmlns="http://www.w3.org/1999/xhtml">
            <p>GENE_ASSOCIATION: </p>
            <p>SUBSYSTEM: Exchange</p>
            <p>EC Number: </p>
            <p>Confidence Level: </p>
            <p>AUTHORS: </p>
            <p/>
          </body>
        </notes>
        <listOfReactants>
          <speciesReference species="M_thr_DASH_L_e" stoichiometry="1"/>
        </listOfReactants>
        <kineticLaw>
          <math xmlns="http://www.w3.org/1998/Math/MathML">
            <ci> FLUX_VALUE </ci>
          </math>
          <listOfParameters>
            <parameter id="LOWER_BOUND" value="-0.1" units="mmol_per_gDW_per_hr" constant="false"/>
            <parameter id="UPPER_BOUND" value="1000000" units="mmol_per_gDW_per_hr" constant="false"/>
            <parameter id="FLUX_VALUE" value="0" units="mmol_per_gDW_per_hr" constant="false"/>
            <parameter id="OBJECTIVE_COEFFICIENT" value="0" units="mmol_per_gDW_per_hr" constant="false"/>
          </listOfParameters>
        </kineticLaw>
      </reaction>
      <reaction id="R_EX_thym_LPAREN_e_RPAREN_" name="Thymine exchange" reversible="true">
        <notes>
          <body xmlns="http://www.w3.org/1999/xhtml">
            <p>GENE_ASSOCIATION: </p>
            <p>SUBSYSTEM: Exchange</p>
            <p>EC Number: </p>
            <p>Confidence Level: </p>
            <p>AUTHORS: </p>
            <p/>
          </body>
        </notes>
        <listOfReactants>
          <speciesReference species="M_thym_e" stoichiometry="1"/>
        </listOfReactants>
        <kineticLaw>
          <math xmlns="http://www.w3.org/1998/Math/MathML">
            <ci> FLUX_VALUE </ci>
          </math>
          <listOfParameters>
            <parameter id="LOWER_BOUND" value="-0.1" units="mmol_per_gDW_per_hr" constant="false"/>
            <parameter id="UPPER_BOUND" value="1000000" units="mmol_per_gDW_per_hr" constant="false"/>
            <parameter id="FLUX_VALUE" value="0" units="mmol_per_gDW_per_hr" constant="false"/>
            <parameter id="OBJECTIVE_COEFFICIENT" value="0" units="mmol_per_gDW_per_hr" constant="false"/>
          </listOfParameters>
        </kineticLaw>
      </reaction>
      <reaction id="R_EX_thymd_LPAREN_e_RPAREN_" name="Thymidine exchange" reversible="true">
        <notes>
          <body xmlns="http://www.w3.org/1999/xhtml">
            <p>GENE_ASSOCIATION: </p>
            <p>SUBSYSTEM: Exchange</p>
            <p>EC Number: </p>
            <p>Confidence Level: </p>
            <p>AUTHORS: </p>
            <p/>
          </body>
        </notes>
        <listOfReactants>
          <speciesReference species="M_thymd_e" stoichiometry="1"/>
        </listOfReactants>
        <kineticLaw>
          <math xmlns="http://www.w3.org/1998/Math/MathML">
            <ci> FLUX_VALUE </ci>
          </math>
          <listOfParameters>
            <parameter id="LOWER_BOUND" value="0" units="mmol_per_gDW_per_hr" constant="false"/>
            <parameter id="UPPER_BOUND" value="1000000" units="mmol_per_gDW_per_hr" constant="false"/>
            <parameter id="FLUX_VALUE" value="0" units="mmol_per_gDW_per_hr" constant="false"/>
            <parameter id="OBJECTIVE_COEFFICIENT" value="0" units="mmol_per_gDW_per_hr" constant="false"/>
          </listOfParameters>
        </kineticLaw>
      </reaction>
      <reaction id="R_EX_trp_DASH_L_LPAREN_e_RPAREN_" name="L-Tryptophan exchange" reversible="true">
        <notes>
          <body xmlns="http://www.w3.org/1999/xhtml">
            <p>GENE_ASSOCIATION: </p>
            <p>SUBSYSTEM: Exchange</p>
            <p>EC Number: </p>
            <p>Confidence Level: </p>
            <p>AUTHORS: </p>
            <p/>
          </body>
        </notes>
        <listOfReactants>
          <speciesReference species="M_trp_DASH_L_e" stoichiometry="1"/>
        </listOfReactants>
        <kineticLaw>
          <math xmlns="http://www.w3.org/1998/Math/MathML">
            <ci> FLUX_VALUE </ci>
          </math>
          <listOfParameters>
            <parameter id="LOWER_BOUND" value="-0.1" units="mmol_per_gDW_per_hr" constant="false"/>
            <parameter id="UPPER_BOUND" value="1000000" units="mmol_per_gDW_per_hr" constant="false"/>
            <parameter id="FLUX_VALUE" value="0" units="mmol_per_gDW_per_hr" constant="false"/>
            <parameter id="OBJECTIVE_COEFFICIENT" value="0" units="mmol_per_gDW_per_hr" constant="false"/>
          </listOfParameters>
        </kineticLaw>
      </reaction>
      <reaction id="R_EX_ttdca_LPAREN_e_RPAREN_" name="tetradecanoate (n-C14:0) exchange" reversible="true">
        <notes>
          <body xmlns="http://www.w3.org/1999/xhtml">
            <p>GENE_ASSOCIATION: </p>
            <p>SUBSYSTEM: Exchange</p>
            <p>EC Number: </p>
            <p>Confidence Level: </p>
            <p>AUTHORS: </p>
            <p/>
          </body>
        </notes>
        <listOfReactants>
          <speciesReference species="M_ttdca_e" stoichiometry="1"/>
        </listOfReactants>
        <kineticLaw>
          <math xmlns="http://www.w3.org/1998/Math/MathML">
            <ci> FLUX_VALUE </ci>
          </math>
          <listOfParameters>
            <parameter id="LOWER_BOUND" value="0" units="mmol_per_gDW_per_hr" constant="false"/>
            <parameter id="UPPER_BOUND" value="1000000" units="mmol_per_gDW_per_hr" constant="false"/>
            <parameter id="FLUX_VALUE" value="0" units="mmol_per_gDW_per_hr" constant="false"/>
            <parameter id="OBJECTIVE_COEFFICIENT" value="0" units="mmol_per_gDW_per_hr" constant="false"/>
          </listOfParameters>
        </kineticLaw>
      </reaction>
      <reaction id="R_EX_tyr_DASH_L_LPAREN_e_RPAREN_" name="L-Tyrosine exchange" reversible="true">
        <notes>
          <body xmlns="http://www.w3.org/1999/xhtml">
            <p>GENE_ASSOCIATION: </p>
            <p>SUBSYSTEM: Exchange</p>
            <p>EC Number: </p>
            <p>Confidence Level: </p>
            <p>AUTHORS: </p>
            <p/>
          </body>
        </notes>
        <listOfReactants>
          <speciesReference species="M_tyr_DASH_L_e" stoichiometry="1"/>
        </listOfReactants>
        <kineticLaw>
          <math xmlns="http://www.w3.org/1998/Math/MathML">
            <ci> FLUX_VALUE </ci>
          </math>
          <listOfParameters>
            <parameter id="LOWER_BOUND" value="-0.1" units="mmol_per_gDW_per_hr" constant="false"/>
            <parameter id="UPPER_BOUND" value="1000000" units="mmol_per_gDW_per_hr" constant="false"/>
            <parameter id="FLUX_VALUE" value="0" units="mmol_per_gDW_per_hr" constant="false"/>
            <parameter id="OBJECTIVE_COEFFICIENT" value="0" units="mmol_per_gDW_per_hr" constant="false"/>
          </listOfParameters>
        </kineticLaw>
      </reaction>
      <reaction id="R_EX_ura_LPAREN_e_RPAREN_" name="Uracil exchange" reversible="true">
        <notes>
          <body xmlns="http://www.w3.org/1999/xhtml">
            <p>GENE_ASSOCIATION: </p>
            <p>SUBSYSTEM: Exchange</p>
            <p>EC Number: </p>
            <p>Confidence Level: </p>
            <p>AUTHORS: </p>
            <p/>
          </body>
        </notes>
        <listOfReactants>
          <speciesReference species="M_ura_e" stoichiometry="1"/>
        </listOfReactants>
        <kineticLaw>
          <math xmlns="http://www.w3.org/1998/Math/MathML">
            <ci> FLUX_VALUE </ci>
          </math>
          <listOfParameters>
            <parameter id="LOWER_BOUND" value="0" units="mmol_per_gDW_per_hr" constant="false"/>
            <parameter id="UPPER_BOUND" value="1000000" units="mmol_per_gDW_per_hr" constant="false"/>
            <parameter id="FLUX_VALUE" value="0" units="mmol_per_gDW_per_hr" constant="false"/>
            <parameter id="OBJECTIVE_COEFFICIENT" value="0" units="mmol_per_gDW_per_hr" constant="false"/>
          </listOfParameters>
        </kineticLaw>
      </reaction>
      <reaction id="R_EX_uri_LPAREN_e_RPAREN_" name="Uridine exchange" reversible="true">
        <notes>
          <body xmlns="http://www.w3.org/1999/xhtml">
            <p>GENE_ASSOCIATION: </p>
            <p>SUBSYSTEM: Exchange</p>
            <p>EC Number: </p>
            <p>Confidence Level: </p>
            <p>AUTHORS: </p>
            <p/>
          </body>
        </notes>
        <listOfReactants>
          <speciesReference species="M_uri_e" stoichiometry="1"/>
        </listOfReactants>
        <kineticLaw>
          <math xmlns="http://www.w3.org/1998/Math/MathML">
            <ci> FLUX_VALUE </ci>
          </math>
          <listOfParameters>
            <parameter id="LOWER_BOUND" value="0" units="mmol_per_gDW_per_hr" constant="false"/>
            <parameter id="UPPER_BOUND" value="1000000" units="mmol_per_gDW_per_hr" constant="false"/>
            <parameter id="FLUX_VALUE" value="0" units="mmol_per_gDW_per_hr" constant="false"/>
            <parameter id="OBJECTIVE_COEFFICIENT" value="0" units="mmol_per_gDW_per_hr" constant="false"/>
          </listOfParameters>
        </kineticLaw>
      </reaction>
      <reaction id="R_EX_val_DASH_L_LPAREN_e_RPAREN_" name="L-Valine exchange" reversible="true">
        <notes>
          <body xmlns="http://www.w3.org/1999/xhtml">
            <p>GENE_ASSOCIATION: </p>
            <p>SUBSYSTEM: Exchange</p>
            <p>EC Number: </p>
            <p>Confidence Level: </p>
            <p>AUTHORS: </p>
            <p/>
          </body>
        </notes>
        <listOfReactants>
          <speciesReference species="M_val_DASH_L_e" stoichiometry="1"/>
        </listOfReactants>
        <kineticLaw>
          <math xmlns="http://www.w3.org/1998/Math/MathML">
            <ci> FLUX_VALUE </ci>
          </math>
          <listOfParameters>
            <parameter id="LOWER_BOUND" value="-0.1" units="mmol_per_gDW_per_hr" constant="false"/>
            <parameter id="UPPER_BOUND" value="1000000" units="mmol_per_gDW_per_hr" constant="false"/>
            <parameter id="FLUX_VALUE" value="0" units="mmol_per_gDW_per_hr" constant="false"/>
            <parameter id="OBJECTIVE_COEFFICIENT" value="0" units="mmol_per_gDW_per_hr" constant="false"/>
          </listOfParameters>
        </kineticLaw>
      </reaction>
      <reaction id="R_10FTHFtc" name="10-Formyltetrahydrofolate apicoplast transport" reversible="true">
        <notes>
          <body xmlns="http://www.w3.org/1999/xhtml">
            <p>GENE_ASSOCIATION: </p>
            <p>SUBSYSTEM: Transport</p>
            <p>EC Number: </p>
            <p>Confidence Level: </p>
            <p>AUTHORS: </p>
            <p/>
          </body>
        </notes>
        <listOfReactants>
          <speciesReference species="M_10fthf_c" stoichiometry="1"/>
        </listOfReactants>
        <listOfProducts>
          <speciesReference species="M_10fthf_h" stoichiometry="1"/>
        </listOfProducts>
        <kineticLaw>
          <math xmlns="http://www.w3.org/1998/Math/MathML">
            <ci> FLUX_VALUE </ci>
          </math>
          <listOfParameters>
            <parameter id="LOWER_BOUND" value="-1000000" units="mmol_per_gDW_per_hr" constant="false"/>
            <parameter id="UPPER_BOUND" value="1000000" units="mmol_per_gDW_per_hr" constant="false"/>
            <parameter id="FLUX_VALUE" value="0" units="mmol_per_gDW_per_hr" constant="false"/>
            <parameter id="OBJECTIVE_COEFFICIENT" value="0" units="mmol_per_gDW_per_hr" constant="false"/>
          </listOfParameters>
        </kineticLaw>
      </reaction>
      <reaction id="R_3DSPHR" name="3-Dehydrosphinganine reductase" reversible="false">
        <notes>
          <body xmlns="http://www.w3.org/1999/xhtml">
            <p>GENE_ASSOCIATION: PF3D7_0409500</p>
            <p>SUBSYSTEM: Sphingomyelin and ceramide metabolism</p>
            <p>EC Number: </p>
            <p>Confidence Level: </p>
            <p>AUTHORS: </p>
            <p/>
          </body>
        </notes>
        <listOfReactants>
          <speciesReference species="M_3dsphgn_c" stoichiometry="1"/>
          <speciesReference species="M_h_c" stoichiometry="1"/>
          <speciesReference species="M_nadph_c" stoichiometry="1"/>
        </listOfReactants>
        <listOfProducts>
          <speciesReference species="M_nadp_c" stoichiometry="1"/>
          <speciesReference species="M_sphgn_c" stoichiometry="1"/>
        </listOfProducts>
        <kineticLaw>
          <math xmlns="http://www.w3.org/1998/Math/MathML">
            <ci> FLUX_VALUE </ci>
          </math>
          <listOfParameters>
            <parameter id="LOWER_BOUND" value="0" units="mmol_per_gDW_per_hr" constant="false"/>
            <parameter id="UPPER_BOUND" value="1000000" units="mmol_per_gDW_per_hr" constant="false"/>
            <parameter id="FLUX_VALUE" value="0" units="mmol_per_gDW_per_hr" constant="false"/>
            <parameter id="OBJECTIVE_COEFFICIENT" value="0" units="mmol_per_gDW_per_hr" constant="false"/>
          </listOfParameters>
        </kineticLaw>
      </reaction>
      <reaction id="R_3HAD100c" name="3-hydroxyacyl-[acyl-carrier-protein] dehydratase (n-C10:0), apicoplast" reversible="false">
        <notes>
          <body xmlns="http://www.w3.org/1999/xhtml">
            <p>GENE_ASSOCIATION: PF3D7_1323000</p>
            <p>SUBSYSTEM: Fatty Acid  Biosynthesis</p>
            <p>EC Number: </p>
            <p>Confidence Level: </p>
            <p>AUTHORS: </p>
            <p/>
          </body>
        </notes>
        <listOfReactants>
          <speciesReference species="M_3hdecACP_h" stoichiometry="1"/>
        </listOfReactants>
        <listOfProducts>
          <speciesReference species="M_h2o_h" stoichiometry="1"/>
          <speciesReference species="M_tdec2eACP_h" stoichiometry="1"/>
        </listOfProducts>
        <kineticLaw>
          <math xmlns="http://www.w3.org/1998/Math/MathML">
            <ci> FLUX_VALUE </ci>
          </math>
          <listOfParameters>
            <parameter id="LOWER_BOUND" value="0" units="mmol_per_gDW_per_hr" constant="false"/>
            <parameter id="UPPER_BOUND" value="1000000" units="mmol_per_gDW_per_hr" constant="false"/>
            <parameter id="FLUX_VALUE" value="0" units="mmol_per_gDW_per_hr" constant="false"/>
            <parameter id="OBJECTIVE_COEFFICIENT" value="0" units="mmol_per_gDW_per_hr" constant="false"/>
          </listOfParameters>
        </kineticLaw>
      </reaction>
      <reaction id="R_3HAD120c" name="3-hydroxyacyl-[acyl-carrier-protein] dehydratase (n-C12:0), apicoplast" reversible="false">
        <notes>
          <body xmlns="http://www.w3.org/1999/xhtml">
            <p>GENE_ASSOCIATION: PF3D7_1323000</p>
            <p>SUBSYSTEM: Fatty Acid  Biosynthesis</p>
            <p>EC Number: </p>
            <p>Confidence Level: </p>
            <p>AUTHORS: </p>
            <p/>
          </body>
        </notes>
        <listOfReactants>
          <speciesReference species="M_3hddecACP_h" stoichiometry="1"/>
        </listOfReactants>
        <listOfProducts>
          <speciesReference species="M_h2o_h" stoichiometry="1"/>
          <speciesReference species="M_tddec2eACP_h" stoichiometry="1"/>
        </listOfProducts>
        <kineticLaw>
          <math xmlns="http://www.w3.org/1998/Math/MathML">
            <ci> FLUX_VALUE </ci>
          </math>
          <listOfParameters>
            <parameter id="LOWER_BOUND" value="0" units="mmol_per_gDW_per_hr" constant="false"/>
            <parameter id="UPPER_BOUND" value="1000000" units="mmol_per_gDW_per_hr" constant="false"/>
            <parameter id="FLUX_VALUE" value="0" units="mmol_per_gDW_per_hr" constant="false"/>
            <parameter id="OBJECTIVE_COEFFICIENT" value="0" units="mmol_per_gDW_per_hr" constant="false"/>
          </listOfParameters>
        </kineticLaw>
      </reaction>
      <reaction id="R_3HAD140c" name="3-hydroxyacyl-[acyl-carrier-protein] dehydratase (n-C14:0), apicoplast" reversible="false">
        <notes>
          <body xmlns="http://www.w3.org/1999/xhtml">
            <p>GENE_ASSOCIATION: PF3D7_1323000</p>
            <p>SUBSYSTEM: Fatty Acid  Biosynthesis</p>
            <p>EC Number: </p>
            <p>Confidence Level: </p>
            <p>AUTHORS: </p>
            <p/>
          </body>
        </notes>
        <listOfReactants>
          <speciesReference species="M_3hmrsACP_h" stoichiometry="1"/>
        </listOfReactants>
        <listOfProducts>
          <speciesReference species="M_h2o_h" stoichiometry="1"/>
          <speciesReference species="M_tmrs2eACP_h" stoichiometry="1"/>
        </listOfProducts>
        <kineticLaw>
          <math xmlns="http://www.w3.org/1998/Math/MathML">
            <ci> FLUX_VALUE </ci>
          </math>
          <listOfParameters>
            <parameter id="LOWER_BOUND" value="0" units="mmol_per_gDW_per_hr" constant="false"/>
            <parameter id="UPPER_BOUND" value="1000000" units="mmol_per_gDW_per_hr" constant="false"/>
            <parameter id="FLUX_VALUE" value="0" units="mmol_per_gDW_per_hr" constant="false"/>
            <parameter id="OBJECTIVE_COEFFICIENT" value="0" units="mmol_per_gDW_per_hr" constant="false"/>
          </listOfParameters>
        </kineticLaw>
      </reaction>
      <reaction id="R_3HAD160c" name="3-hydroxyacyl-[acyl-carrier-protein] dehydratase (n-C16:0), apicoplast" reversible="false">
        <notes>
          <body xmlns="http://www.w3.org/1999/xhtml">
            <p>GENE_ASSOCIATION: PF3D7_1323000</p>
            <p>SUBSYSTEM: Fatty Acid  Biosynthesis</p>
            <p>EC Number: </p>
            <p>Confidence Level: </p>
            <p>AUTHORS: </p>
            <p/>
          </body>
        </notes>
        <listOfReactants>
          <speciesReference species="M_3hpalmACP_h" stoichiometry="1"/>
        </listOfReactants>
        <listOfProducts>
          <speciesReference species="M_h2o_h" stoichiometry="1"/>
          <speciesReference species="M_tpalm2eACP_h" stoichiometry="1"/>
        </listOfProducts>
        <kineticLaw>
          <math xmlns="http://www.w3.org/1998/Math/MathML">
            <ci> FLUX_VALUE </ci>
          </math>
          <listOfParameters>
            <parameter id="LOWER_BOUND" value="0" units="mmol_per_gDW_per_hr" constant="false"/>
            <parameter id="UPPER_BOUND" value="1000000" units="mmol_per_gDW_per_hr" constant="false"/>
            <parameter id="FLUX_VALUE" value="0" units="mmol_per_gDW_per_hr" constant="false"/>
            <parameter id="OBJECTIVE_COEFFICIENT" value="0" units="mmol_per_gDW_per_hr" constant="false"/>
          </listOfParameters>
        </kineticLaw>
      </reaction>
      <reaction id="R_3HAD40c" name="3-hydroxyacyl-[acyl-carrier-protein] dehydratase (n-C4:0), apicoplast" reversible="false">
        <notes>
          <body xmlns="http://www.w3.org/1999/xhtml">
            <p>GENE_ASSOCIATION: PF3D7_1323000</p>
            <p>SUBSYSTEM: Fatty Acid  Biosynthesis</p>
            <p>EC Number: </p>
            <p>Confidence Level: </p>
            <p>AUTHORS: </p>
            <p/>
          </body>
        </notes>
        <listOfReactants>
          <speciesReference species="M_3haACP_h" stoichiometry="1"/>
        </listOfReactants>
        <listOfProducts>
          <speciesReference species="M_but2eACP_h" stoichiometry="1"/>
          <speciesReference species="M_h2o_h" stoichiometry="1"/>
        </listOfProducts>
        <kineticLaw>
          <math xmlns="http://www.w3.org/1998/Math/MathML">
            <ci> FLUX_VALUE </ci>
          </math>
          <listOfParameters>
            <parameter id="LOWER_BOUND" value="0" units="mmol_per_gDW_per_hr" constant="false"/>
            <parameter id="UPPER_BOUND" value="1000000" units="mmol_per_gDW_per_hr" constant="false"/>
            <parameter id="FLUX_VALUE" value="0" units="mmol_per_gDW_per_hr" constant="false"/>
            <parameter id="OBJECTIVE_COEFFICIENT" value="0" units="mmol_per_gDW_per_hr" constant="false"/>
          </listOfParameters>
        </kineticLaw>
      </reaction>
      <reaction id="R_3HAD60c" name="3-hydroxyacyl-[acyl-carrier-protein] dehydratase (n-C6:0), apicoplast" reversible="false">
        <notes>
          <body xmlns="http://www.w3.org/1999/xhtml">
            <p>GENE_ASSOCIATION: PF3D7_1323000</p>
            <p>SUBSYSTEM: Fatty Acid  Biosynthesis</p>
            <p>EC Number: </p>
            <p>Confidence Level: </p>
            <p>AUTHORS: </p>
            <p/>
          </body>
        </notes>
        <listOfReactants>
          <speciesReference species="M_3hhexACP_h" stoichiometry="1"/>
        </listOfReactants>
        <listOfProducts>
          <speciesReference species="M_h2o_h" stoichiometry="1"/>
          <speciesReference species="M_thex2eACP_h" stoichiometry="1"/>
        </listOfProducts>
        <kineticLaw>
          <math xmlns="http://www.w3.org/1998/Math/MathML">
            <ci> FLUX_VALUE </ci>
          </math>
          <listOfParameters>
            <parameter id="LOWER_BOUND" value="0" units="mmol_per_gDW_per_hr" constant="false"/>
            <parameter id="UPPER_BOUND" value="1000000" units="mmol_per_gDW_per_hr" constant="false"/>
            <parameter id="FLUX_VALUE" value="0" units="mmol_per_gDW_per_hr" constant="false"/>
            <parameter id="OBJECTIVE_COEFFICIENT" value="0" units="mmol_per_gDW_per_hr" constant="false"/>
          </listOfParameters>
        </kineticLaw>
      </reaction>
      <reaction id="R_3HAD80c" name="3-hydroxyacyl-[acyl-carrier-protein] dehydratase (n-C8:0), apicoplast" reversible="false">
        <notes>
          <body xmlns="http://www.w3.org/1999/xhtml">
            <p>GENE_ASSOCIATION: PF3D7_1323000</p>
            <p>SUBSYSTEM: Fatty Acid  Biosynthesis</p>
            <p>EC Number: </p>
            <p>Confidence Level: </p>
            <p>AUTHORS: </p>
            <p/>
          </body>
        </notes>
        <listOfReactants>
          <speciesReference species="M_3hoctACP_h" stoichiometry="1"/>
        </listOfReactants>
        <listOfProducts>
          <speciesReference species="M_h2o_h" stoichiometry="1"/>
          <speciesReference species="M_toct2eACP_h" stoichiometry="1"/>
        </listOfProducts>
        <kineticLaw>
          <math xmlns="http://www.w3.org/1998/Math/MathML">
            <ci> FLUX_VALUE </ci>
          </math>
          <listOfParameters>
            <parameter id="LOWER_BOUND" value="0" units="mmol_per_gDW_per_hr" constant="false"/>
            <parameter id="UPPER_BOUND" value="1000000" units="mmol_per_gDW_per_hr" constant="false"/>
            <parameter id="FLUX_VALUE" value="0" units="mmol_per_gDW_per_hr" constant="false"/>
            <parameter id="OBJECTIVE_COEFFICIENT" value="0" units="mmol_per_gDW_per_hr" constant="false"/>
          </listOfParameters>
        </kineticLaw>
      </reaction>
      <reaction id="R_4ABZt2r" name="4-Aminobenzoate transport via symport" reversible="true">
        <notes>
          <body xmlns="http://www.w3.org/1999/xhtml">
            <p>GENE_ASSOCIATION: (PF3D7_1116500 or PF3D7_0828600)</p>
            <p>SUBSYSTEM: Transport</p>
            <p>EC Number: </p>
            <p>Confidence Level: </p>
            <p>AUTHORS: </p>
            <p/>
          </body>
        </notes>
        <listOfReactants>
          <speciesReference species="M_4abz_e" stoichiometry="1"/>
          <speciesReference species="M_h_e" stoichiometry="1"/>
        </listOfReactants>
        <listOfProducts>
          <speciesReference species="M_4abz_c" stoichiometry="1"/>
          <speciesReference species="M_h_c" stoichiometry="1"/>
        </listOfProducts>
        <kineticLaw>
          <math xmlns="http://www.w3.org/1998/Math/MathML">
            <ci> FLUX_VALUE </ci>
          </math>
          <listOfParameters>
            <parameter id="LOWER_BOUND" value="-1000000" units="mmol_per_gDW_per_hr" constant="false"/>
            <parameter id="UPPER_BOUND" value="1000000" units="mmol_per_gDW_per_hr" constant="false"/>
            <parameter id="FLUX_VALUE" value="0" units="mmol_per_gDW_per_hr" constant="false"/>
            <parameter id="OBJECTIVE_COEFFICIENT" value="0" units="mmol_per_gDW_per_hr" constant="false"/>
          </listOfParameters>
        </kineticLaw>
      </reaction>
      <reaction id="R_4AHMMPt" name="4-amino-5-hydroxymethyl-2-methylpyrimidine transport" reversible="true">
        <notes>
          <body xmlns="http://www.w3.org/1999/xhtml">
            <p>GENE_ASSOCIATION: </p>
            <p>SUBSYSTEM: Transport</p>
            <p>EC Number: </p>
            <p>Confidence Level: </p>
            <p>AUTHORS: </p>
            <p/>
          </body>
        </notes>
        <listOfReactants>
          <speciesReference species="M_4ahmmp_e" stoichiometry="1"/>
        </listOfReactants>
        <listOfProducts>
          <speciesReference species="M_4ahmmp_c" stoichiometry="1"/>
        </listOfProducts>
        <kineticLaw>
          <math xmlns="http://www.w3.org/1998/Math/MathML">
            <ci> FLUX_VALUE </ci>
          </math>
          <listOfParameters>
            <parameter id="LOWER_BOUND" value="-1000000" units="mmol_per_gDW_per_hr" constant="false"/>
            <parameter id="UPPER_BOUND" value="1000000" units="mmol_per_gDW_per_hr" constant="false"/>
            <parameter id="FLUX_VALUE" value="0" units="mmol_per_gDW_per_hr" constant="false"/>
            <parameter id="OBJECTIVE_COEFFICIENT" value="0" units="mmol_per_gDW_per_hr" constant="false"/>
          </listOfParameters>
        </kineticLaw>
      </reaction>
      <reaction id="R_4HBZtm" name="4-Hydroxybenzoate mitochondrial transport" reversible="true">
        <notes>
          <body xmlns="http://www.w3.org/1999/xhtml">
            <p>GENE_ASSOCIATION: </p>
            <p>SUBSYSTEM: Transport</p>
            <p>EC Number: </p>
            <p>Confidence Level: </p>
            <p>AUTHORS: </p>
            <p/>
          </body>
        </notes>
        <listOfReactants>
          <speciesReference species="M_4hbz_c" stoichiometry="1"/>
        </listOfReactants>
        <listOfProducts>
          <speciesReference species="M_4hbz_m" stoichiometry="1"/>
        </listOfProducts>
        <kineticLaw>
          <math xmlns="http://www.w3.org/1998/Math/MathML">
            <ci> FLUX_VALUE </ci>
          </math>
          <listOfParameters>
            <parameter id="LOWER_BOUND" value="-1000000" units="mmol_per_gDW_per_hr" constant="false"/>
            <parameter id="UPPER_BOUND" value="1000000" units="mmol_per_gDW_per_hr" constant="false"/>
            <parameter id="FLUX_VALUE" value="0" units="mmol_per_gDW_per_hr" constant="false"/>
            <parameter id="OBJECTIVE_COEFFICIENT" value="0" units="mmol_per_gDW_per_hr" constant="false"/>
          </listOfParameters>
        </kineticLaw>
      </reaction>
      <reaction id="R_5AOPtc" name="5-Aminolevulinate apicoplast transport" reversible="true">
        <notes>
          <body xmlns="http://www.w3.org/1999/xhtml">
            <p>GENE_ASSOCIATION: </p>
            <p>SUBSYSTEM: Transport</p>
            <p>EC Number: </p>
            <p>Confidence Level: </p>
            <p>AUTHORS: </p>
            <p/>
          </body>
        </notes>
        <listOfReactants>
          <speciesReference species="M_5aop_c" stoichiometry="1"/>
        </listOfReactants>
        <listOfProducts>
          <speciesReference species="M_5aop_h" stoichiometry="1"/>
        </listOfProducts>
        <kineticLaw>
          <math xmlns="http://www.w3.org/1998/Math/MathML">
            <ci> FLUX_VALUE </ci>
          </math>
          <listOfParameters>
            <parameter id="LOWER_BOUND" value="-1000000" units="mmol_per_gDW_per_hr" constant="false"/>
            <parameter id="UPPER_BOUND" value="1000000" units="mmol_per_gDW_per_hr" constant="false"/>
            <parameter id="FLUX_VALUE" value="0" units="mmol_per_gDW_per_hr" constant="false"/>
            <parameter id="OBJECTIVE_COEFFICIENT" value="0" units="mmol_per_gDW_per_hr" constant="false"/>
          </listOfParameters>
        </kineticLaw>
      </reaction>
      <reaction id="R_5AOPtm" name="5-Aminolevulinate mitochondrial transport" reversible="true">
        <notes>
          <body xmlns="http://www.w3.org/1999/xhtml">
            <p>GENE_ASSOCIATION: </p>
            <p>SUBSYSTEM: Transport</p>
            <p>EC Number: </p>
            <p>Confidence Level: </p>
            <p>AUTHORS: </p>
            <p/>
          </body>
        </notes>
        <listOfReactants>
          <speciesReference species="M_5aop_c" stoichiometry="1"/>
        </listOfReactants>
        <listOfProducts>
          <speciesReference species="M_5aop_m" stoichiometry="1"/>
        </listOfProducts>
        <kineticLaw>
          <math xmlns="http://www.w3.org/1998/Math/MathML">
            <ci> FLUX_VALUE </ci>
          </math>
          <listOfParameters>
            <parameter id="LOWER_BOUND" value="-1000000" units="mmol_per_gDW_per_hr" constant="false"/>
            <parameter id="UPPER_BOUND" value="1000000" units="mmol_per_gDW_per_hr" constant="false"/>
            <parameter id="FLUX_VALUE" value="0" units="mmol_per_gDW_per_hr" constant="false"/>
            <parameter id="OBJECTIVE_COEFFICIENT" value="0" units="mmol_per_gDW_per_hr" constant="false"/>
          </listOfParameters>
        </kineticLaw>
      </reaction>
      <reaction id="R_5FTHFt" name="5-formyltetrahydrofolate transport via proton symport" reversible="true">
        <notes>
          <body xmlns="http://www.w3.org/1999/xhtml">
            <p>GENE_ASSOCIATION: PF3D7_1116500</p>
            <p>SUBSYSTEM: Transport</p>
            <p>EC Number: </p>
            <p>Confidence Level: </p>
            <p>AUTHORS: </p>
            <p/>
          </body>
        </notes>
        <listOfReactants>
          <speciesReference species="M_5fthf_e" stoichiometry="1"/>
          <speciesReference species="M_h_e" stoichiometry="1"/>
        </listOfReactants>
        <listOfProducts>
          <speciesReference species="M_5fthf_c" stoichiometry="1"/>
          <speciesReference species="M_h_c" stoichiometry="1"/>
        </listOfProducts>
        <kineticLaw>
          <math xmlns="http://www.w3.org/1998/Math/MathML">
            <ci> FLUX_VALUE </ci>
          </math>
          <listOfParameters>
            <parameter id="LOWER_BOUND" value="-1000000" units="mmol_per_gDW_per_hr" constant="false"/>
            <parameter id="UPPER_BOUND" value="1000000" units="mmol_per_gDW_per_hr" constant="false"/>
            <parameter id="FLUX_VALUE" value="0" units="mmol_per_gDW_per_hr" constant="false"/>
            <parameter id="OBJECTIVE_COEFFICIENT" value="0" units="mmol_per_gDW_per_hr" constant="false"/>
          </listOfParameters>
        </kineticLaw>
      </reaction>
      <reaction id="R_ACCOAC" name="acetyl-CoA carboxylase" reversible="false">
        <notes>
          <body xmlns="http://www.w3.org/1999/xhtml">
            <p>GENE_ASSOCIATION: ((PF3D7_1460000 or PF3D7_1469600) and PF3D7_1026900)</p>
            <p>SUBSYSTEM: Fatty Acid  Biosynthesis</p>
            <p>EC Number: </p>
            <p>Confidence Level: </p>
            <p>AUTHORS: </p>
            <p/>
          </body>
        </notes>
        <listOfReactants>
          <speciesReference species="M_accoa_c" stoichiometry="1"/>
          <speciesReference species="M_atp_c" stoichiometry="1"/>
          <speciesReference species="M_hco3_c" stoichiometry="1"/>
        </listOfReactants>
        <listOfProducts>
          <speciesReference species="M_adp_c" stoichiometry="1"/>
          <speciesReference species="M_h_c" stoichiometry="1"/>
          <speciesReference species="M_malcoa_c" stoichiometry="1"/>
          <speciesReference species="M_pi_c" stoichiometry="1"/>
        </listOfProducts>
        <kineticLaw>
          <math xmlns="http://www.w3.org/1998/Math/MathML">
            <ci> FLUX_VALUE </ci>
          </math>
          <listOfParameters>
            <parameter id="LOWER_BOUND" value="0" units="mmol_per_gDW_per_hr" constant="false"/>
            <parameter id="UPPER_BOUND" value="1000000" units="mmol_per_gDW_per_hr" constant="false"/>
            <parameter id="FLUX_VALUE" value="0" units="mmol_per_gDW_per_hr" constant="false"/>
            <parameter id="OBJECTIVE_COEFFICIENT" value="0" units="mmol_per_gDW_per_hr" constant="false"/>
          </listOfParameters>
        </kineticLaw>
      </reaction>
      <reaction id="R_ACCOACc" name="acetyl-CoA carboxylase, apicoplast" reversible="false">
        <notes>
          <body xmlns="http://www.w3.org/1999/xhtml">
            <p>GENE_ASSOCIATION: ((PF3D7_1460000 or PF3D7_1469600) and PF3D7_1026900)</p>
            <p>SUBSYSTEM: Fatty Acid  Biosynthesis</p>
            <p>EC Number: </p>
            <p>Confidence Level: </p>
            <p>AUTHORS: </p>
            <p/>
          </body>
        </notes>
        <listOfReactants>
          <speciesReference species="M_accoa_h" stoichiometry="1"/>
          <speciesReference species="M_atp_h" stoichiometry="1"/>
          <speciesReference species="M_hco3_h" stoichiometry="1"/>
        </listOfReactants>
        <listOfProducts>
          <speciesReference species="M_adp_h" stoichiometry="1"/>
          <speciesReference species="M_h_h" stoichiometry="1"/>
          <speciesReference species="M_malcoa_h" stoichiometry="1"/>
          <speciesReference species="M_pi_h" stoichiometry="1"/>
        </listOfProducts>
        <kineticLaw>
          <math xmlns="http://www.w3.org/1998/Math/MathML">
            <ci> FLUX_VALUE </ci>
          </math>
          <listOfParameters>
            <parameter id="LOWER_BOUND" value="0" units="mmol_per_gDW_per_hr" constant="false"/>
            <parameter id="UPPER_BOUND" value="1000000" units="mmol_per_gDW_per_hr" constant="false"/>
            <parameter id="FLUX_VALUE" value="0" units="mmol_per_gDW_per_hr" constant="false"/>
            <parameter id="OBJECTIVE_COEFFICIENT" value="0" units="mmol_per_gDW_per_hr" constant="false"/>
          </listOfParameters>
        </kineticLaw>
      </reaction>
      <reaction id="R_ACGAM6PS" name="N-acetylglucosamine-6-phosphate synthase" reversible="true">
        <notes>
          <body xmlns="http://www.w3.org/1999/xhtml">
            <p>GENE_ASSOCIATION: </p>
            <p>SUBSYSTEM: Aminosugar Metabolism</p>
            <p>EC Number: </p>
            <p>Confidence Level: </p>
            <p>AUTHORS: </p>
            <p/>
          </body>
        </notes>
        <listOfReactants>
          <speciesReference species="M_accoa_c" stoichiometry="1"/>
          <speciesReference species="M_gam6p_c" stoichiometry="1"/>
        </listOfReactants>
        <listOfProducts>
          <speciesReference species="M_acgam6p_c" stoichiometry="1"/>
          <speciesReference species="M_coa_c" stoichiometry="1"/>
          <speciesReference species="M_h_c" stoichiometry="1"/>
        </listOfProducts>
        <kineticLaw>
          <math xmlns="http://www.w3.org/1998/Math/MathML">
            <ci> FLUX_VALUE </ci>
          </math>
          <listOfParameters>
            <parameter id="LOWER_BOUND" value="-1000000" units="mmol_per_gDW_per_hr" constant="false"/>
            <parameter id="UPPER_BOUND" value="1000000" units="mmol_per_gDW_per_hr" constant="false"/>
            <parameter id="FLUX_VALUE" value="0" units="mmol_per_gDW_per_hr" constant="false"/>
            <parameter id="OBJECTIVE_COEFFICIENT" value="0" units="mmol_per_gDW_per_hr" constant="false"/>
          </listOfParameters>
        </kineticLaw>
      </reaction>
      <reaction id="R_ACGPID_18_0_18_1" name="N-acetylglucosaminylphosphatidylinositol deacetylase (homo sapien, C18:0, C18:1)" reversible="false">
        <notes>
          <body xmlns="http://www.w3.org/1999/xhtml">
            <p>GENE_ASSOCIATION: (PF3D7_0911000 or PF3D7_0624700)</p>
            <p>SUBSYSTEM: Glycosylphosphatidylinositol (GPI)-anchor biosynthesis</p>
            <p>EC Number: </p>
            <p>Confidence Level: </p>
            <p>AUTHORS: </p>
            <p/>
          </body>
        </notes>
        <listOfReactants>
          <speciesReference species="M_acgpail_pf_18_0_18_1_c" stoichiometry="1"/>
          <speciesReference species="M_h2o_c" stoichiometry="1"/>
        </listOfReactants>
        <listOfProducts>
          <speciesReference species="M_ac_c" stoichiometry="1"/>
          <speciesReference species="M_gpail_pf_18_0_18_1_c" stoichiometry="1"/>
        </listOfProducts>
        <kineticLaw>
          <math xmlns="http://www.w3.org/1998/Math/MathML">
            <ci> FLUX_VALUE </ci>
          </math>
          <listOfParameters>
            <parameter id="LOWER_BOUND" value="0" units="mmol_per_gDW_per_hr" constant="false"/>
            <parameter id="UPPER_BOUND" value="1000000" units="mmol_per_gDW_per_hr" constant="false"/>
            <parameter id="FLUX_VALUE" value="0" units="mmol_per_gDW_per_hr" constant="false"/>
            <parameter id="OBJECTIVE_COEFFICIENT" value="0" units="mmol_per_gDW_per_hr" constant="false"/>
          </listOfParameters>
        </kineticLaw>
      </reaction>
      <reaction id="R_ACP1_LPAREN_FMN_RPAREN_" name="acid phosphatase (FMN)" reversible="false">
        <notes>
          <body xmlns="http://www.w3.org/1999/xhtml">
            <p>GENE_ASSOCIATION: (PF3D7_1403900 or PF3D7_1430300)</p>
            <p>SUBSYSTEM: Riboflavin Metabolism</p>
            <p>EC Number: </p>
            <p>Confidence Level: </p>
            <p>AUTHORS: </p>
            <p/>
          </body>
        </notes>
        <listOfReactants>
          <speciesReference species="M_fmn_c" stoichiometry="1"/>
          <speciesReference species="M_h2o_c" stoichiometry="1"/>
        </listOfReactants>
        <listOfProducts>
          <speciesReference species="M_pi_c" stoichiometry="1"/>
          <speciesReference species="M_ribflv_c" stoichiometry="1"/>
        </listOfProducts>
        <kineticLaw>
          <math xmlns="http://www.w3.org/1998/Math/MathML">
            <ci> FLUX_VALUE </ci>
          </math>
          <listOfParameters>
            <parameter id="LOWER_BOUND" value="0" units="mmol_per_gDW_per_hr" constant="false"/>
            <parameter id="UPPER_BOUND" value="1000000" units="mmol_per_gDW_per_hr" constant="false"/>
            <parameter id="FLUX_VALUE" value="0" units="mmol_per_gDW_per_hr" constant="false"/>
            <parameter id="OBJECTIVE_COEFFICIENT" value="0" units="mmol_per_gDW_per_hr" constant="false"/>
          </listOfParameters>
        </kineticLaw>
      </reaction>
      <reaction id="R_ACtr" name="acetate transporter" reversible="true">
        <notes>
          <body xmlns="http://www.w3.org/1999/xhtml">
            <p>GENE_ASSOCIATION: </p>
            <p>SUBSYSTEM: Transport</p>
            <p>EC Number: </p>
            <p>Confidence Level: </p>
            <p>AUTHORS: </p>
            <p/>
          </body>
        </notes>
        <listOfReactants>
          <speciesReference species="M_ac_e" stoichiometry="1"/>
        </listOfReactants>
        <listOfProducts>
          <speciesReference species="M_ac_c" stoichiometry="1"/>
        </listOfProducts>
        <kineticLaw>
          <math xmlns="http://www.w3.org/1998/Math/MathML">
            <ci> FLUX_VALUE </ci>
          </math>
          <listOfParameters>
            <parameter id="LOWER_BOUND" value="-1000000" units="mmol_per_gDW_per_hr" constant="false"/>
            <parameter id="UPPER_BOUND" value="1000000" units="mmol_per_gDW_per_hr" constant="false"/>
            <parameter id="FLUX_VALUE" value="0" units="mmol_per_gDW_per_hr" constant="false"/>
            <parameter id="OBJECTIVE_COEFFICIENT" value="0" units="mmol_per_gDW_per_hr" constant="false"/>
          </listOfParameters>
        </kineticLaw>
      </reaction>
      <reaction id="R_ADA" name="Adenosine deaminase" reversible="false">
        <notes>
          <body xmlns="http://www.w3.org/1999/xhtml">
            <p>GENE_ASSOCIATION: PF3D7_1029600</p>
            <p>SUBSYSTEM: Purine and Pyrimidine Biosynthesis;Purine metabolism;Methionine and Polyamine metabolism</p>
            <p>EC Number: </p>
            <p>Confidence Level: </p>
            <p>AUTHORS: </p>
            <p/>
          </body>
        </notes>
        <listOfReactants>
          <speciesReference species="M_adn_c" stoichiometry="1"/>
          <speciesReference species="M_h_c" stoichiometry="1"/>
          <speciesReference species="M_h2o_c" stoichiometry="1"/>
        </listOfReactants>
        <listOfProducts>
          <speciesReference species="M_ins_c" stoichiometry="1"/>
          <speciesReference species="M_nh4_c" stoichiometry="1"/>
        </listOfProducts>
        <kineticLaw>
          <math xmlns="http://www.w3.org/1998/Math/MathML">
            <ci> FLUX_VALUE </ci>
          </math>
          <listOfParameters>
            <parameter id="LOWER_BOUND" value="0" units="mmol_per_gDW_per_hr" constant="false"/>
            <parameter id="UPPER_BOUND" value="1000000" units="mmol_per_gDW_per_hr" constant="false"/>
            <parameter id="FLUX_VALUE" value="0" units="mmol_per_gDW_per_hr" constant="false"/>
            <parameter id="OBJECTIVE_COEFFICIENT" value="0" units="mmol_per_gDW_per_hr" constant="false"/>
          </listOfParameters>
        </kineticLaw>
      </reaction>
      <reaction id="R_ADEt" name="adenine reversible transport, cytosol" reversible="true">
        <notes>
          <body xmlns="http://www.w3.org/1999/xhtml">
            <p>GENE_ASSOCIATION: PF3D7_1347200</p>
            <p>SUBSYSTEM: Transport</p>
            <p>EC Number: </p>
            <p>Confidence Level: </p>
            <p>AUTHORS: </p>
            <p/>
          </body>
        </notes>
        <listOfReactants>
          <speciesReference species="M_ade_e" stoichiometry="1"/>
        </listOfReactants>
        <listOfProducts>
          <speciesReference species="M_ade_c" stoichiometry="1"/>
        </listOfProducts>
        <kineticLaw>
          <math xmlns="http://www.w3.org/1998/Math/MathML">
            <ci> FLUX_VALUE </ci>
          </math>
          <listOfParameters>
            <parameter id="LOWER_BOUND" value="-1000000" units="mmol_per_gDW_per_hr" constant="false"/>
            <parameter id="UPPER_BOUND" value="1000000" units="mmol_per_gDW_per_hr" constant="false"/>
            <parameter id="FLUX_VALUE" value="0" units="mmol_per_gDW_per_hr" constant="false"/>
            <parameter id="OBJECTIVE_COEFFICIENT" value="0" units="mmol_per_gDW_per_hr" constant="false"/>
          </listOfParameters>
        </kineticLaw>
      </reaction>
      <reaction id="R_ADMDC" name="adenosylmethionine decarboxylase" reversible="false">
        <notes>
          <body xmlns="http://www.w3.org/1999/xhtml">
            <p>GENE_ASSOCIATION: PF3D7_1033100</p>
            <p>SUBSYSTEM: Polyamine Metabolism;Methionine and Polyamine metabolism;Pyridoxal phosphate (Vitamin B6) metabolism</p>
            <p>EC Number: </p>
            <p>Confidence Level: </p>
            <p>AUTHORS: </p>
            <p/>
          </body>
        </notes>
        <listOfReactants>
          <speciesReference species="M_amet_c" stoichiometry="1"/>
          <speciesReference species="M_h_c" stoichiometry="1"/>
        </listOfReactants>
        <listOfProducts>
          <speciesReference species="M_ametam_c" stoichiometry="1"/>
          <speciesReference species="M_co2_c" stoichiometry="1"/>
        </listOfProducts>
        <kineticLaw>
          <math xmlns="http://www.w3.org/1998/Math/MathML">
            <ci> FLUX_VALUE </ci>
          </math>
          <listOfParameters>
            <parameter id="LOWER_BOUND" value="0" units="mmol_per_gDW_per_hr" constant="false"/>
            <parameter id="UPPER_BOUND" value="1000000" units="mmol_per_gDW_per_hr" constant="false"/>
            <parameter id="FLUX_VALUE" value="0" units="mmol_per_gDW_per_hr" constant="false"/>
            <parameter id="OBJECTIVE_COEFFICIENT" value="0" units="mmol_per_gDW_per_hr" constant="false"/>
          </listOfParameters>
        </kineticLaw>
      </reaction>
      <reaction id="R_ADNCYC" name="adenylate cyclase" reversible="false">
        <notes>
          <body xmlns="http://www.w3.org/1999/xhtml">
            <p>GENE_ASSOCIATION: (PF3D7_1404600 or PF3D7_0802600)</p>
            <p>SUBSYSTEM: Miscellaneous</p>
            <p>EC Number: </p>
            <p>Confidence Level: </p>
            <p>AUTHORS: </p>
            <p/>
          </body>
        </notes>
        <listOfReactants>
          <speciesReference species="M_atp_c" stoichiometry="1"/>
        </listOfReactants>
        <listOfProducts>
          <speciesReference species="M_camp_c" stoichiometry="1"/>
          <speciesReference species="M_ppi_c" stoichiometry="1"/>
        </listOfProducts>
        <kineticLaw>
          <math xmlns="http://www.w3.org/1998/Math/MathML">
            <ci> FLUX_VALUE </ci>
          </math>
          <listOfParameters>
            <parameter id="LOWER_BOUND" value="0" units="mmol_per_gDW_per_hr" constant="false"/>
            <parameter id="UPPER_BOUND" value="1000000" units="mmol_per_gDW_per_hr" constant="false"/>
            <parameter id="FLUX_VALUE" value="0" units="mmol_per_gDW_per_hr" constant="false"/>
            <parameter id="OBJECTIVE_COEFFICIENT" value="0" units="mmol_per_gDW_per_hr" constant="false"/>
          </listOfParameters>
        </kineticLaw>
      </reaction>
      <reaction id="R_ADNt" name="adenosine facilated transport in cytosol" reversible="true">
        <notes>
          <body xmlns="http://www.w3.org/1999/xhtml">
            <p>GENE_ASSOCIATION: PF3D7_1347200</p>
            <p>SUBSYSTEM: Transport</p>
            <p>EC Number: </p>
            <p>Confidence Level: </p>
            <p>AUTHORS: </p>
            <p/>
          </body>
        </notes>
        <listOfReactants>
          <speciesReference species="M_adn_e" stoichiometry="1"/>
        </listOfReactants>
        <listOfProducts>
          <speciesReference species="M_adn_c" stoichiometry="1"/>
        </listOfProducts>
        <kineticLaw>
          <math xmlns="http://www.w3.org/1998/Math/MathML">
            <ci> FLUX_VALUE </ci>
          </math>
          <listOfParameters>
            <parameter id="LOWER_BOUND" value="-1000000" units="mmol_per_gDW_per_hr" constant="false"/>
            <parameter id="UPPER_BOUND" value="1000000" units="mmol_per_gDW_per_hr" constant="false"/>
            <parameter id="FLUX_VALUE" value="0" units="mmol_per_gDW_per_hr" constant="false"/>
            <parameter id="OBJECTIVE_COEFFICIENT" value="0" units="mmol_per_gDW_per_hr" constant="false"/>
          </listOfParameters>
        </kineticLaw>
      </reaction>
      <reaction id="R_ADPTr" name="adenine phosphoribosyltransferase (r)" reversible="true">
        <notes>
          <body xmlns="http://www.w3.org/1999/xhtml">
            <p>GENE_ASSOCIATION: </p>
            <p>SUBSYSTEM: Purine and Pyrimidine Biosynthesis</p>
            <p>EC Number: </p>
            <p>Confidence Level: </p>
            <p>AUTHORS: </p>
            <p/>
          </body>
        </notes>
        <listOfReactants>
          <speciesReference species="M_ade_c" stoichiometry="1"/>
          <speciesReference species="M_prpp_c" stoichiometry="1"/>
        </listOfReactants>
        <listOfProducts>
          <speciesReference species="M_amp_c" stoichiometry="1"/>
          <speciesReference species="M_ppi_c" stoichiometry="1"/>
        </listOfProducts>
        <kineticLaw>
          <math xmlns="http://www.w3.org/1998/Math/MathML">
            <ci> FLUX_VALUE </ci>
          </math>
          <listOfParameters>
            <parameter id="LOWER_BOUND" value="-1000000" units="mmol_per_gDW_per_hr" constant="false"/>
            <parameter id="UPPER_BOUND" value="1000000" units="mmol_per_gDW_per_hr" constant="false"/>
            <parameter id="FLUX_VALUE" value="0" units="mmol_per_gDW_per_hr" constant="false"/>
            <parameter id="OBJECTIVE_COEFFICIENT" value="0" units="mmol_per_gDW_per_hr" constant="false"/>
          </listOfParameters>
        </kineticLaw>
      </reaction>
      <reaction id="R_ADPtc" name="ADP transporter, apicoplast" reversible="true">
        <notes>
          <body xmlns="http://www.w3.org/1999/xhtml">
            <p>GENE_ASSOCIATION: </p>
            <p>SUBSYSTEM: Transport</p>
            <p>EC Number: </p>
            <p>Confidence Level: </p>
            <p>AUTHORS: </p>
            <p/>
          </body>
        </notes>
        <listOfReactants>
          <speciesReference species="M_adp_c" stoichiometry="1"/>
        </listOfReactants>
        <listOfProducts>
          <speciesReference species="M_adp_h" stoichiometry="1"/>
        </listOfProducts>
        <kineticLaw>
          <math xmlns="http://www.w3.org/1998/Math/MathML">
            <ci> FLUX_VALUE </ci>
          </math>
          <listOfParameters>
            <parameter id="LOWER_BOUND" value="-1000000" units="mmol_per_gDW_per_hr" constant="false"/>
            <parameter id="UPPER_BOUND" value="1000000" units="mmol_per_gDW_per_hr" constant="false"/>
            <parameter id="FLUX_VALUE" value="0" units="mmol_per_gDW_per_hr" constant="false"/>
            <parameter id="OBJECTIVE_COEFFICIENT" value="0" units="mmol_per_gDW_per_hr" constant="false"/>
          </listOfParameters>
        </kineticLaw>
      </reaction>
      <reaction id="R_AGPAT1_16_0_16_0" name="1-acylglycerol-3-phosphate O-acyltransferase 1 (C16:0, C16:0)" reversible="false">
        <notes>
          <body xmlns="http://www.w3.org/1999/xhtml">
            <p>GENE_ASSOCIATION: PF3D7_1444300</p>
            <p>SUBSYSTEM: Phospholipid Biosynthesis;Fatty acid synthesis in the apicoplast;Phosphatidylethanolamine and phosphatidylserine metabolism;Utilization of phospholipids</p>
            <p>EC Number: </p>
            <p>Confidence Level: </p>
            <p>AUTHORS: </p>
            <p/>
          </body>
        </notes>
        <listOfReactants>
          <speciesReference species="M_alpa_pf_16_0_c" stoichiometry="1"/>
          <speciesReference species="M_pmtcoa_c" stoichiometry="1"/>
        </listOfReactants>
        <listOfProducts>
          <speciesReference species="M_coa_c" stoichiometry="1"/>
          <speciesReference species="M_pa_pf_16_0_16_0_c" stoichiometry="1"/>
        </listOfProducts>
        <kineticLaw>
          <math xmlns="http://www.w3.org/1998/Math/MathML">
            <ci> FLUX_VALUE </ci>
          </math>
          <listOfParameters>
            <parameter id="LOWER_BOUND" value="0" units="mmol_per_gDW_per_hr" constant="false"/>
            <parameter id="UPPER_BOUND" value="1000000" units="mmol_per_gDW_per_hr" constant="false"/>
            <parameter id="FLUX_VALUE" value="0" units="mmol_per_gDW_per_hr" constant="false"/>
            <parameter id="OBJECTIVE_COEFFICIENT" value="0" units="mmol_per_gDW_per_hr" constant="false"/>
          </listOfParameters>
        </kineticLaw>
      </reaction>
      <reaction id="R_AGPAT1_16_0_18_0" name="1-acylglycerol-3-phosphate O-acyltransferase 1 (C16:0, C18:0)" reversible="false">
        <notes>
          <body xmlns="http://www.w3.org/1999/xhtml">
            <p>GENE_ASSOCIATION: PF3D7_1444300</p>
            <p>SUBSYSTEM: Phospholipid Biosynthesis;Fatty acid synthesis in the apicoplast;Phosphatidylethanolamine and phosphatidylserine metabolism;Utilization of phospholipids</p>
            <p>EC Number: </p>
            <p>Confidence Level: </p>
            <p>AUTHORS: </p>
            <p/>
          </body>
        </notes>
        <listOfReactants>
          <speciesReference species="M_alpa_pf_16_0_c" stoichiometry="1"/>
          <speciesReference species="M_stcoa_c" stoichiometry="1"/>
        </listOfReactants>
        <listOfProducts>
          <speciesReference species="M_coa_c" stoichiometry="1"/>
          <speciesReference species="M_pa_pf_16_0_18_0_c" stoichiometry="1"/>
        </listOfProducts>
        <kineticLaw>
          <math xmlns="http://www.w3.org/1998/Math/MathML">
            <ci> FLUX_VALUE </ci>
          </math>
          <listOfParameters>
            <parameter id="LOWER_BOUND" value="0" units="mmol_per_gDW_per_hr" constant="false"/>
            <parameter id="UPPER_BOUND" value="1000000" units="mmol_per_gDW_per_hr" constant="false"/>
            <parameter id="FLUX_VALUE" value="0" units="mmol_per_gDW_per_hr" constant="false"/>
            <parameter id="OBJECTIVE_COEFFICIENT" value="0" units="mmol_per_gDW_per_hr" constant="false"/>
          </listOfParameters>
        </kineticLaw>
      </reaction>
      <reaction id="R_AGPAT1_16_0_18_1" name="1-acylglycerol-3-phosphate O-acyltransferase 1 (C16:0, C18:1)" reversible="false">
        <notes>
          <body xmlns="http://www.w3.org/1999/xhtml">
            <p>GENE_ASSOCIATION: PF3D7_1444300</p>
            <p>SUBSYSTEM: Phospholipid Biosynthesis;Fatty acid synthesis in the apicoplast;Phosphatidylethanolamine and phosphatidylserine metabolism;Utilization of phospholipids</p>
            <p>EC Number: </p>
            <p>Confidence Level: </p>
            <p>AUTHORS: </p>
            <p/>
          </body>
        </notes>
        <listOfReactants>
          <speciesReference species="M_alpa_pf_16_0_c" stoichiometry="1"/>
          <speciesReference species="M_odecoa_c" stoichiometry="1"/>
        </listOfReactants>
        <listOfProducts>
[truncated: 987,065 more chars]
